# Supplementary material for: Bandwidth-tuned Mott transition and superconductivity in moiré WSe2
Source: Nature. 2026 Jan 28;650(8102):585–91. doi: 10.1038/s41586-025-10049-3 (PMC12916476; doi:10.1038/s41586-025-10049-3)
Supplement: Supplementary file 2 — Source Data Fig. 1 [file 41586_2025_10049_MOESM2_ESM.xlsx]

## Sheet: panel_b
E = 0 mV/nm, spin up and spin down						E = 100 mV/nm, spin up		E = 100 mV/nm, spin down
	1st moire band	2ed moire band				1st moire band	2ed moire band	1st moire band	2ed moire band
γ-κ-m-κ'-γ	Energy (meV)	Energy (meV)			γ-κ-m-κ'-γ	Energy (meV)	Energy (meV)	Energy (meV)	Energy (meV)
0	-46.08	-86.23			0	-55.42	-73.92	-55.42	-73.92
0.00125	-46.07	-86.14			0.00125	-55.41	-73.92	-55.41	-73.92
0.00249	-46.04	-85.88			0.00249	-55.37	-73.95	-55.37	-73.94
0.00374	-45.98	-85.53			0.00374	-55.31	-73.99	-55.32	-73.97
0.00498	-45.91	-85.11			0.00498	-55.22	-74.04	-55.24	-74.02
0.00623	-45.82	-84.66			0.00623	-55.11	-74.11	-55.14	-74.06
0.00747	-45.71	-84.18			0.00747	-54.98	-74.2	-55.03	-74.12
0.00872	-45.58	-83.69			0.00872	-54.82	-74.31	-54.9	-74.18
0.00996	-45.43	-83.19			0.00996	-54.64	-74.43	-54.75	-74.25
0.01121	-45.26	-82.67			0.01121	-54.43	-74.57	-54.59	-74.31
0.01245	-45.08	-82.16			0.01245	-54.2	-74.73	-54.41	-74.38
0.0137	-44.88	-81.63			0.0137	-53.95	-74.91	-54.22	-74.45
0.01494	-44.66	-81.11			0.01494	-53.68	-75.1	-54.02	-74.52
0.01619	-44.43	-80.58			0.01619	-53.39	-75.3	-53.81	-74.58
0.01743	-44.19	-80.06			0.01743	-53.07	-75.52	-53.58	-74.64
0.01868	-43.93	-79.53			0.01868	-52.75	-75.75	-53.35	-74.69
0.01993	-43.66	-79.01			0.01993	-52.4	-76	-53.11	-74.74
0.02117	-43.38	-78.48			0.02117	-52.04	-76.25	-52.87	-74.78
0.02242	-43.09	-77.96			0.02242	-51.66	-76.52	-52.62	-74.82
0.02366	-42.78	-77.44			0.02366	-51.27	-76.79	-52.36	-74.84
0.02491	-42.47	-76.93			0.02491	-50.87	-77.07	-52.1	-74.86
0.02615	-42.15	-76.42			0.02615	-50.45	-77.36	-51.83	-74.87
0.0274	-41.82	-75.91			0.0274	-50.03	-77.66	-51.55	-74.87
0.02864	-41.48	-75.41			0.02864	-49.59	-77.96	-51.28	-74.86
0.02989	-41.13	-74.91			0.02989	-49.15	-78.26	-51	-74.85
0.03113	-40.78	-74.41			0.03113	-48.69	-78.57	-50.72	-74.82
0.03238	-40.42	-73.92			0.03238	-48.23	-78.87	-50.43	-74.79
0.03362	-40.05	-73.44			0.03362	-47.76	-79.18	-50.15	-74.75
0.03487	-39.68	-72.96			0.03487	-47.29	-79.48	-49.86	-74.69
0.03611	-39.3	-72.48			0.03611	-46.81	-79.79	-49.57	-74.63
0.03736	-38.92	-72.01			0.03736	-46.32	-80.09	-49.28	-74.56
0.03861	-38.54	-71.56			0.03861	-45.83	-80.38	-48.98	-74.49
0.03985	-38.15	-71.09			0.03985	-45.33	-80.66	-48.69	-74.4
0.0411	-37.75	-70.64			0.0411	-44.83	-80.94	-48.4	-74.31
0.04234	-37.35	-70.19			0.04234	-44.33	-81.2	-48.1	-74.21
0.04359	-36.95	-69.75			0.04359	-43.82	-81.45	-47.8	-74.1
0.04483	-36.54	-69.31			0.04483	-43.31	-81.68	-47.51	-73.98
0.04608	-36.14	-68.89			0.04608	-42.8	-81.9	-47.21	-73.86
0.04732	-35.73	-68.46			0.04732	-42.29	-82.1	-46.92	-73.72
0.04857	-35.31	-68.05			0.04857	-41.77	-82.27	-46.62	-73.59
0.04981	-34.9	-67.63			0.04981	-41.25	-82.42	-46.33	-73.44
0.05106	-34.48	-67.23			0.05106	-40.73	-82.55	-46.03	-73.29
0.0523	-34.06	-66.83			0.0523	-40.21	-82.65	-45.74	-73.13
0.05355	-33.64	-66.44			0.05355	-39.69	-82.72	-45.44	-72.96
0.05479	-33.21	-66.06			0.05479	-39.17	-82.77	-45.15	-72.79
0.05604	-32.79	-65.68			0.05604	-38.65	-82.79	-44.86	-72.61
0.05729	-32.36	-65.3			0.05729	-38.13	-82.79	-44.56	-72.42
0.05853	-31.93	-64.94			0.05853	-37.61	-82.76	-44.27	-72.23
0.05978	-31.51	-64.58			0.05978	-37.08	-82.72	-43.98	-72.03
0.06102	-31.08	-64.22			0.06102	-36.56	-82.66	-43.69	-71.83
0.06227	-30.65	-63.88			0.06227	-36.04	-82.58	-43.4	-71.62
0.06351	-30.22	-63.53			0.06351	-35.52	-82.49	-43.11	-71.4
0.06476	-29.79	-63.2			0.06476	-35	-82.39	-42.82	-71.18
0.066	-29.35	-62.87			0.066	-34.48	-82.27	-42.54	-70.95
0.06725	-28.92	-62.55			0.06725	-33.97	-82.15	-42.25	-70.71
0.06849	-28.49	-62.23			0.06849	-33.45	-82.02	-41.96	-70.47
0.06974	-28.06	-61.93			0.06974	-32.94	-81.89	-41.68	-70.23
0.07098	-27.63	-61.62			0.07098	-32.42	-81.76	-41.39	-69.98
0.07223	-27.2	-61.33			0.07223	-31.91	-81.62	-41.11	-69.72
0.07347	-26.77	-61.04			0.07347	-31.4	-81.47	-40.83	-69.46
0.07472	-26.33	-60.75			0.07472	-30.89	-81.33	-40.55	-69.2
0.07597	-25.9	-60.47			0.07597	-30.39	-81.19	-40.26	-68.93
0.07721	-25.47	-60.2			0.07721	-29.88	-81.04	-39.98	-68.66
0.07846	-25.04	-59.94			0.07846	-29.38	-80.9	-39.7	-68.39
0.0797	-24.62	-59.68			0.0797	-28.88	-80.76	-39.43	-68.11
0.08095	-24.19	-59.43			0.08095	-28.38	-80.62	-39.15	-67.83
0.08219	-23.76	-59.18			0.08219	-27.89	-80.48	-38.87	-67.55
0.08344	-23.34	-58.94			0.08344	-27.39	-80.34	-38.6	-67.28
0.08468	-22.91	-58.7			0.08468	-26.9	-80.2	-38.32	-67
0.08593	-22.49	-58.47			0.08593	-26.41	-80.07	-38.05	-66.72
0.08717	-22.06	-58.25			0.08717	-25.92	-79.94	-37.77	-66.44
0.08842	-21.64	-58.04			0.08842	-25.44	-79.81	-37.5	-66.16
0.08966	-21.22	-57.83			0.08966	-24.96	-79.69	-37.23	-65.88
0.09091	-20.8	-57.62			0.09091	-24.48	-79.57	-36.95	-65.61
0.09215	-20.39	-57.42			0.09215	-24	-79.45	-36.68	-65.34
0.0934	-19.97	-57.23			0.0934	-23.53	-79.33	-36.41	-65.07
0.09465	-19.56	-57.04			0.09465	-23.06	-79.22	-36.14	-64.8
0.09589	-19.15	-56.86			0.09589	-22.59	-79.11	-35.88	-64.54
0.09714	-18.74	-56.69			0.09714	-22.13	-79.01	-35.61	-64.28
0.09838	-18.33	-56.52			0.09838	-21.67	-78.91	-35.34	-64.02
0.09963	-17.92	-56.35			0.09963	-21.21	-78.81	-35.07	-63.77
0.10087	-17.52	-56.2			0.10087	-20.75	-78.72	-34.81	-63.52
0.10212	-17.11	-56.04			0.10212	-20.3	-78.63	-34.54	-63.27
0.10336	-16.71	-55.9			0.10336	-19.85	-78.55	-34.28	-63.03
0.10461	-16.31	-55.76			0.10461	-19.4	-78.46	-34.01	-62.8
0.10585	-15.92	-55.62			0.10585	-18.96	-78.39	-33.75	-62.57
0.1071	-15.52	-55.49			0.1071	-18.52	-78.31	-33.49	-62.34
0.10834	-15.13	-55.37			0.10834	-18.08	-78.25	-33.23	-62.12
0.10959	-14.74	-55.25			0.10959	-17.65	-78.18	-32.97	-61.91
0.11083	-14.35	-55.14			0.11083	-17.22	-78.12	-32.71	-61.7
0.11208	-13.97	-55.03			0.11208	-16.79	-78.06	-32.45	-61.49
0.11333	-13.58	-54.93			0.11333	-16.36	-78.01	-32.19	-61.3
0.11457	-13.2	-54.83			0.11457	-15.94	-77.96	-31.93	-61.1
0.11582	-12.83	-54.74			0.11582	-15.52	-77.92	-31.67	-60.92
0.11706	-12.45	-54.65			0.11706	-15.11	-77.88	-31.42	-60.74
0.11831	-12.08	-54.57			0.11831	-14.7	-77.84	-31.16	-60.56
0.11955	-11.71	-54.5			0.11955	-14.29	-77.81	-30.91	-60.39
0.1208	-11.34	-54.43			0.1208	-13.89	-77.79	-30.65	-60.23
0.12204	-10.98	-54.36			0.12204	-13.49	-77.76	-30.4	-60.08
0.12329	-10.61	-54.3			0.12329	-13.09	-77.74	-30.15	-59.93
0.12453	-10.26	-54.25			0.12453	-12.7	-77.73	-29.9	-59.78
0.12578	-9.9	-54.2			0.12578	-12.31	-77.72	-29.65	-59.64
0.12702	-9.55	-54.16			0.12702	-11.92	-77.71	-29.4	-59.51
0.12827	-9.19	-54.12			0.12827	-11.54	-77.71	-29.15	-59.39
0.12951	-8.85	-54.09			0.12951	-11.16	-77.72	-28.9	-59.27
0.13076	-8.5	-54.06			0.13076	-10.78	-77.72	-28.66	-59.16
0.132	-8.16	-54.04			0.132	-10.41	-77.74	-28.42	-59.05
0.13325	-7.82	-54.02			0.13325	-10.04	-77.75	-28.17	-58.95
0.1345	-7.48	-54.01			0.1345	-9.68	-77.77	-27.93	-58.86
0.13574	-7.15	-54			0.13574	-9.32	-77.8	-27.69	-58.77
0.13699	-6.82	-54			0.13699	-8.96	-77.83	-27.45	-58.69
0.13823	-6.5	-54			0.13823	-8.61	-77.86	-27.21	-58.61
0.13948	-6.17	-54.01			0.13948	-8.26	-77.9	-26.98	-58.54
0.14072	-5.85	-54.02			0.14072	-7.91	-77.94	-26.74	-58.48
0.14197	-5.53	-54.04			0.14197	-7.57	-77.99	-26.51	-58.43
0.14321	-5.22	-54.06			0.14321	-7.23	-78.04	-26.28	-58.38
0.14446	-4.91	-54.09			0.14446	-6.89	-78.09	-26.05	-58.33
0.1457	-4.6	-54.12			0.1457	-6.56	-78.15	-25.82	-58.29
0.14695	-4.3	-54.16			0.14695	-6.23	-78.22	-25.59	-58.26
0.14819	-4	-54.2			0.14819	-5.91	-78.28	-25.36	-58.24
0.14944	-3.7	-54.25			0.14944	-5.59	-78.36	-25.14	-58.22
0.15068	-3.4	-54.3			0.15068	-5.27	-78.43	-24.92	-58.21
0.15193	-3.11	-54.36			0.15193	-4.96	-78.51	-24.7	-58.2
0.15318	-2.82	-54.42			0.15318	-4.65	-78.6	-24.48	-58.2
0.15442	-2.54	-54.48			0.15442	-4.35	-78.69	-24.26	-58.21
0.15567	-2.26	-54.56			0.15567	-4.04	-78.78	-24.05	-58.22
0.15691	-1.98	-54.63			0.15691	-3.75	-78.88	-23.84	-58.24
0.15816	-1.71	-54.71			0.15816	-3.45	-78.99	-23.62	-58.26
0.1594	-1.44	-54.8			0.1594	-3.16	-79.09	-23.42	-58.29
0.16065	-1.17	-54.89			0.16065	-2.88	-79.2	-23.21	-58.33
0.16189	-0.90604	-54.99			0.16189	-2.6	-79.32	-23.01	-58.37
0.16314	-0.6458	-55.09			0.16314	-2.32	-79.44	-22.8	-58.41
0.16438	-0.38906	-55.19			0.16438	-2.04	-79.57	-22.6	-58.47
0.16563	-0.13584	-55.3			0.16563	-1.77	-79.69	-22.41	-58.53
0.16687	0.11385	-55.42			0.16687	-1.51	-79.83	-22.21	-58.59
0.16812	0.35998	-55.54			0.16812	-1.25	-79.97	-22.02	-58.66
0.16936	0.60256	-55.66			0.16936	-0.98713	-80.11	-21.83	-58.74
0.17061	0.84156	-55.79			0.17061	-0.73254	-80.25	-21.64	-58.82
0.17186	1.08	-55.92			0.17186	-0.48188	-80.4	-21.45	-58.91
0.1731	1.31	-56.06			0.1731	-0.23514	-80.56	-21.27	-59
0.17435	1.54	-56.2			0.17435	0.00767	-80.72	-21.09	-59.1
0.17559	1.76	-56.35			0.17559	0.24653	-80.88	-20.91	-59.21
0.17684	1.98	-56.5			0.17684	0.48146	-81.05	-20.73	-59.32
0.17808	2.2	-56.66			0.17808	0.71243	-81.22	-20.56	-59.43
0.17933	2.41	-56.82			0.17933	0.93946	-81.4	-20.39	-59.55
0.18057	2.62	-56.99			0.18057	1.16	-81.58	-20.22	-59.68
0.18182	2.83	-57.16			0.18182	1.38	-81.76	-20.05	-59.81
0.18306	3.03	-57.33			0.18306	1.6	-81.95	-19.89	-59.95
0.18431	3.23	-57.51			0.18431	1.81	-82.14	-19.73	-60.09
0.18555	3.43	-57.7			0.18555	2.02	-82.34	-19.57	-60.24
0.1868	3.62	-57.89			0.1868	2.22	-82.54	-19.42	-60.4
0.18804	3.81	-58.08			0.18804	2.42	-82.75	-19.27	-60.56
0.18929	3.99	-58.28			0.18929	2.61	-82.96	-19.12	-60.72
0.19054	4.17	-58.48			0.19054	2.8	-83.17	-18.97	-60.89
0.19178	4.35	-58.69			0.19178	2.99	-83.39	-18.83	-61.07
0.19303	4.52	-58.9			0.19303	3.17	-83.61	-18.69	-61.25
0.19427	4.69	-59.11			0.19427	3.35	-83.84	-18.55	-61.43
0.19552	4.86	-59.33			0.19552	3.53	-84.07	-18.41	-61.62
0.19676	5.02	-59.56			0.19676	3.7	-84.31	-18.28	-61.82
0.19801	5.17	-59.79			0.19801	3.87	-84.54	-18.15	-62.02
0.19925	5.33	-60.02			0.19925	4.03	-84.79	-18.03	-62.23
0.2005	5.48	-60.26			0.2005	4.19	-85.03	-17.9	-62.44
0.20174	5.63	-60.5			0.20174	4.35	-85.29	-17.78	-62.65
0.20299	5.77	-60.74			0.20299	4.5	-85.54	-17.67	-62.87
0.20423	5.91	-60.99			0.20423	4.64	-85.8	-17.55	-63.1
0.20548	6.04	-61.25			0.20548	4.79	-86.06	-17.44	-63.33
0.20672	6.17	-61.51			0.20672	4.93	-86.33	-17.33	-63.57
0.20797	6.3	-61.77			0.20797	5.06	-86.6	-17.23	-63.81
0.20922	6.43	-62.04			0.20922	5.19	-86.87	-17.13	-64.06
0.21046	6.55	-62.31			0.21046	5.32	-87.15	-17.03	-64.31
0.21171	6.66	-62.58			0.21171	5.44	-87.43	-16.93	-64.56
0.21295	6.77	-62.86			0.21295	5.56	-87.72	-16.84	-64.82
0.2142	6.88	-63.15			0.2142	5.68	-88.01	-16.75	-65.09
0.21544	6.99	-63.43			0.21544	5.79	-88.3	-16.66	-65.36
0.21669	7.09	-63.72			0.21669	5.89	-88.6	-16.58	-65.63
0.21793	7.19	-64.02			0.21793	6	-88.89	-16.5	-65.91
0.21918	7.28	-64.32			0.21918	6.1	-89.2	-16.42	-66.2
0.22042	7.37	-64.62			0.22042	6.19	-89.5	-16.35	-66.49
0.22167	7.45	-64.92			0.22167	6.28	-89.81	-16.28	-66.78
0.22291	7.54	-65.23			0.22291	6.37	-90.12	-16.21	-67.08
0.22416	7.61	-65.54			0.22416	6.45	-90.43	-16.15	-67.38
0.2254	7.69	-65.86			0.2254	6.53	-90.75	-16.09	-67.68
0.22665	7.76	-66.17			0.22665	6.6	-91.06	-16.03	-67.99
0.2279	7.83	-66.49			0.2279	6.67	-91.38	-15.98	-68.31
0.22914	7.89	-66.81			0.22914	6.74	-91.7	-15.92	-68.62
0.23039	7.95	-67.13			0.23039	6.8	-92.01	-15.88	-68.94
0.23163	8	-67.45			0.23163	6.86	-92.33	-15.83	-69.27
0.23288	8.05	-67.78			0.23288	6.92	-92.65	-15.79	-69.6
0.23412	8.1	-68.1			0.23412	6.97	-92.96	-15.75	-69.92
0.23537	8.15	-68.42			0.23537	7.01	-93.27	-15.71	-70.26
0.23661	8.19	-68.74			0.23661	7.06	-93.58	-15.68	-70.59
0.23786	8.22	-69.05			0.23786	7.09	-93.88	-15.65	-70.92
0.2391	8.25	-69.35			0.2391	7.13	-94.17	-15.63	-71.25
0.24035	8.28	-69.64			0.24035	7.16	-94.44	-15.6	-71.57
0.24159	8.31	-69.92			0.24159	7.18	-94.7	-15.58	-71.89
0.24284	8.33	-70.18			0.24284	7.21	-94.94	-15.57	-72.2
0.24408	8.34	-70.42			0.24408	7.22	-95.15	-15.55	-72.49
0.24533	8.36	-70.62			0.24533	7.24	-95.33	-15.54	-72.74
0.24658	8.37	-70.77			0.24658	7.25	-95.46	-15.54	-72.96
0.24782	8.37	-70.87			0.24782	7.25	-95.55	-15.53	-73.1
0.24907	8.37	-70.9			0.24907	7.26	-95.58	-15.53	-73.15
0.25031	8.37	-70.9			0.25031	7.26	-95.58	-15.53	-73.15
0.25156	8.37	-70.9			0.25156	7.26	-95.57	-15.53	-73.14
0.2528	8.37	-70.87			0.2528	7.25	-95.55	-15.53	-73.1
0.25405	8.37	-70.82			0.25405	7.25	-95.51	-15.53	-73.03
0.25529	8.37	-70.76			0.25529	7.25	-95.46	-15.54	-72.94
0.25654	8.36	-70.68			0.25654	7.24	-95.38	-15.54	-72.83
0.25778	8.36	-70.58			0.25778	7.24	-95.3	-15.54	-72.69
0.25903	8.35	-70.47			0.25903	7.23	-95.2	-15.55	-72.54
0.26027	8.34	-70.34			0.26027	7.22	-95.08	-15.55	-72.38
0.26152	8.34	-70.19			0.26152	7.22	-94.95	-15.56	-72.2
0.26276	8.33	-70.04			0.26276	7.21	-94.81	-15.57	-72.01
0.26401	8.32	-69.87			0.26401	7.2	-94.66	-15.57	-71.81
0.26526	8.31	-69.69			0.26526	7.18	-94.5	-15.58	-71.61
0.2665	8.3	-69.5			0.2665	7.17	-94.32	-15.59	-71.4
0.26775	8.28	-69.31			0.26775	7.16	-94.14	-15.6	-71.18
0.26899	8.27	-69.1			0.26899	7.14	-93.94	-15.61	-70.95
0.27024	8.25	-68.89			0.27024	7.13	-93.74	-15.62	-70.72
0.27148	8.24	-68.67			0.27148	7.11	-93.54	-15.63	-70.48
0.27273	8.22	-68.45			0.27273	7.09	-93.32	-15.65	-70.24
0.27397	8.21	-68.21			0.27397	7.08	-93.1	-15.66	-70
0.27522	8.19	-67.98			0.27522	7.06	-92.87	-15.67	-69.75
0.27646	8.17	-67.74			0.27646	7.04	-92.63	-15.69	-69.5
0.27771	8.15	-67.49			0.27771	7.02	-92.4	-15.7	-69.25
0.27895	8.13	-67.24			0.27895	6.99	-92.15	-15.72	-68.99
0.2802	8.11	-66.99			0.2802	6.97	-91.9	-15.74	-68.73
0.28144	8.08	-66.73			0.28144	6.94	-91.65	-15.75	-68.47
0.28269	8.06	-66.47			0.28269	6.92	-91.39	-15.77	-68.21
0.28394	8.04	-66.2			0.28394	6.89	-91.13	-15.79	-67.94
0.28518	8.01	-65.94			0.28518	6.87	-90.87	-15.81	-67.67
0.28643	7.98	-65.67			0.28643	6.84	-90.6	-15.83	-67.4
0.28767	7.96	-65.39			0.28767	6.81	-90.33	-15.85	-67.13
0.28892	7.93	-65.12			0.28892	6.78	-90.06	-15.87	-66.86
0.29016	7.9	-64.84			0.29016	6.75	-89.78	-15.89	-66.59
0.29141	7.87	-64.56			0.29141	6.71	-89.51	-15.91	-66.31
0.29265	7.84	-64.28			0.29265	6.68	-89.23	-15.94	-66.04
0.2939	7.81	-64			0.2939	6.65	-88.94	-15.96	-65.76
0.29514	7.77	-63.72			0.29514	6.61	-88.66	-15.99	-65.48
0.29639	7.74	-63.43			0.29639	6.58	-88.37	-16.01	-65.2
0.29763	7.71	-63.15			0.29763	6.54	-88.09	-16.03	-64.92
0.29888	7.67	-62.86			0.29888	6.5	-87.8	-16.06	-64.64
0.30012	7.64	-62.57			0.30012	6.46	-87.51	-16.09	-64.36
0.30137	7.6	-62.28			0.30137	6.42	-87.21	-16.11	-64.08
0.30262	7.56	-61.99			0.30262	6.38	-86.92	-16.14	-63.8
0.30386	7.52	-61.69			0.30386	6.34	-86.63	-16.17	-63.51
0.30511	7.48	-61.4			0.30511	6.29	-86.33	-16.2	-63.23
0.30635	7.44	-61.1			0.30635	6.25	-86.03	-16.23	-62.95
0.3076	7.4	-60.81			0.3076	6.21	-85.74	-16.25	-62.67
0.30884	7.36	-60.51			0.30884	6.16	-85.44	-16.28	-62.38
0.31009	7.31	-60.22			0.31009	6.11	-85.14	-16.31	-62.1
0.31133	7.27	-59.92			0.31133	6.06	-84.84	-16.34	-61.82
0.31258	7.23	-59.62			0.31258	6.02	-84.54	-16.38	-61.53
0.31382	7.18	-59.33			0.31382	5.97	-84.23	-16.41	-61.25
0.31507	7.13	-59.03			0.31507	5.91	-83.93	-16.44	-60.97
0.31631	7.09	-58.73			0.31631	5.86	-83.63	-16.47	-60.69
0.31756	7.04	-58.43			0.31756	5.81	-83.33	-16.5	-60.41
0.3188	6.99	-58.13			0.3188	5.76	-83.02	-16.54	-60.12
0.32005	6.94	-57.84			0.32005	5.7	-82.72	-16.57	-59.84
0.3213	6.89	-57.54			0.3213	5.65	-82.41	-16.6	-59.56
0.32254	6.84	-57.24			0.32254	5.59	-82.11	-16.64	-59.28
0.32379	6.78	-56.94			0.32379	5.53	-81.81	-16.67	-59
0.32503	6.73	-56.64			0.32503	5.47	-81.5	-16.71	-58.72
0.32628	6.68	-56.34			0.32628	5.41	-81.2	-16.74	-58.45
0.32752	6.62	-56.04			0.32752	5.35	-80.89	-16.78	-58.17
0.32877	6.57	-55.74			0.32877	5.29	-80.59	-16.81	-57.89
0.33001	6.51	-55.45			0.33001	5.23	-80.28	-16.85	-57.62
0.33126	6.45	-55.15			0.33126	5.17	-79.98	-16.88	-57.34
0.3325	6.39	-54.85			0.3325	5.1	-79.67	-16.92	-57.07
0.33375	6.33	-54.55			0.33375	5.04	-79.37	-16.96	-56.8
0.33499	6.27	-54.25			0.33499	4.97	-79.06	-16.99	-56.52
0.33624	6.21	-53.96			0.33624	4.9	-78.76	-17.03	-56.25
0.33748	6.15	-53.66			0.33748	4.83	-78.45	-17.07	-55.98
0.33873	6.09	-53.37			0.33873	4.77	-78.15	-17.1	-55.71
0.33998	6.03	-53.07			0.33998	4.7	-77.85	-17.14	-55.45
0.34122	5.96	-52.77			0.34122	4.62	-77.54	-17.18	-55.18
0.34247	5.9	-52.48			0.34247	4.55	-77.24	-17.21	-54.92
0.34371	5.83	-52.19			0.34371	4.48	-76.94	-17.25	-54.65
0.34496	5.77	-51.89			0.34496	4.41	-76.63	-17.29	-54.39
0.3462	5.7	-51.6			0.3462	4.33	-76.33	-17.32	-54.13
0.34745	5.63	-51.31			0.34745	4.26	-76.03	-17.36	-53.87
0.34869	5.57	-51.02			0.34869	4.18	-75.73	-17.4	-53.61
0.34994	5.5	-50.72			0.34994	4.1	-75.43	-17.43	-53.36
0.35118	5.43	-50.43			0.35118	4.02	-75.13	-17.47	-53.1
0.35243	5.36	-50.14			0.35243	3.94	-74.83	-17.5	-52.85
0.35367	5.29	-49.86			0.35367	3.86	-74.53	-17.54	-52.6
0.35492	5.21	-49.57			0.35492	3.78	-74.23	-17.58	-52.35
0.35616	5.14	-49.28			0.35616	3.7	-73.93	-17.61	-52.1
0.35741	5.07	-48.99			0.35741	3.62	-73.63	-17.64	-51.86
0.35866	4.99	-48.71			0.35866	3.53	-73.33	-17.68	-51.61
0.3599	4.92	-48.42			0.3599	3.45	-73.04	-17.71	-51.37
0.36115	4.84	-48.14			0.36115	3.36	-72.74	-17.75	-51.13
0.36239	4.77	-47.85			0.36239	3.28	-72.44	-17.78	-50.89
0.36364	4.69	-47.57			0.36364	3.19	-72.15	-17.81	-50.66
0.36488	4.61	-47.29			0.36488	3.1	-71.85	-17.84	-50.42
0.36613	4.54	-47.01			0.36613	3.01	-71.56	-17.88	-50.19
0.36737	4.46	-46.73			0.36737	2.92	-71.27	-17.91	-49.96
0.36862	4.38	-46.45			0.36862	2.83	-70.98	-17.94	-49.74
0.36986	4.3	-46.17			0.36986	2.74	-70.68	-17.97	-49.51
0.37111	4.22	-45.9			0.37111	2.64	-70.39	-17.99	-49.29
0.37235	4.14	-45.62			0.37235	2.55	-70.1	-18.02	-49.07
0.3736	4.06	-45.35			0.3736	2.45	-69.81	-18.05	-48.85
0.37484	3.97	-45.07			0.37484	2.36	-69.52	-18.07	-48.64
0.37609	3.89	-44.8			0.37609	2.26	-69.24	-18.1	-48.43
0.37733	3.81	-44.53			0.37733	2.16	-68.95	-18.12	-48.22
0.37858	3.72	-44.26			0.37858	2.06	-68.66	-18.15	-48.01
0.37983	3.64	-43.99			0.37983	1.97	-68.38	-18.17	-47.81
0.38107	3.55	-43.72			0.38107	1.87	-68.09	-18.19	-47.61
0.38232	3.47	-43.46			0.38232	1.76	-67.81	-18.21	-47.41
0.38356	3.38	-43.19			0.38356	1.66	-67.53	-18.23	-47.21
0.38481	3.3	-42.93			0.38481	1.56	-67.24	-18.24	-47.02
0.38605	3.21	-42.67			0.38605	1.46	-66.96	-18.26	-46.83
0.3873	3.12	-42.4			0.3873	1.35	-66.68	-18.27	-46.65
0.38854	3.03	-42.14			0.38854	1.25	-66.4	-18.29	-46.46
0.38979	2.95	-41.89			0.38979	1.14	-66.12	-18.3	-46.28
0.39103	2.86	-41.63			0.39103	1.03	-65.85	-18.31	-46.11
0.39228	2.77	-41.37			0.39228	0.924	-65.57	-18.32	-45.94
0.39352	2.68	-41.12			0.39352	0.81516	-65.29	-18.32	-45.77
0.39477	2.59	-40.86			0.39477	0.70547	-65.02	-18.33	-45.6
0.39601	2.5	-40.61			0.39601	0.59495	-64.74	-18.33	-45.44
0.39726	2.41	-40.36			0.39726	0.48359	-64.47	-18.33	-45.28
0.39851	2.32	-40.11			0.39851	0.3714	-64.2	-18.33	-45.13
0.39975	2.23	-39.87			0.39975	0.25838	-63.93	-18.33	-44.98
0.401	2.13	-39.62			0.401	0.14454	-63.66	-18.32	-44.83
0.40224	2.04	-39.37			0.40224	0.02989	-63.39	-18.32	-44.69
0.40349	1.95	-39.13			0.40349	-0.08559	-63.12	-18.31	-44.55
0.40473	1.86	-38.89			0.40473	-0.20187	-62.85	-18.3	-44.41
0.40598	1.77	-38.65			0.40598	-0.31896	-62.59	-18.28	-44.28
0.40722	1.67	-38.41			0.40722	-0.43685	-62.32	-18.27	-44.15
0.40847	1.58	-38.18			0.40847	-0.55554	-62.06	-18.25	-44.03
0.40971	1.49	-37.94			0.40971	-0.67502	-61.79	-18.23	-43.91
0.41096	1.39	-37.71			0.41096	-0.79528	-61.53	-18.21	-43.79
0.4122	1.3	-37.48			0.4122	-0.91633	-61.27	-18.18	-43.68
0.41345	1.21	-37.25			0.41345	-1.04	-61.01	-18.16	-43.58
0.41469	1.11	-37.02			0.41469	-1.16	-60.75	-18.13	-43.48
0.41594	1.02	-36.8			0.41594	-1.28	-60.5	-18.09	-43.38
0.41719	0.92682	-36.57			0.41719	-1.41	-60.24	-18.06	-43.28
0.41843	0.83339	-36.35			0.41843	-1.53	-59.98	-18.02	-43.2
0.41968	0.74001	-36.13			0.41968	-1.66	-59.73	-17.98	-43.11
0.42092	0.64671	-35.91			0.42092	-1.79	-59.48	-17.94	-43.03
0.42217	0.55351	-35.7			0.42217	-1.91	-59.22	-17.9	-42.96
0.42341	0.46044	-35.48			0.42341	-2.04	-58.97	-17.85	-42.88
0.42466	0.36753	-35.27			0.42466	-2.17	-58.72	-17.8	-42.82
0.4259	0.27483	-35.06			0.4259	-2.3	-58.47	-17.75	-42.76
0.42715	0.18235	-34.85			0.42715	-2.43	-58.23	-17.69	-42.7
0.42839	0.09013	-34.65			0.42839	-2.56	-57.98	-17.63	-42.65
0.42964	-0.0018	-34.44			0.42964	-2.69	-57.74	-17.57	-42.6
0.43088	-0.09339	-34.24			0.43088	-2.82	-57.49	-17.51	-42.55
0.43213	-0.18462	-34.04			0.43213	-2.95	-57.25	-17.44	-42.51
0.43337	-0.27545	-33.85			0.43337	-3.09	-57.01	-17.37	-42.48
0.43462	-0.36584	-33.65			0.43462	-3.22	-56.77	-17.3	-42.45
0.43587	-0.45575	-33.46			0.43587	-3.36	-56.53	-17.23	-42.42
0.43711	-0.54514	-33.27			0.43711	-3.49	-56.29	-17.15	-42.4
0.43836	-0.63398	-33.08			0.43836	-3.63	-56.06	-17.07	-42.39
0.4396	-0.72221	-32.9			0.4396	-3.77	-55.82	-16.99	-42.37
0.44085	-0.80981	-32.72			0.44085	-3.9	-55.59	-16.91	-42.37
0.44209	-0.89672	-32.54			0.44209	-4.04	-55.36	-16.82	-42.36
0.44334	-0.9829	-32.36			0.44334	-4.18	-55.13	-16.73	-42.36
0.44458	-1.07	-32.19			0.44458	-4.32	-54.9	-16.64	-42.37
0.44583	-1.15	-32.02			0.44583	-4.46	-54.67	-16.55	-42.38
0.44707	-1.24	-31.85			0.44707	-4.6	-54.44	-16.45	-42.39
0.44832	-1.32	-31.68			0.44832	-4.74	-54.21	-16.35	-42.41
0.44956	-1.4	-31.52			0.44956	-4.88	-53.99	-16.25	-42.43
0.45081	-1.48	-31.36			0.45081	-5.02	-53.77	-16.15	-42.46
0.45205	-1.56	-31.2			0.45205	-5.16	-53.55	-16.05	-42.49
0.4533	-1.64	-31.05			0.4533	-5.31	-53.33	-15.94	-42.53
0.45455	-1.72	-30.9			0.45455	-5.45	-53.11	-15.83	-42.56
0.45579	-1.79	-30.75			0.45579	-5.6	-52.89	-15.72	-42.61
0.45704	-1.87	-30.61			0.45704	-5.74	-52.68	-15.61	-42.65
0.45828	-1.94	-30.47			0.45828	-5.88	-52.46	-15.49	-42.7
0.45953	-2.02	-30.33			0.45953	-6.03	-52.25	-15.37	-42.76
0.46077	-2.09	-30.2			0.46077	-6.18	-52.04	-15.26	-42.82
0.46202	-2.16	-30.07			0.46202	-6.32	-51.83	-15.14	-42.88
0.46326	-2.22	-29.94			0.46326	-6.47	-51.62	-15.01	-42.94
0.46451	-2.29	-29.82			0.46451	-6.62	-51.41	-14.89	-43.01
0.46575	-2.35	-29.7			0.46575	-6.76	-51.21	-14.76	-43.08
0.467	-2.42	-29.58			0.467	-6.91	-51.01	-14.64	-43.16
0.46824	-2.48	-29.47			0.46824	-7.06	-50.8	-14.51	-43.24
0.46949	-2.54	-29.36			0.46949	-7.21	-50.6	-14.38	-43.32
0.47073	-2.6	-29.25			0.47073	-7.36	-50.41	-14.25	-43.41
0.47198	-2.65	-29.15			0.47198	-7.51	-50.21	-14.12	-43.5
0.47323	-2.7	-29.06			0.47323	-7.65	-50.01	-13.98	-43.59
0.47447	-2.76	-28.96			0.47447	-7.8	-49.82	-13.85	-43.68
0.47572	-2.81	-28.87			0.47572	-7.95	-49.63	-13.71	-43.78
0.47696	-2.85	-28.79			0.47696	-8.1	-49.44	-13.57	-43.89
0.47821	-2.9	-28.71			0.47821	-8.25	-49.25	-13.44	-43.99
0.47945	-2.94	-28.63			0.47945	-8.41	-49.07	-13.3	-44.1
0.4807	-2.98	-28.56			0.4807	-8.56	-48.88	-13.16	-44.21
0.48194	-3.02	-28.49			0.48194	-8.71	-48.7	-13.02	-44.32
0.48319	-3.06	-28.43			0.48319	-8.86	-48.52	-12.87	-44.44
0.48443	-3.09	-28.37			0.48443	-9.01	-48.34	-12.73	-44.56
0.48568	-3.12	-28.31			0.48568	-9.16	-48.16	-12.59	-44.68
0.48692	-3.15	-28.26			0.48692	-9.31	-47.99	-12.44	-44.81
0.48817	-3.18	-28.22			0.48817	-9.46	-47.81	-12.3	-44.93
0.48941	-3.2	-28.18			0.48941	-9.61	-47.64	-12.15	-45.06
0.49066	-3.22	-28.14			0.49066	-9.76	-47.47	-12.01	-45.2
0.49191	-3.24	-28.11			0.49191	-9.92	-47.31	-11.86	-45.33
0.49315	-3.26	-28.08			0.49315	-10.07	-47.14	-11.71	-45.47
0.4944	-3.27	-28.06			0.4944	-10.22	-46.98	-11.56	-45.61
0.49564	-3.28	-28.04			0.49564	-10.37	-46.82	-11.42	-45.75
0.49689	-3.29	-28.02			0.49689	-10.52	-46.66	-11.27	-45.9
0.49813	-3.29	-28.01			0.49813	-10.67	-46.5	-11.12	-46.05
0.49938	-3.3	-28.01			0.49938	-10.82	-46.35	-10.97	-46.2
0.50062	-3.3	-28.01			0.50062	-10.97	-46.2	-10.82	-46.35
0.50187	-3.29	-28.01			0.50187	-11.12	-46.05	-10.67	-46.5
0.50311	-3.29	-28.02			0.50311	-11.27	-45.9	-10.52	-46.66
0.50436	-3.28	-28.04			0.50436	-11.42	-45.75	-10.37	-46.82
0.5056	-3.27	-28.06			0.5056	-11.56	-45.61	-10.22	-46.98
0.50685	-3.26	-28.08			0.50685	-11.71	-45.47	-10.07	-47.14
0.50809	-3.24	-28.11			0.50809	-11.86	-45.33	-9.92	-47.31
0.50934	-3.22	-28.14			0.50934	-12.01	-45.2	-9.76	-47.47
0.51059	-3.2	-28.18			0.51059	-12.15	-45.06	-9.61	-47.64
0.51183	-3.18	-28.22			0.51183	-12.3	-44.93	-9.46	-47.81
0.51308	-3.15	-28.26			0.51308	-12.44	-44.81	-9.31	-47.99
0.51432	-3.12	-28.31			0.51432	-12.59	-44.68	-9.16	-48.16
0.51557	-3.09	-28.37			0.51557	-12.73	-44.56	-9.01	-48.34
0.51681	-3.06	-28.43			0.51681	-12.87	-44.44	-8.86	-48.52
0.51806	-3.02	-28.49			0.51806	-13.02	-44.32	-8.71	-48.7
0.5193	-2.98	-28.56			0.5193	-13.16	-44.21	-8.56	-48.88
0.52055	-2.94	-28.63			0.52055	-13.3	-44.1	-8.41	-49.07
0.52179	-2.9	-28.71			0.52179	-13.44	-43.99	-8.25	-49.25
0.52304	-2.85	-28.79			0.52304	-13.57	-43.89	-8.1	-49.44
0.52428	-2.81	-28.87			0.52428	-13.71	-43.78	-7.95	-49.63
0.52553	-2.76	-28.96			0.52553	-13.85	-43.68	-7.8	-49.82
0.52677	-2.7	-29.06			0.52677	-13.98	-43.59	-7.65	-50.01
0.52802	-2.65	-29.15			0.52802	-14.12	-43.5	-7.51	-50.21
0.52927	-2.6	-29.25			0.52927	-14.25	-43.41	-7.36	-50.41
0.53051	-2.54	-29.36			0.53051	-14.38	-43.32	-7.21	-50.6
0.53176	-2.48	-29.47			0.53176	-14.51	-43.24	-7.06	-50.8
0.533	-2.42	-29.58			0.533	-14.64	-43.16	-6.91	-51.01
0.53425	-2.35	-29.7			0.53425	-14.76	-43.08	-6.76	-51.21
0.53549	-2.29	-29.82			0.53549	-14.89	-43.01	-6.62	-51.41
0.53674	-2.22	-29.94			0.53674	-15.01	-42.94	-6.47	-51.62
0.53798	-2.16	-30.07			0.53798	-15.14	-42.88	-6.32	-51.83
0.53923	-2.09	-30.2			0.53923	-15.26	-42.82	-6.18	-52.04
0.54047	-2.02	-30.33			0.54047	-15.37	-42.76	-6.03	-52.25
0.54172	-1.94	-30.47			0.54172	-15.49	-42.7	-5.88	-52.46
0.54296	-1.87	-30.61			0.54296	-15.61	-42.65	-5.74	-52.68
0.54421	-1.79	-30.75			0.54421	-15.72	-42.61	-5.6	-52.89
0.54545	-1.72	-30.9			0.54545	-15.83	-42.56	-5.45	-53.11
0.5467	-1.64	-31.05			0.5467	-15.94	-42.53	-5.31	-53.33
0.54795	-1.56	-31.2			0.54795	-16.05	-42.49	-5.16	-53.55
0.54919	-1.48	-31.36			0.54919	-16.15	-42.46	-5.02	-53.77
0.55044	-1.4	-31.52			0.55044	-16.25	-42.43	-4.88	-53.99
0.55168	-1.32	-31.68			0.55168	-16.35	-42.41	-4.74	-54.21
0.55293	-1.24	-31.85			0.55293	-16.45	-42.39	-4.6	-54.44
0.55417	-1.15	-32.02			0.55417	-16.55	-42.38	-4.46	-54.67
0.55542	-1.07	-32.19			0.55542	-16.64	-42.37	-4.32	-54.9
0.55666	-0.9829	-32.36			0.55666	-16.73	-42.36	-4.18	-55.13
0.55791	-0.89672	-32.54			0.55791	-16.82	-42.36	-4.04	-55.36
0.55915	-0.80981	-32.72			0.55915	-16.91	-42.37	-3.9	-55.59
0.5604	-0.72221	-32.9			0.5604	-16.99	-42.37	-3.77	-55.82
0.56164	-0.63398	-33.08			0.56164	-17.07	-42.39	-3.63	-56.06
0.56289	-0.54514	-33.27			0.56289	-17.15	-42.4	-3.49	-56.29
0.56413	-0.45575	-33.46			0.56413	-17.23	-42.42	-3.36	-56.53
0.56538	-0.36584	-33.65			0.56538	-17.3	-42.45	-3.22	-56.77
0.56663	-0.27545	-33.85			0.56663	-17.37	-42.48	-3.09	-57.01
0.56787	-0.18462	-34.04			0.56787	-17.44	-42.51	-2.95	-57.25
0.56912	-0.09339	-34.24			0.56912	-17.51	-42.55	-2.82	-57.49
0.57036	-0.0018	-34.44			0.57036	-17.57	-42.6	-2.69	-57.74
0.57161	0.09013	-34.65			0.57161	-17.63	-42.65	-2.56	-57.98
0.57285	0.18235	-34.85			0.57285	-17.69	-42.7	-2.43	-58.23
0.5741	0.27483	-35.06			0.5741	-17.75	-42.76	-2.3	-58.47
0.57534	0.36753	-35.27			0.57534	-17.8	-42.82	-2.17	-58.72
0.57659	0.46044	-35.48			0.57659	-17.85	-42.88	-2.04	-58.97
0.57783	0.55351	-35.7			0.57783	-17.9	-42.96	-1.91	-59.22
0.57908	0.64671	-35.91			0.57908	-17.94	-43.03	-1.79	-59.48
0.58032	0.74001	-36.13			0.58032	-17.98	-43.11	-1.66	-59.73
0.58157	0.83339	-36.35			0.58157	-18.02	-43.2	-1.53	-59.98
0.58281	0.92682	-36.57			0.58281	-18.06	-43.28	-1.41	-60.24
0.58406	1.02	-36.8			0.58406	-18.09	-43.38	-1.28	-60.5
0.58531	1.11	-37.02			0.58531	-18.13	-43.48	-1.16	-60.75
0.58655	1.21	-37.25			0.58655	-18.16	-43.58	-1.04	-61.01
0.5878	1.3	-37.48			0.5878	-18.18	-43.68	-0.91633	-61.27
0.58904	1.39	-37.71			0.58904	-18.21	-43.79	-0.79528	-61.53
0.59029	1.49	-37.94			0.59029	-18.23	-43.91	-0.67502	-61.79
0.59153	1.58	-38.18			0.59153	-18.25	-44.03	-0.55554	-62.06
0.59278	1.67	-38.41			0.59278	-18.27	-44.15	-0.43685	-62.32
0.59402	1.77	-38.65			0.59402	-18.28	-44.28	-0.31896	-62.59
0.59527	1.86	-38.89			0.59527	-18.3	-44.41	-0.20187	-62.85
0.59651	1.95	-39.13			0.59651	-18.31	-44.55	-0.08559	-63.12
0.59776	2.04	-39.37			0.59776	-18.32	-44.69	0.02989	-63.39
0.599	2.13	-39.62			0.599	-18.32	-44.83	0.14454	-63.66
0.60025	2.23	-39.87			0.60025	-18.33	-44.98	0.25838	-63.93
0.60149	2.32	-40.11			0.60149	-18.33	-45.13	0.3714	-64.2
0.60274	2.41	-40.36			0.60274	-18.33	-45.28	0.48359	-64.47
0.60399	2.5	-40.61			0.60399	-18.33	-45.44	0.59495	-64.74
0.60523	2.59	-40.86			0.60523	-18.33	-45.6	0.70547	-65.02
0.60648	2.68	-41.12			0.60648	-18.32	-45.77	0.81516	-65.29
0.60772	2.77	-41.37			0.60772	-18.32	-45.94	0.924	-65.57
0.60897	2.86	-41.63			0.60897	-18.31	-46.11	1.03	-65.85
0.61021	2.95	-41.89			0.61021	-18.3	-46.28	1.14	-66.12
0.61146	3.03	-42.14			0.61146	-18.29	-46.46	1.25	-66.4
0.6127	3.12	-42.4			0.6127	-18.27	-46.65	1.35	-66.68
0.61395	3.21	-42.67			0.61395	-18.26	-46.83	1.46	-66.96
0.61519	3.3	-42.93			0.61519	-18.24	-47.02	1.56	-67.24
0.61644	3.38	-43.19			0.61644	-18.23	-47.21	1.66	-67.53
0.61768	3.47	-43.46			0.61768	-18.21	-47.41	1.76	-67.81
0.61893	3.55	-43.72			0.61893	-18.19	-47.61	1.87	-68.09
0.62017	3.64	-43.99			0.62017	-18.17	-47.81	1.97	-68.38
0.62142	3.72	-44.26			0.62142	-18.15	-48.01	2.06	-68.66
0.62267	3.81	-44.53			0.62267	-18.12	-48.22	2.16	-68.95
0.62391	3.89	-44.8			0.62391	-18.1	-48.43	2.26	-69.24
0.62516	3.97	-45.07			0.62516	-18.07	-48.64	2.36	-69.52
0.6264	4.06	-45.35			0.6264	-18.05	-48.85	2.45	-69.81
0.62765	4.14	-45.62			0.62765	-18.02	-49.07	2.55	-70.1
0.62889	4.22	-45.9			0.62889	-17.99	-49.29	2.64	-70.39
0.63014	4.3	-46.17			0.63014	-17.97	-49.51	2.74	-70.68
0.63138	4.38	-46.45			0.63138	-17.94	-49.74	2.83	-70.98
0.63263	4.46	-46.73			0.63263	-17.91	-49.96	2.92	-71.27
0.63387	4.54	-47.01			0.63387	-17.88	-50.19	3.01	-71.56
0.63512	4.61	-47.29			0.63512	-17.84	-50.42	3.1	-71.85
0.63636	4.69	-47.57			0.63636	-17.81	-50.66	3.19	-72.15
0.63761	4.77	-47.85			0.63761	-17.78	-50.89	3.28	-72.44
0.63885	4.84	-48.14			0.63885	-17.75	-51.13	3.36	-72.74
0.6401	4.92	-48.42			0.6401	-17.71	-51.37	3.45	-73.04
0.64135	4.99	-48.71			0.64135	-17.68	-51.61	3.53	-73.33
0.64259	5.07	-48.99			0.64259	-17.64	-51.86	3.62	-73.63
0.64384	5.14	-49.28			0.64384	-17.61	-52.1	3.7	-73.93
0.64508	5.21	-49.57			0.64508	-17.58	-52.35	3.78	-74.23
0.64633	5.29	-49.86			0.64633	-17.54	-52.6	3.86	-74.53
0.64757	5.36	-50.14			0.64757	-17.5	-52.85	3.94	-74.83
0.64882	5.43	-50.43			0.64882	-17.47	-53.1	4.02	-75.13
0.65006	5.5	-50.72			0.65006	-17.43	-53.36	4.1	-75.43
0.65131	5.57	-51.02			0.65131	-17.4	-53.61	4.18	-75.73
0.65255	5.63	-51.31			0.65255	-17.36	-53.87	4.26	-76.03
0.6538	5.7	-51.6			0.6538	-17.32	-54.13	4.33	-76.33
0.65504	5.77	-51.89			0.65504	-17.29	-54.39	4.41	-76.63
0.65629	5.83	-52.19			0.65629	-17.25	-54.65	4.48	-76.94
0.65753	5.9	-52.48			0.65753	-17.21	-54.92	4.55	-77.24
0.65878	5.96	-52.77			0.65878	-17.18	-55.18	4.62	-77.54
0.66002	6.03	-53.07			0.66002	-17.14	-55.45	4.7	-77.85
0.66127	6.09	-53.37			0.66127	-17.1	-55.71	4.77	-78.15
0.66252	6.15	-53.66			0.66252	-17.07	-55.98	4.83	-78.45
0.66376	6.21	-53.96			0.66376	-17.03	-56.25	4.9	-78.76
0.66501	6.27	-54.25			0.66501	-16.99	-56.52	4.97	-79.06
0.66625	6.33	-54.55			0.66625	-16.96	-56.8	5.04	-79.37
0.6675	6.39	-54.85			0.6675	-16.92	-57.07	5.1	-79.67
0.66874	6.45	-55.15			0.66874	-16.88	-57.34	5.17	-79.98
0.66999	6.51	-55.45			0.66999	-16.85	-57.62	5.23	-80.28
0.67123	6.57	-55.74			0.67123	-16.81	-57.89	5.29	-80.59
0.67248	6.62	-56.04			0.67248	-16.78	-58.17	5.35	-80.89
0.67372	6.68	-56.34			0.67372	-16.74	-58.45	5.41	-81.2
0.67497	6.73	-56.64			0.67497	-16.71	-58.72	5.47	-81.5
0.67621	6.78	-56.94			0.67621	-16.67	-59	5.53	-81.81
0.67746	6.84	-57.24			0.67746	-16.64	-59.28	5.59	-82.11
0.6787	6.89	-57.54			0.6787	-16.6	-59.56	5.65	-82.41
0.67995	6.94	-57.84			0.67995	-16.57	-59.84	5.7	-82.72
0.6812	6.99	-58.13			0.6812	-16.54	-60.12	5.76	-83.02
0.68244	7.04	-58.43			0.68244	-16.5	-60.41	5.81	-83.33
0.68369	7.09	-58.73			0.68369	-16.47	-60.69	5.86	-83.63
0.68493	7.13	-59.03			0.68493	-16.44	-60.97	5.91	-83.93
0.68618	7.18	-59.33			0.68618	-16.41	-61.25	5.97	-84.23
0.68742	7.23	-59.62			0.68742	-16.38	-61.53	6.02	-84.54
0.68867	7.27	-59.92			0.68867	-16.34	-61.82	6.06	-84.84
0.68991	7.31	-60.22			0.68991	-16.31	-62.1	6.11	-85.14
0.69116	7.36	-60.51			0.69116	-16.28	-62.38	6.16	-85.44
0.6924	7.4	-60.81			0.6924	-16.25	-62.67	6.21	-85.74
0.69365	7.44	-61.1			0.69365	-16.23	-62.95	6.25	-86.03
0.69489	7.48	-61.4			0.69489	-16.2	-63.23	6.29	-86.33
0.69614	7.52	-61.69			0.69614	-16.17	-63.51	6.34	-86.63
0.69738	7.56	-61.99			0.69738	-16.14	-63.8	6.38	-86.92
0.69863	7.6	-62.28			0.69863	-16.11	-64.08	6.42	-87.21
0.69988	7.64	-62.57			0.69988	-16.09	-64.36	6.46	-87.51
0.70112	7.67	-62.86			0.70112	-16.06	-64.64	6.5	-87.8
0.70237	7.71	-63.15			0.70237	-16.03	-64.92	6.54	-88.09
0.70361	7.74	-63.43			0.70361	-16.01	-65.2	6.58	-88.37
0.70486	7.77	-63.72			0.70486	-15.99	-65.48	6.61	-88.66
0.7061	7.81	-64			0.7061	-15.96	-65.76	6.65	-88.94
0.70735	7.84	-64.28			0.70735	-15.94	-66.04	6.68	-89.23
0.70859	7.87	-64.56			0.70859	-15.91	-66.31	6.71	-89.51
0.70984	7.9	-64.84			0.70984	-15.89	-66.59	6.75	-89.78
0.71108	7.93	-65.12			0.71108	-15.87	-66.86	6.78	-90.06
0.71233	7.96	-65.39			0.71233	-15.85	-67.13	6.81	-90.33
0.71357	7.98	-65.67			0.71357	-15.83	-67.4	6.84	-90.6
0.71482	8.01	-65.94			0.71482	-15.81	-67.67	6.87	-90.87
0.71606	8.04	-66.2			0.71606	-15.79	-67.94	6.89	-91.13
0.71731	8.06	-66.47			0.71731	-15.77	-68.21	6.92	-91.39
0.71856	8.08	-66.73			0.71856	-15.75	-68.47	6.94	-91.65
0.7198	8.11	-66.99			0.7198	-15.74	-68.73	6.97	-91.9
0.72105	8.13	-67.24			0.72105	-15.72	-68.99	6.99	-92.15
0.72229	8.15	-67.49			0.72229	-15.7	-69.25	7.02	-92.4
0.72354	8.17	-67.74			0.72354	-15.69	-69.5	7.04	-92.63
0.72478	8.19	-67.98			0.72478	-15.67	-69.75	7.06	-92.87
0.72603	8.21	-68.21			0.72603	-15.66	-70	7.08	-93.1
0.72727	8.22	-68.45			0.72727	-15.65	-70.24	7.09	-93.32
0.72852	8.24	-68.67			0.72852	-15.63	-70.48	7.11	-93.54
0.72976	8.25	-68.89			0.72976	-15.62	-70.72	7.13	-93.74
0.73101	8.27	-69.1			0.73101	-15.61	-70.95	7.14	-93.94
0.73225	8.28	-69.31			0.73225	-15.6	-71.18	7.16	-94.14
0.7335	8.3	-69.5			0.7335	-15.59	-71.4	7.17	-94.32
0.73474	8.31	-69.69			0.73474	-15.58	-71.61	7.18	-94.5
0.73599	8.32	-69.87			0.73599	-15.57	-71.81	7.2	-94.66
0.73724	8.33	-70.04			0.73724	-15.57	-72.01	7.21	-94.81
0.73848	8.34	-70.19			0.73848	-15.56	-72.2	7.22	-94.95
0.73973	8.34	-70.34			0.73973	-15.55	-72.38	7.22	-95.08
0.74097	8.35	-70.47			0.74097	-15.55	-72.54	7.23	-95.2
0.74222	8.36	-70.58			0.74222	-15.54	-72.69	7.24	-95.3
0.74346	8.36	-70.68			0.74346	-15.54	-72.83	7.24	-95.38
0.74471	8.37	-70.76			0.74471	-15.54	-72.94	7.25	-95.46
0.74595	8.37	-70.82			0.74595	-15.53	-73.03	7.25	-95.51
0.7472	8.37	-70.87			0.7472	-15.53	-73.1	7.25	-95.55
0.74844	8.37	-70.9			0.74844	-15.53	-73.14	7.26	-95.57
0.74969	8.37	-70.9			0.74969	-15.53	-73.15	7.26	-95.58
0.75093	8.37	-70.9			0.75093	-15.53	-73.15	7.26	-95.58
0.75218	8.37	-70.87			0.75218	-15.53	-73.1	7.25	-95.55
0.75342	8.37	-70.77			0.75342	-15.54	-72.96	7.25	-95.46
0.75467	8.36	-70.62			0.75467	-15.54	-72.74	7.24	-95.33
0.75592	8.34	-70.42			0.75592	-15.55	-72.49	7.22	-95.15
0.75716	8.33	-70.18			0.75716	-15.57	-72.2	7.21	-94.94
0.75841	8.31	-69.92			0.75841	-15.58	-71.89	7.18	-94.7
0.75965	8.28	-69.64			0.75965	-15.6	-71.57	7.16	-94.44
0.7609	8.25	-69.35			0.7609	-15.63	-71.25	7.13	-94.17
0.76214	8.22	-69.05			0.76214	-15.65	-70.92	7.09	-93.88
0.76339	8.19	-68.74			0.76339	-15.68	-70.59	7.06	-93.58
0.76463	8.15	-68.42			0.76463	-15.71	-70.26	7.01	-93.27
0.76588	8.1	-68.1			0.76588	-15.75	-69.92	6.97	-92.96
0.76712	8.05	-67.78			0.76712	-15.79	-69.6	6.92	-92.65
0.76837	8	-67.45			0.76837	-15.83	-69.27	6.86	-92.33
0.76961	7.95	-67.13			0.76961	-15.88	-68.94	6.8	-92.01
0.77086	7.89	-66.81			0.77086	-15.92	-68.62	6.74	-91.7
0.7721	7.83	-66.49			0.7721	-15.98	-68.31	6.67	-91.38
0.77335	7.76	-66.17			0.77335	-16.03	-67.99	6.6	-91.06
0.7746	7.69	-65.86			0.7746	-16.09	-67.68	6.53	-90.75
0.77584	7.61	-65.54			0.77584	-16.15	-67.38	6.45	-90.43
0.77709	7.54	-65.23			0.77709	-16.21	-67.08	6.37	-90.12
0.77833	7.45	-64.92			0.77833	-16.28	-66.78	6.28	-89.81
0.77958	7.37	-64.62			0.77958	-16.35	-66.49	6.19	-89.5
0.78082	7.28	-64.32			0.78082	-16.42	-66.2	6.1	-89.2
0.78207	7.19	-64.02			0.78207	-16.5	-65.91	6	-88.89
0.78331	7.09	-63.72			0.78331	-16.58	-65.63	5.89	-88.6
0.78456	6.99	-63.43			0.78456	-16.66	-65.36	5.79	-88.3
0.7858	6.88	-63.15			0.7858	-16.75	-65.09	5.68	-88.01
0.78705	6.77	-62.86			0.78705	-16.84	-64.82	5.56	-87.72
0.78829	6.66	-62.58			0.78829	-16.93	-64.56	5.44	-87.43
0.78954	6.55	-62.31			0.78954	-17.03	-64.31	5.32	-87.15
0.79078	6.43	-62.04			0.79078	-17.13	-64.06	5.19	-86.87
0.79203	6.3	-61.77			0.79203	-17.23	-63.81	5.06	-86.6
0.79328	6.17	-61.51			0.79328	-17.33	-63.57	4.93	-86.33
0.79452	6.04	-61.25			0.79452	-17.44	-63.33	4.79	-86.06
0.79577	5.91	-60.99			0.79577	-17.55	-63.1	4.64	-85.8
0.79701	5.77	-60.74			0.79701	-17.67	-62.87	4.5	-85.54
0.79826	5.63	-60.5			0.79826	-17.78	-62.65	4.35	-85.29
0.7995	5.48	-60.26			0.7995	-17.9	-62.44	4.19	-85.03
0.80075	5.33	-60.02			0.80075	-18.03	-62.23	4.03	-84.79
0.80199	5.17	-59.79			0.80199	-18.15	-62.02	3.87	-84.54
0.80324	5.02	-59.56			0.80324	-18.28	-61.82	3.7	-84.31
0.80448	4.86	-59.33			0.80448	-18.41	-61.62	3.53	-84.07
0.80573	4.69	-59.11			0.80573	-18.55	-61.43	3.35	-83.84
0.80697	4.52	-58.9			0.80697	-18.69	-61.25	3.17	-83.61
0.80822	4.35	-58.69			0.80822	-18.83	-61.07	2.99	-83.39
0.80946	4.17	-58.48			0.80946	-18.97	-60.89	2.8	-83.17
0.81071	3.99	-58.28			0.81071	-19.12	-60.72	2.61	-82.96
0.81196	3.81	-58.08			0.81196	-19.27	-60.56	2.42	-82.75
0.8132	3.62	-57.89			0.8132	-19.42	-60.4	2.22	-82.54
0.81445	3.43	-57.7			0.81445	-19.57	-60.24	2.02	-82.34
0.81569	3.23	-57.51			0.81569	-19.73	-60.09	1.81	-82.14
0.81694	3.03	-57.33			0.81694	-19.89	-59.95	1.6	-81.95
0.81818	2.83	-57.16			0.81818	-20.05	-59.81	1.38	-81.76
0.81943	2.62	-56.99			0.81943	-20.22	-59.68	1.16	-81.58
0.82067	2.41	-56.82			0.82067	-20.39	-59.55	0.93946	-81.4
0.82192	2.2	-56.66			0.82192	-20.56	-59.43	0.71243	-81.22
0.82316	1.98	-56.5			0.82316	-20.73	-59.32	0.48146	-81.05
0.82441	1.76	-56.35			0.82441	-20.91	-59.21	0.24653	-80.88
0.82565	1.54	-56.2			0.82565	-21.09	-59.1	0.00767	-80.72
0.8269	1.31	-56.06			0.8269	-21.27	-59	-0.23514	-80.56
0.82814	1.08	-55.92			0.82814	-21.45	-58.91	-0.48188	-80.4
0.82939	0.84156	-55.79			0.82939	-21.64	-58.82	-0.73254	-80.25
0.83064	0.60256	-55.66			0.83064	-21.83	-58.74	-0.98713	-80.11
0.83188	0.35998	-55.54			0.83188	-22.02	-58.66	-1.25	-79.97
0.83313	0.11385	-55.42			0.83313	-22.21	-58.59	-1.51	-79.83
0.83437	-0.13584	-55.3			0.83437	-22.41	-58.53	-1.77	-79.69
0.83562	-0.38906	-55.19			0.83562	-22.6	-58.47	-2.04	-79.57
0.83686	-0.6458	-55.09			0.83686	-22.8	-58.41	-2.32	-79.44
0.83811	-0.90604	-54.99			0.83811	-23.01	-58.37	-2.6	-79.32
0.83935	-1.17	-54.89			0.83935	-23.21	-58.33	-2.88	-79.2
0.8406	-1.44	-54.8			0.8406	-23.42	-58.29	-3.16	-79.09
0.84184	-1.71	-54.71			0.84184	-23.62	-58.26	-3.45	-78.99
0.84309	-1.98	-54.63			0.84309	-23.84	-58.24	-3.75	-78.88
0.84433	-2.26	-54.56			0.84433	-24.05	-58.22	-4.04	-78.78
0.84558	-2.54	-54.48			0.84558	-24.26	-58.21	-4.35	-78.69
0.84682	-2.82	-54.42			0.84682	-24.48	-58.2	-4.65	-78.6
0.84807	-3.11	-54.36			0.84807	-24.7	-58.2	-4.96	-78.51
0.84932	-3.4	-54.3			0.84932	-24.92	-58.21	-5.27	-78.43
0.85056	-3.7	-54.25			0.85056	-25.14	-58.22	-5.59	-78.36
0.85181	-4	-54.2			0.85181	-25.36	-58.24	-5.91	-78.28
0.85305	-4.3	-54.16			0.85305	-25.59	-58.26	-6.23	-78.22
0.8543	-4.6	-54.12			0.8543	-25.82	-58.29	-6.56	-78.15
0.85554	-4.91	-54.09			0.85554	-26.05	-58.33	-6.89	-78.09
0.85679	-5.22	-54.06			0.85679	-26.28	-58.38	-7.23	-78.04
0.85803	-5.53	-54.04			0.85803	-26.51	-58.43	-7.57	-77.99
0.85928	-5.85	-54.02			0.85928	-26.74	-58.48	-7.91	-77.94
0.86052	-6.17	-54.01			0.86052	-26.98	-58.54	-8.26	-77.9
0.86177	-6.5	-54			0.86177	-27.21	-58.61	-8.61	-77.86
0.86301	-6.82	-54			0.86301	-27.45	-58.69	-8.96	-77.83
0.86426	-7.15	-54			0.86426	-27.69	-58.77	-9.32	-77.8
0.8655	-7.48	-54.01			0.8655	-27.93	-58.86	-9.68	-77.77
0.86675	-7.82	-54.02			0.86675	-28.17	-58.95	-10.04	-77.75
0.86799	-8.16	-54.04			0.86799	-28.42	-59.05	-10.41	-77.74
0.86924	-8.5	-54.06			0.86924	-28.66	-59.16	-10.78	-77.72
0.87049	-8.85	-54.09			0.87049	-28.9	-59.27	-11.16	-77.72
0.87173	-9.19	-54.12			0.87173	-29.15	-59.39	-11.54	-77.71
0.87298	-9.55	-54.16			0.87298	-29.4	-59.51	-11.92	-77.71
0.87422	-9.9	-54.2			0.87422	-29.65	-59.64	-12.31	-77.72
0.87547	-10.26	-54.25			0.87547	-29.9	-59.78	-12.7	-77.73
0.87671	-10.61	-54.3			0.87671	-30.15	-59.93	-13.09	-77.74
0.87796	-10.98	-54.36			0.87796	-30.4	-60.08	-13.49	-77.76
0.8792	-11.34	-54.43			0.8792	-30.65	-60.23	-13.89	-77.79
0.88045	-11.71	-54.5			0.88045	-30.91	-60.39	-14.29	-77.81
0.88169	-12.08	-54.57			0.88169	-31.16	-60.56	-14.7	-77.84
0.88294	-12.45	-54.65			0.88294	-31.42	-60.74	-15.11	-77.88
0.88418	-12.83	-54.74			0.88418	-31.67	-60.92	-15.52	-77.92
0.88543	-13.2	-54.83			0.88543	-31.93	-61.1	-15.94	-77.96
0.88667	-13.58	-54.93			0.88667	-32.19	-61.3	-16.36	-78.01
0.88792	-13.97	-55.03			0.88792	-32.45	-61.49	-16.79	-78.06
0.88917	-14.35	-55.14			0.88917	-32.71	-61.7	-17.22	-78.12
0.89041	-14.74	-55.25			0.89041	-32.97	-61.91	-17.65	-78.18
0.89166	-15.13	-55.37			0.89166	-33.23	-62.12	-18.08	-78.25
0.8929	-15.52	-55.49			0.8929	-33.49	-62.34	-18.52	-78.31
0.89415	-15.92	-55.62			0.89415	-33.75	-62.57	-18.96	-78.39
0.89539	-16.31	-55.76			0.89539	-34.01	-62.8	-19.4	-78.46
0.89664	-16.71	-55.9			0.89664	-34.28	-63.03	-19.85	-78.55
0.89788	-17.11	-56.04			0.89788	-34.54	-63.27	-20.3	-78.63
0.89913	-17.52	-56.2			0.89913	-34.81	-63.52	-20.75	-78.72
0.90037	-17.92	-56.35			0.90037	-35.07	-63.77	-21.21	-78.81
0.90162	-18.33	-56.52			0.90162	-35.34	-64.02	-21.67	-78.91
0.90286	-18.74	-56.69			0.90286	-35.61	-64.28	-22.13	-79.01
0.90411	-19.15	-56.86			0.90411	-35.88	-64.54	-22.59	-79.11
0.90535	-19.56	-57.04			0.90535	-36.14	-64.8	-23.06	-79.22
0.9066	-19.97	-57.23			0.9066	-36.41	-65.07	-23.53	-79.33
0.90785	-20.39	-57.42			0.90785	-36.68	-65.34	-24	-79.45
0.90909	-20.8	-57.62			0.90909	-36.95	-65.61	-24.48	-79.57
0.91034	-21.22	-57.83			0.91034	-37.23	-65.88	-24.96	-79.69
0.91158	-21.64	-58.04			0.91158	-37.5	-66.16	-25.44	-79.81
0.91283	-22.06	-58.25			0.91283	-37.77	-66.44	-25.92	-79.94
0.91407	-22.49	-58.47			0.91407	-38.05	-66.72	-26.41	-80.07
0.91532	-22.91	-58.7			0.91532	-38.32	-67	-26.9	-80.2
0.91656	-23.34	-58.94			0.91656	-38.6	-67.28	-27.39	-80.34
0.91781	-23.76	-59.18			0.91781	-38.87	-67.55	-27.89	-80.48
0.91905	-24.19	-59.43			0.91905	-39.15	-67.83	-28.38	-80.62
0.9203	-24.62	-59.68			0.9203	-39.43	-68.11	-28.88	-80.76
0.92154	-25.04	-59.94			0.92154	-39.7	-68.39	-29.38	-80.9
0.92279	-25.47	-60.2			0.92279	-39.98	-68.66	-29.88	-81.04
0.92403	-25.9	-60.47			0.92403	-40.26	-68.93	-30.39	-81.19
0.92528	-26.33	-60.75			0.92528	-40.55	-69.2	-30.89	-81.33
0.92653	-26.77	-61.04			0.92653	-40.83	-69.46	-31.4	-81.47
0.92777	-27.2	-61.33			0.92777	-41.11	-69.72	-31.91	-81.62
0.92902	-27.63	-61.62			0.92902	-41.39	-69.98	-32.42	-81.76
0.93026	-28.06	-61.93			0.93026	-41.68	-70.23	-32.94	-81.89
0.93151	-28.49	-62.23			0.93151	-41.96	-70.47	-33.45	-82.02
0.93275	-28.92	-62.55			0.93275	-42.25	-70.71	-33.97	-82.15
0.934	-29.35	-62.87			0.934	-42.54	-70.95	-34.48	-82.27
0.93524	-29.79	-63.2			0.93524	-42.82	-71.18	-35	-82.39
0.93649	-30.22	-63.53			0.93649	-43.11	-71.4	-35.52	-82.49
0.93773	-30.65	-63.88			0.93773	-43.4	-71.62	-36.04	-82.58
0.93898	-31.08	-64.22			0.93898	-43.69	-71.83	-36.56	-82.66
0.94022	-31.51	-64.58			0.94022	-43.98	-72.03	-37.08	-82.72
0.94147	-31.93	-64.94			0.94147	-44.27	-72.23	-37.61	-82.76
0.94271	-32.36	-65.3			0.94271	-44.56	-72.42	-38.13	-82.79
0.94396	-32.79	-65.68			0.94396	-44.86	-72.61	-38.65	-82.79
0.94521	-33.21	-66.06			0.94521	-45.15	-72.79	-39.17	-82.77
0.94645	-33.64	-66.44			0.94645	-45.44	-72.96	-39.69	-82.72
0.9477	-34.06	-66.83			0.9477	-45.74	-73.13	-40.21	-82.65
0.94894	-34.48	-67.23			0.94894	-46.03	-73.29	-40.73	-82.55
0.95019	-34.9	-67.63			0.95019	-46.33	-73.44	-41.25	-82.42
0.95143	-35.31	-68.05			0.95143	-46.62	-73.59	-41.77	-82.27
0.95268	-35.73	-68.46			0.95268	-46.92	-73.72	-42.29	-82.1
0.95392	-36.14	-68.89			0.95392	-47.21	-73.86	-42.8	-81.9
0.95517	-36.54	-69.31			0.95517	-47.51	-73.98	-43.31	-81.68
0.95641	-36.95	-69.75			0.95641	-47.8	-74.1	-43.82	-81.45
0.95766	-37.35	-70.19			0.95766	-48.1	-74.21	-44.33	-81.2
0.9589	-37.75	-70.64			0.9589	-48.4	-74.31	-44.83	-80.94
0.96015	-38.15	-71.09			0.96015	-48.69	-74.4	-45.33	-80.66
0.96139	-38.54	-71.56			0.96139	-48.98	-74.49	-45.83	-80.38
0.96264	-38.92	-72.01			0.96264	-49.28	-74.56	-46.32	-80.09
0.96389	-39.3	-72.48			0.96389	-49.57	-74.63	-46.81	-79.79
0.96513	-39.68	-72.96			0.96513	-49.86	-74.69	-47.29	-79.48
0.96638	-40.05	-73.44			0.96638	-50.15	-74.75	-47.76	-79.18
0.96762	-40.42	-73.92			0.96762	-50.43	-74.79	-48.23	-78.87
0.96887	-40.78	-74.41			0.96887	-50.72	-74.82	-48.69	-78.57
0.97011	-41.13	-74.91			0.97011	-51	-74.85	-49.15	-78.26
0.97136	-41.48	-75.41			0.97136	-51.28	-74.86	-49.59	-77.96
0.9726	-41.82	-75.91			0.9726	-51.55	-74.87	-50.03	-77.66
0.97385	-42.15	-76.42			0.97385	-51.83	-74.87	-50.45	-77.36
0.97509	-42.47	-76.93			0.97509	-52.1	-74.86	-50.87	-77.07
0.97634	-42.78	-77.44			0.97634	-52.36	-74.84	-51.27	-76.79
0.97758	-43.09	-77.96			0.97758	-52.62	-74.82	-51.66	-76.52
0.97883	-43.38	-78.48			0.97883	-52.87	-74.78	-52.04	-76.25
0.98007	-43.66	-79.01			0.98007	-53.11	-74.74	-52.4	-76
0.98132	-43.93	-79.53			0.98132	-53.35	-74.69	-52.75	-75.75
0.98257	-44.19	-80.06			0.98257	-53.58	-74.64	-53.07	-75.52
0.98381	-44.43	-80.58			0.98381	-53.81	-74.58	-53.39	-75.3
0.98506	-44.66	-81.11			0.98506	-54.02	-74.52	-53.68	-75.1
0.9863	-44.88	-81.63			0.9863	-54.22	-74.45	-53.95	-74.91
0.98755	-45.08	-82.16			0.98755	-54.41	-74.38	-54.2	-74.73
0.98879	-45.26	-82.67			0.98879	-54.59	-74.31	-54.43	-74.57
0.99004	-45.43	-83.19			0.99004	-54.75	-74.25	-54.64	-74.43
0.99128	-45.58	-83.69			0.99128	-54.9	-74.18	-54.82	-74.31
0.99253	-45.71	-84.18			0.99253	-55.03	-74.12	-54.98	-74.2
0.99377	-45.82	-84.66			0.99377	-55.14	-74.06	-55.11	-74.11
0.99502	-45.91	-85.11			0.99502	-55.24	-74.02	-55.22	-74.04
0.99626	-45.98	-85.53			0.99626	-55.32	-73.97	-55.31	-73.99
0.99751	-46.04	-85.88			0.99751	-55.37	-73.94	-55.37	-73.95
0.99875	-46.07	-86.14			0.99875	-55.41	-73.92	-55.41	-73.92
1	-46.08	-86.23			1	-55.42	-73.92	-55.42	-73.92

## Sheet: panel_c
E (mV/nm)	filling	DOS (eV^(-1)nm^(-2))
140	0	1.04656
140	0.004	1.82886
140	0.008	2.02714
140	0.012	2.03684
140	0.016	2.034
140	0.02	2.03221
140	0.024	2.03111
140	0.028	2.03046
140	0.032	2.03005
140	0.036	2.02983
140	0.04	2.02975
140	0.044	2.02977
140	0.048	2.02988
140	0.052	2.03007
140	0.056	2.03031
140	0.06	2.03059
140	0.064	2.03092
140	0.068	2.03128
140	0.072	2.03168
140	0.076	2.0321
140	0.08	2.03255
140	0.084	2.03303
140	0.088	2.03353
140	0.092	2.03404
140	0.096	2.03457
140	0.1	2.03512
140	0.104	2.03569
140	0.108	2.03627
140	0.112	2.03685
140	0.116	2.03746
140	0.12	2.03808
140	0.124	2.03872
140	0.128	2.03937
140	0.132	2.04002
140	0.136	2.04068
140	0.14	2.04137
140	0.144	2.04206
140	0.148	2.04276
140	0.152	2.04347
140	0.156	2.04419
140	0.16	2.04494
140	0.164	2.04567
140	0.168	2.04643
140	0.172	2.04719
140	0.176	2.04795
140	0.18	2.04875
140	0.184	2.04953
140	0.188	2.05034
140	0.192	2.05115
140	0.196	2.05197
140	0.2	2.05282
140	0.204	2.05365
140	0.208	2.05449
140	0.212	2.05535
140	0.216	2.05623
140	0.22	2.05712
140	0.224	2.05799
140	0.228	2.0589
140	0.232	2.05981
140	0.236	2.06073
140	0.24	2.06167
140	0.244	2.0626
140	0.248	2.06356
140	0.252	2.06452
140	0.256	2.06548
140	0.26	2.06647
140	0.264	2.06747
140	0.268	2.06848
140	0.272	2.06949
140	0.276	2.07052
140	0.28	2.07156
140	0.284	2.0726
140	0.288	2.07365
140	0.292	2.07472
140	0.296	2.07582
140	0.3	2.07689
140	0.304	2.07801
140	0.308	2.07912
140	0.312	2.08026
140	0.316	2.0814
140	0.32	2.08255
140	0.324	2.08372
140	0.328	2.0849
140	0.332	2.08608
140	0.336	2.08729
140	0.34	2.08851
140	0.344	2.08974
140	0.348	2.09099
140	0.352	2.09225
140	0.356	2.09352
140	0.36	2.09481
140	0.364	2.09612
140	0.368	2.09743
140	0.372	2.09876
140	0.376	2.10009
140	0.38	2.10145
140	0.384	2.10283
140	0.388	2.10423
140	0.392	2.10563
140	0.396	2.10707
140	0.4	2.10852
140	0.404	2.10997
140	0.408	2.11143
140	0.412	2.11291
140	0.416	2.11442
140	0.42	2.11594
140	0.424	2.11749
140	0.428	2.11903
140	0.432	2.1206
140	0.436	2.12223
140	0.44	2.12383
140	0.444	2.12547
140	0.448	2.12713
140	0.452	2.12881
140	0.456	2.1305
140	0.46	2.13222
140	0.464	2.13395
140	0.468	2.1357
140	0.472	2.13747
140	0.476	2.13928
140	0.48	2.14109
140	0.484	2.14292
140	0.488	2.14479
140	0.492	2.14671
140	0.496	2.14859
140	0.5	2.15056
140	0.504	2.15251
140	0.508	2.15449
140	0.512	2.15651
140	0.516	2.15854
140	0.52	2.1606
140	0.524	2.16272
140	0.528	2.16483
140	0.532	2.16699
140	0.536	2.16913
140	0.54	2.17137
140	0.544	2.17362
140	0.548	2.17588
140	0.552	2.17816
140	0.556	2.18047
140	0.56	2.18282
140	0.564	2.1852
140	0.568	2.18771
140	0.572	2.19009
140	0.576	2.19259
140	0.58	2.19512
140	0.584	2.19769
140	0.588	2.20027
140	0.592	2.20288
140	0.596	2.20557
140	0.6	2.20829
140	0.604	2.21102
140	0.608	2.21385
140	0.612	2.21669
140	0.616	2.21954
140	0.62	2.22241
140	0.624	2.2254
140	0.628	2.22843
140	0.632	2.23149
140	0.636	2.23458
140	0.64	2.23774
140	0.644	2.2409
140	0.648	2.24412
140	0.652	2.2474
140	0.656	2.25078
140	0.66	2.25416
140	0.664	2.25763
140	0.668	2.26112
140	0.672	2.26466
140	0.676	2.26824
140	0.68	2.27197
140	0.684	2.27577
140	0.688	2.27956
140	0.692	2.28346
140	0.696	2.28734
140	0.7	2.29133
140	0.704	2.2954
140	0.708	2.29955
140	0.712	2.30373
140	0.716	2.30808
140	0.72	2.31238
140	0.724	2.31679
140	0.728	2.32134
140	0.732	2.32596
140	0.736	2.33063
140	0.74	2.33555
140	0.744	2.34023
140	0.748	2.34516
140	0.752	2.35027
140	0.756	2.3554
140	0.76	2.36056
140	0.764	2.36603
140	0.768	2.37138
140	0.772	2.37687
140	0.776	2.38257
140	0.78	2.38843
140	0.784	2.39421
140	0.788	2.40034
140	0.792	2.40635
140	0.796	2.41257
140	0.8	2.41893
140	0.804	2.42567
140	0.808	2.43225
140	0.812	2.43909
140	0.816	2.44594
140	0.82	2.45303
140	0.824	2.46022
140	0.828	2.46781
140	0.832	2.47547
140	0.836	2.48333
140	0.84	2.49113
140	0.844	2.49914
140	0.848	2.50747
140	0.852	2.51616
140	0.856	2.52492
140	0.86	2.53391
140	0.864	2.54298
140	0.868	2.55237
140	0.872	2.56203
140	0.876	2.57196
140	0.88	2.58222
140	0.884	2.59277
140	0.888	2.60365
140	0.892	2.61452
140	0.896	2.62564
140	0.9	2.63713
140	0.904	2.64923
140	0.908	2.66171
140	0.912	2.67443
140	0.916	2.68745
140	0.92	2.70082
140	0.924	2.71464
140	0.928	2.72899
140	0.932	2.74372
140	0.936	2.75879
140	0.94	2.77486
140	0.944	2.79113
140	0.948	2.80816
140	0.952	2.82572
140	0.956	2.84361
140	0.96	2.862
140	0.964	2.88151
140	0.968	2.9016
140	0.972	2.92254
140	0.976	2.94437
140	0.98	2.96717
140	0.984	2.99096
140	0.988	3.01538
140	0.992	3.04138
140	0.996	3.06872
140	1	3.09713
140	1.004	3.12637
140	1.008	3.15735
140	1.012	3.1895
140	1.016	3.22338
140	1.02	3.25944
140	1.024	3.29777
140	1.028	3.3385
140	1.032	3.3826
140	1.036	3.43196
140	1.04	3.55221
140	1.044	3.88054
140	1.048	4.43715
140	1.052	5.24749
140	1.056	6.05936
140	1.06	6.47208
140	1.064	6.86647
140	1.068	7.26087
140	1.072	7.43917
140	1.076	7.58809
140	1.08	7.737
140	1.084	7.85374
140	1.088	7.95611
140	1.092	8.05849
140	1.096	8.16897
140	1.1	8.29317
140	1.104	8.41737
140	1.108	8.54157
140	1.112	8.71105
140	1.116	8.8834
140	1.12	9.05576
140	1.124	9.26147
140	1.128	9.52823
140	1.132	9.79499
140	1.136	10.0618
140	1.14	10.3562
140	1.144	10.6982
140	1.148	11.0402
140	1.152	11.3822
140	1.156	11.7242
140	1.16	11.7675
140	1.164	11.8065
140	1.168	11.8456
140	1.172	11.8846
140	1.176	11.9236
140	1.18	11.8859
140	1.184	11.5285
140	1.188	11.171
140	1.192	10.8136
140	1.196	10.4562
140	1.2	10.0749
140	1.204	9.68046
140	1.208	9.28598
140	1.212	8.89149
140	1.216	8.61057
140	1.22	8.35123
140	1.224	8.09189
140	1.228	7.86246
140	1.232	7.67447
140	1.236	7.48648
140	1.24	7.30669
140	1.244	7.15159
140	1.248	6.99648
140	1.252	6.84897
140	1.256	6.71708
140	1.26	6.5852
140	1.264	6.46195
140	1.268	6.34569
140	1.272	6.22943
140	1.276	6.12409
140	1.28	6.01969
140	1.284	5.91963
140	1.288	5.82591
140	1.292	5.73218
140	1.296	5.64492
140	1.3	5.5579
140	1.304	5.47505
140	1.308	5.39459
140	1.312	5.31622
140	1.316	5.24126
140	1.32	5.16717
140	1.324	5.09678
140	1.328	5.02663
140	1.332	4.9597
140	1.336	4.89287
140	1.34	4.83035
140	1.344	4.76784
140	1.348	4.70812
140	1.352	4.64849
140	1.356	4.59077
140	1.36	4.53359
140	1.364	4.47935
140	1.368	4.42571
140	1.372	4.37367
140	1.376	4.32237
140	1.38	4.27202
140	1.384	4.22295
140	1.388	4.17456
140	1.392	4.12735
140	1.396	4.08057
140	1.4	4.03505
140	1.404	3.99048
140	1.408	3.94678
140	1.412	3.90365
140	1.416	3.86126
140	1.42	3.82073
140	1.424	3.78038
140	1.428	3.74018
140	1.432	3.7005
140	1.436	3.66172
140	1.44	3.6237
140	1.444	3.58681
140	1.448	3.55016
140	1.452	3.51377
140	1.456	3.47812
140	1.46	3.44278
140	1.464	3.40782
140	1.468	3.37362
140	1.472	3.34019
140	1.476	3.30718
140	1.48	3.27449
140	1.484	3.24232
140	1.488	3.21042
140	1.492	3.17871
140	1.496	3.14712
140	1.5	3.11698
140	1.504	3.08705
140	1.508	3.05732
140	1.512	3.02782
140	1.516	2.99881
140	1.52	2.96928
140	1.524	2.94048
140	1.528	2.91238
140	1.532	2.88468
140	1.536	2.85712
140	1.54	2.82998
140	1.544	2.80302
140	1.548	2.77617
140	1.552	2.74953
140	1.556	2.72303
140	1.56	2.69666
140	1.564	2.67085
140	1.568	2.6453
140	1.572	2.6199
140	1.576	2.59478
140	1.58	2.5701
140	1.584	2.54571
140	1.588	2.52135
140	1.592	2.49677
140	1.596	2.47247
140	1.6	2.44832
140	1.604	2.42459
140	1.608	2.40101
140	1.612	2.37744
140	1.616	2.35413
140	1.62	2.33097
140	1.624	2.30761
140	1.628	2.28456
140	1.632	2.26196
140	1.636	2.23982
140	1.64	2.21722
140	1.644	2.19474
140	1.648	2.17232
140	1.652	2.15007
140	1.656	2.12817
140	1.66	2.10629
140	1.664	2.08436
140	1.668	2.0625
140	1.672	2.04084
140	1.676	2.01919
140	1.68	1.99752
140	1.684	1.97603
140	1.688	1.95487
140	1.692	1.93363
140	1.696	1.91238
140	1.7	1.89136
140	1.704	1.87043
140	1.708	1.84931
140	1.712	1.82838
140	1.716	1.80755
140	1.72	1.78656
140	1.724	1.7657
140	1.728	1.745
140	1.732	1.7241
140	1.736	1.70339
140	1.74	1.6828
140	1.744	1.66234
140	1.748	1.64208
140	1.752	1.62154
140	1.756	1.60107
140	1.76	1.58082
140	1.764	1.56051
140	1.768	1.54006
140	1.772	1.51961
140	1.776	1.49952
140	1.78	1.47928
140	1.784	1.45909
140	1.788	1.43871
140	1.792	1.41867
140	1.796	1.39844
140	1.8	1.37833
138	0	1.0471
138	0.004	1.82822
138	0.008	2.02804
138	0.012	2.03791
138	0.016	2.03507
138	0.02	2.03331
138	0.024	2.03224
138	0.028	2.03159
138	0.032	2.03119
138	0.036	2.03098
138	0.04	2.0309
138	0.044	2.03093
138	0.048	2.03106
138	0.052	2.03125
138	0.056	2.0315
138	0.06	2.03179
138	0.064	2.03213
138	0.068	2.03251
138	0.072	2.03292
138	0.076	2.03335
138	0.08	2.03381
138	0.084	2.03429
138	0.088	2.0348
138	0.092	2.03533
138	0.096	2.03587
138	0.1	2.03643
138	0.104	2.03701
138	0.108	2.0376
138	0.112	2.0382
138	0.116	2.03882
138	0.12	2.03946
138	0.124	2.04011
138	0.128	2.04076
138	0.132	2.04143
138	0.136	2.04212
138	0.14	2.0428
138	0.144	2.04351
138	0.148	2.04423
138	0.152	2.04495
138	0.156	2.0457
138	0.16	2.04644
138	0.164	2.0472
138	0.168	2.04796
138	0.172	2.04874
138	0.176	2.04953
138	0.18	2.05033
138	0.184	2.05113
138	0.188	2.05196
138	0.192	2.05277
138	0.196	2.05362
138	0.2	2.05446
138	0.204	2.05533
138	0.208	2.05619
138	0.212	2.05707
138	0.216	2.05795
138	0.22	2.05886
138	0.224	2.05976
138	0.228	2.06069
138	0.232	2.06161
138	0.236	2.06254
138	0.24	2.0635
138	0.244	2.06446
138	0.248	2.06542
138	0.252	2.06642
138	0.256	2.06741
138	0.26	2.0684
138	0.264	2.06942
138	0.268	2.07046
138	0.272	2.07148
138	0.276	2.07252
138	0.28	2.07357
138	0.284	2.07465
138	0.288	2.07573
138	0.292	2.07682
138	0.296	2.07792
138	0.3	2.07905
138	0.304	2.08018
138	0.308	2.08132
138	0.312	2.08247
138	0.316	2.08362
138	0.32	2.08481
138	0.324	2.08601
138	0.328	2.08722
138	0.332	2.08843
138	0.336	2.08967
138	0.34	2.09091
138	0.344	2.09217
138	0.348	2.09344
138	0.352	2.09473
138	0.356	2.09604
138	0.36	2.09735
138	0.364	2.09866
138	0.368	2.10001
138	0.372	2.10137
138	0.376	2.10275
138	0.38	2.10416
138	0.384	2.10557
138	0.388	2.107
138	0.392	2.10843
138	0.396	2.10986
138	0.4	2.11134
138	0.404	2.11284
138	0.408	2.11433
138	0.412	2.11585
138	0.416	2.1174
138	0.42	2.11897
138	0.424	2.12054
138	0.428	2.12215
138	0.432	2.12376
138	0.436	2.1254
138	0.44	2.12705
138	0.444	2.12872
138	0.448	2.13043
138	0.452	2.13213
138	0.456	2.13389
138	0.46	2.13564
138	0.464	2.13745
138	0.468	2.13924
138	0.472	2.14104
138	0.476	2.1429
138	0.48	2.14478
138	0.484	2.14665
138	0.488	2.14857
138	0.492	2.15052
138	0.496	2.15249
138	0.5	2.15448
138	0.504	2.15651
138	0.508	2.15855
138	0.512	2.1606
138	0.516	2.16272
138	0.52	2.16481
138	0.524	2.167
138	0.528	2.16917
138	0.532	2.17136
138	0.536	2.17359
138	0.54	2.17585
138	0.544	2.17816
138	0.548	2.18051
138	0.552	2.18287
138	0.556	2.18526
138	0.56	2.18773
138	0.564	2.19019
138	0.568	2.19269
138	0.572	2.1952
138	0.576	2.19773
138	0.58	2.20039
138	0.584	2.203
138	0.588	2.20567
138	0.592	2.20837
138	0.596	2.21116
138	0.6	2.21396
138	0.604	2.2168
138	0.608	2.21967
138	0.612	2.22261
138	0.616	2.22559
138	0.62	2.22861
138	0.624	2.23167
138	0.628	2.23477
138	0.632	2.23789
138	0.636	2.24104
138	0.64	2.24438
138	0.644	2.24769
138	0.648	2.25102
138	0.652	2.25447
138	0.656	2.2579
138	0.66	2.26141
138	0.664	2.26501
138	0.668	2.26869
138	0.672	2.27237
138	0.676	2.27613
138	0.68	2.27998
138	0.684	2.28376
138	0.688	2.28773
138	0.692	2.29184
138	0.696	2.29584
138	0.7	2.29999
138	0.704	2.3043
138	0.708	2.30849
138	0.712	2.3129
138	0.716	2.3174
138	0.72	2.32194
138	0.724	2.3266
138	0.728	2.33132
138	0.732	2.33607
138	0.736	2.34093
138	0.74	2.34594
138	0.744	2.35101
138	0.748	2.35621
138	0.752	2.36148
138	0.756	2.36678
138	0.76	2.37226
138	0.764	2.37787
138	0.768	2.38357
138	0.772	2.3894
138	0.776	2.39535
138	0.78	2.4013
138	0.784	2.40745
138	0.788	2.41384
138	0.792	2.42034
138	0.796	2.42691
138	0.8	2.43359
138	0.804	2.44042
138	0.808	2.44735
138	0.812	2.4546
138	0.816	2.462
138	0.82	2.46958
138	0.824	2.47725
138	0.828	2.485
138	0.832	2.49302
138	0.836	2.50129
138	0.84	2.50973
138	0.844	2.5184
138	0.848	2.52731
138	0.852	2.53628
138	0.856	2.54554
138	0.86	2.55499
138	0.864	2.56495
138	0.868	2.5748
138	0.872	2.58537
138	0.876	2.59565
138	0.88	2.60648
138	0.884	2.61776
138	0.888	2.62934
138	0.892	2.64128
138	0.896	2.6534
138	0.9	2.66588
138	0.904	2.67877
138	0.908	2.69194
138	0.912	2.70553
138	0.916	2.71937
138	0.92	2.73403
138	0.924	2.74939
138	0.928	2.76514
138	0.932	2.78134
138	0.936	2.7979
138	0.94	2.81489
138	0.944	2.8325
138	0.948	2.85059
138	0.952	2.86972
138	0.956	2.88975
138	0.96	2.91072
138	0.964	2.93231
138	0.968	2.95444
138	0.972	2.97796
138	0.976	3.00283
138	0.98	3.02812
138	0.984	3.05432
138	0.988	3.08165
138	0.992	3.11026
138	0.996	3.14084
138	1	3.17287
138	1.004	3.20658
138	1.008	3.24232
138	1.012	3.28048
138	1.016	3.3207
138	1.02	3.36902
138	1.024	3.43827
138	1.028	3.71272
138	1.032	4.29036
138	1.036	5.21945
138	1.04	5.75479
138	1.044	6.28212
138	1.048	6.77274
138	1.052	6.99865
138	1.056	7.22456
138	1.06	7.43696
138	1.064	7.53515
138	1.068	7.63334
138	1.072	7.73154
138	1.076	7.82795
138	1.08	7.92432
138	1.084	8.02069
138	1.088	8.13243
138	1.092	8.25087
138	1.096	8.3693
138	1.1	8.49925
138	1.104	8.66382
138	1.108	8.8284
138	1.112	8.99297
138	1.116	9.22282
138	1.12	9.48111
138	1.124	9.7394
138	1.128	9.99769
138	1.132	10.3323
138	1.136	10.68
138	1.14	11.0276
138	1.144	11.3753
138	1.148	11.5517
138	1.152	11.6254
138	1.156	11.699
138	1.16	11.7727
138	1.164	11.8463
138	1.168	11.92
138	1.172	11.6221
138	1.176	11.2997
138	1.18	10.9774
138	1.184	10.655
138	1.188	10.3088
138	1.192	9.90979
138	1.196	9.51076
138	1.2	9.11172
138	1.204	8.77758
138	1.208	8.5129
138	1.212	8.24821
138	1.216	7.98619
138	1.22	7.79194
138	1.224	7.5977
138	1.228	7.40345
138	1.232	7.24619
138	1.236	7.0917
138	1.24	6.93722
138	1.244	6.80479
138	1.248	6.67289
138	1.252	6.54404
138	1.256	6.42821
138	1.26	6.31237
138	1.264	6.20321
138	1.268	6.09977
138	1.272	5.99634
138	1.276	5.90158
138	1.28	5.80686
138	1.284	5.71643
138	1.288	5.62921
138	1.292	5.54366
138	1.296	5.4633
138	1.3	5.38294
138	1.304	5.30756
138	1.308	5.23228
138	1.312	5.16132
138	1.316	5.09147
138	1.32	5.02391
138	1.324	4.95757
138	1.328	4.89287
138	1.332	4.82936
138	1.336	4.76818
138	1.34	4.70864
138	1.344	4.65074
138	1.348	4.59386
138	1.352	4.53844
138	1.356	4.48367
138	1.36	4.4311
138	1.364	4.37899
138	1.368	4.32844
138	1.372	4.27813
138	1.376	4.22872
138	1.38	4.18085
138	1.384	4.13467
138	1.388	4.08935
138	1.392	4.04439
138	1.396	4.00078
138	1.4	3.95738
138	1.404	3.91433
138	1.408	3.87228
138	1.412	3.83089
138	1.416	3.79114
138	1.42	3.75176
138	1.424	3.71268
138	1.428	3.67437
138	1.432	3.63665
138	1.436	3.5995
138	1.44	3.56228
138	1.444	3.5265
138	1.448	3.49186
138	1.452	3.4567
138	1.456	3.4223
138	1.46	3.38851
138	1.464	3.35532
138	1.468	3.32216
138	1.472	3.28948
138	1.476	3.25741
138	1.48	3.22578
138	1.484	3.19474
138	1.488	3.16396
138	1.492	3.1333
138	1.496	3.10317
138	1.5	3.07346
138	1.504	3.04404
138	1.508	3.01504
138	1.512	2.9866
138	1.516	2.95821
138	1.52	2.93014
138	1.524	2.90232
138	1.528	2.87477
138	1.532	2.84748
138	1.536	2.82045
138	1.54	2.79361
138	1.544	2.76761
138	1.548	2.74168
138	1.552	2.71604
138	1.556	2.69038
138	1.56	2.66471
138	1.564	2.63954
138	1.568	2.61431
138	1.572	2.58962
138	1.576	2.56535
138	1.58	2.54108
138	1.584	2.51639
138	1.588	2.49248
138	1.592	2.46876
138	1.596	2.44488
138	1.6	2.42171
138	1.604	2.39868
138	1.608	2.37566
138	1.612	2.35268
138	1.616	2.32968
138	1.62	2.30705
138	1.624	2.2845
138	1.628	2.2622
138	1.632	2.23985
138	1.636	2.21764
138	1.64	2.19554
138	1.644	2.17354
138	1.648	2.1516
138	1.652	2.12989
138	1.656	2.10858
138	1.66	2.0871
138	1.664	2.06545
138	1.668	2.04419
138	1.672	2.02302
138	1.676	2.00184
138	1.68	1.98095
138	1.684	1.95985
138	1.688	1.93886
138	1.692	1.91805
138	1.696	1.89696
138	1.7	1.87628
138	1.704	1.85556
138	1.708	1.83493
138	1.712	1.81443
138	1.716	1.79407
138	1.72	1.77351
138	1.724	1.75344
138	1.728	1.7328
138	1.732	1.71254
138	1.736	1.69213
138	1.74	1.6718
138	1.744	1.6518
138	1.748	1.63147
138	1.752	1.61135
138	1.756	1.59117
138	1.76	1.57111
138	1.764	1.5511
138	1.768	1.5311
138	1.772	1.51064
138	1.776	1.49123
138	1.78	1.47149
138	1.784	1.45155
138	1.788	1.43183
138	1.792	1.41192
138	1.796	1.39217
138	1.8	1.37241
136	0	1.04765
136	0.004	1.82783
136	0.008	2.029
136	0.012	2.03903
136	0.016	2.0362
136	0.02	2.03444
136	0.024	2.03338
136	0.028	2.03274
136	0.032	2.03235
136	0.036	2.03214
136	0.04	2.03208
136	0.044	2.03212
136	0.048	2.03226
136	0.052	2.03246
136	0.056	2.03271
136	0.06	2.03302
136	0.064	2.03337
136	0.068	2.03376
136	0.072	2.03417
136	0.076	2.03463
136	0.08	2.03509
136	0.084	2.03558
136	0.088	2.0361
136	0.092	2.03664
136	0.096	2.0372
136	0.1	2.03777
136	0.104	2.03836
136	0.108	2.03895
136	0.112	2.03958
136	0.116	2.04022
136	0.12	2.04086
136	0.124	2.04151
136	0.128	2.04219
136	0.132	2.04287
136	0.136	2.04357
136	0.14	2.04428
136	0.144	2.045
136	0.148	2.04572
136	0.152	2.04647
136	0.156	2.04721
136	0.16	2.04798
136	0.164	2.04875
136	0.168	2.04954
136	0.172	2.05032
136	0.176	2.05113
136	0.18	2.05194
136	0.184	2.05276
136	0.188	2.0536
136	0.192	2.05444
136	0.196	2.0553
136	0.2	2.05616
136	0.204	2.05704
136	0.208	2.05792
136	0.212	2.05882
136	0.216	2.05973
136	0.22	2.06064
136	0.224	2.06157
136	0.228	2.06249
136	0.232	2.06345
136	0.236	2.0644
136	0.24	2.06536
136	0.244	2.06635
136	0.248	2.06735
136	0.252	2.06834
136	0.256	2.06936
136	0.26	2.07038
136	0.264	2.07141
136	0.268	2.07246
136	0.272	2.07351
136	0.276	2.07458
136	0.28	2.07566
136	0.284	2.07675
136	0.288	2.07787
136	0.292	2.07898
136	0.296	2.0801
136	0.3	2.08124
136	0.304	2.08239
136	0.308	2.08356
136	0.312	2.08474
136	0.316	2.08594
136	0.32	2.08714
136	0.324	2.08835
136	0.328	2.08958
136	0.332	2.09082
136	0.336	2.0921
136	0.34	2.09336
136	0.344	2.09464
136	0.348	2.09594
136	0.352	2.09727
136	0.356	2.09859
136	0.36	2.09995
136	0.364	2.1013
136	0.368	2.10268
136	0.372	2.10407
136	0.376	2.10548
136	0.38	2.10692
136	0.384	2.10837
136	0.388	2.10982
136	0.392	2.11128
136	0.396	2.11276
136	0.4	2.11427
136	0.404	2.11581
136	0.408	2.11735
136	0.412	2.11891
136	0.416	2.12049
136	0.42	2.12207
136	0.424	2.12369
136	0.428	2.12535
136	0.432	2.127
136	0.436	2.12867
136	0.44	2.13037
136	0.444	2.1321
136	0.448	2.13385
136	0.452	2.1356
136	0.456	2.13739
136	0.46	2.13919
136	0.464	2.14101
136	0.468	2.14289
136	0.472	2.14475
136	0.476	2.14664
136	0.48	2.14856
136	0.484	2.15051
136	0.488	2.15245
136	0.492	2.15445
136	0.496	2.15649
136	0.5	2.15854
136	0.504	2.16062
136	0.508	2.1627
136	0.512	2.16481
136	0.516	2.16698
136	0.52	2.16917
136	0.524	2.17139
136	0.528	2.17365
136	0.532	2.1759
136	0.536	2.1782
136	0.54	2.18055
136	0.544	2.18292
136	0.548	2.18532
136	0.552	2.18774
136	0.556	2.1902
136	0.56	2.19271
136	0.564	2.19531
136	0.568	2.19784
136	0.572	2.20047
136	0.576	2.20308
136	0.58	2.20582
136	0.584	2.20852
136	0.588	2.21126
136	0.592	2.21408
136	0.596	2.21696
136	0.6	2.21987
136	0.604	2.2228
136	0.608	2.22571
136	0.612	2.22882
136	0.616	2.2318
136	0.62	2.23496
136	0.624	2.23814
136	0.628	2.24136
136	0.632	2.2446
136	0.636	2.24794
136	0.64	2.25131
136	0.644	2.2547
136	0.648	2.25819
136	0.652	2.26178
136	0.656	2.26529
136	0.66	2.26902
136	0.664	2.27268
136	0.668	2.27645
136	0.672	2.28025
136	0.676	2.28418
136	0.68	2.28822
136	0.684	2.29225
136	0.688	2.29639
136	0.692	2.30054
136	0.696	2.30474
136	0.7	2.30911
136	0.704	2.3135
136	0.708	2.318
136	0.712	2.32261
136	0.716	2.32719
136	0.72	2.33189
136	0.724	2.33675
136	0.728	2.34173
136	0.732	2.34669
136	0.736	2.35197
136	0.74	2.35697
136	0.744	2.36226
136	0.748	2.36768
136	0.752	2.37331
136	0.756	2.37887
136	0.76	2.38475
136	0.764	2.39049
136	0.768	2.39634
136	0.772	2.40249
136	0.776	2.40885
136	0.78	2.41513
136	0.784	2.42166
136	0.788	2.42826
136	0.792	2.43495
136	0.796	2.44184
136	0.8	2.44908
136	0.804	2.45634
136	0.808	2.46372
136	0.812	2.47115
136	0.816	2.47886
136	0.82	2.48686
136	0.824	2.49507
136	0.828	2.50334
136	0.832	2.51194
136	0.836	2.52055
136	0.84	2.52945
136	0.844	2.53855
136	0.848	2.54813
136	0.852	2.55788
136	0.856	2.56781
136	0.86	2.57796
136	0.864	2.58817
136	0.868	2.5988
136	0.872	2.60992
136	0.876	2.62141
136	0.88	2.63312
136	0.884	2.64502
136	0.888	2.65737
136	0.892	2.66999
136	0.896	2.68287
136	0.9	2.69629
136	0.904	2.71036
136	0.908	2.72501
136	0.912	2.7399
136	0.916	2.75525
136	0.92	2.77103
136	0.924	2.78716
136	0.928	2.80404
136	0.932	2.82143
136	0.936	2.8395
136	0.94	2.85855
136	0.944	2.87844
136	0.948	2.89892
136	0.952	2.91999
136	0.956	2.94209
136	0.96	2.96529
136	0.964	2.98895
136	0.968	3.01359
136	0.972	3.03941
136	0.976	3.06644
136	0.98	3.09533
136	0.984	3.12556
136	0.988	3.15706
136	0.992	3.18992
136	0.996	3.22469
136	1	3.26167
136	1.004	3.30477
136	1.008	3.37278
136	1.012	3.53778
136	1.016	4.10587
136	1.02	4.79546
136	1.024	5.50562
136	1.028	6.15331
136	1.032	6.48643
136	1.036	6.81955
136	1.04	7.10027
136	1.044	7.21641
136	1.048	7.33255
136	1.052	7.44104
136	1.056	7.52357
136	1.06	7.6061
136	1.064	7.69041
136	1.068	7.78624
136	1.072	7.88208
136	1.076	7.97792
136	1.08	8.09389
136	1.084	8.2107
136	1.088	8.32752
136	1.092	8.46832
136	1.096	8.62507
136	1.1	8.78182
136	1.104	8.94374
136	1.108	9.18986
136	1.112	9.43597
136	1.116	9.68208
136	1.12	9.95473
136	1.124	10.2951
136	1.128	10.6356
136	1.132	10.976
136	1.136	11.2986
136	1.14	11.4051
136	1.144	11.5116
136	1.148	11.6181
136	1.152	11.7246
136	1.156	11.8311
136	1.16	11.6982
136	1.164	11.4116
136	1.168	11.125
136	1.172	10.8384
136	1.176	10.5518
136	1.18	10.1602
136	1.184	9.75716
136	1.188	9.35416
136	1.192	8.95987
136	1.196	8.68535
136	1.2	8.41082
136	1.204	8.13629
136	1.208	7.91593
136	1.212	7.72389
136	1.216	7.53185
136	1.22	7.35733
136	1.224	7.20233
136	1.228	7.04732
136	1.232	6.9031
136	1.236	6.76921
136	1.24	6.63532
136	1.244	6.51381
136	1.248	6.3963
136	1.252	6.28081
136	1.256	6.17808
136	1.26	6.07535
136	1.264	5.97744
136	1.268	5.88312
136	1.272	5.78976
136	1.276	5.70249
136	1.28	5.61522
136	1.284	5.53347
136	1.288	5.45306
136	1.292	5.37567
136	1.296	5.30089
136	1.3	5.2275
136	1.304	5.15687
136	1.308	5.08718
136	1.312	5.02096
136	1.316	4.95523
136	1.32	4.89258
136	1.324	4.83024
136	1.328	4.77044
136	1.332	4.71096
136	1.336	4.6534
136	1.34	4.59655
136	1.344	4.54199
136	1.348	4.48831
136	1.352	4.43622
136	1.356	4.38517
136	1.36	4.3351
136	1.364	4.28602
136	1.368	4.23736
136	1.372	4.19071
136	1.376	4.14428
136	1.38	4.09827
136	1.384	4.0535
136	1.388	4.0098
136	1.392	3.967
136	1.396	3.92467
136	1.4	3.88343
136	1.404	3.84297
136	1.408	3.80301
136	1.412	3.76371
136	1.416	3.725
136	1.42	3.68691
136	1.424	3.65038
136	1.428	3.61373
136	1.432	3.57683
136	1.436	3.54122
136	1.44	3.50578
136	1.444	3.47055
136	1.448	3.4368
136	1.452	3.40309
136	1.456	3.36974
136	1.46	3.33746
136	1.464	3.30551
136	1.468	3.27357
136	1.472	3.24163
136	1.476	3.21003
136	1.48	3.17973
136	1.484	3.14962
136	1.488	3.11958
136	1.492	3.09008
136	1.496	3.06124
136	1.5	3.03232
136	1.504	3.00345
136	1.508	2.97495
136	1.512	2.94736
136	1.516	2.91973
136	1.52	2.8926
136	1.524	2.8657
136	1.528	2.83898
136	1.532	2.81247
136	1.536	2.78596
136	1.54	2.75994
136	1.544	2.73435
136	1.548	2.70911
136	1.552	2.68382
136	1.556	2.65871
136	1.56	2.63405
136	1.564	2.60965
136	1.568	2.58524
136	1.572	2.5609
136	1.576	2.53677
136	1.58	2.51337
136	1.584	2.48954
136	1.588	2.4661
136	1.592	2.44287
136	1.596	2.41971
136	1.6	2.3968
136	1.604	2.3737
136	1.608	2.35116
136	1.612	2.32859
136	1.616	2.30644
136	1.62	2.28436
136	1.624	2.26226
136	1.628	2.24015
136	1.632	2.21831
136	1.636	2.19667
136	1.64	2.17509
136	1.644	2.15367
136	1.648	2.13233
136	1.652	2.11079
136	1.656	2.08968
136	1.66	2.06849
136	1.664	2.0475
136	1.668	2.0267
136	1.672	2.0057
136	1.676	1.98467
136	1.68	1.96416
136	1.684	1.94362
136	1.688	1.9231
136	1.692	1.90274
136	1.696	1.88236
136	1.7	1.86197
136	1.704	1.84189
136	1.708	1.82139
136	1.712	1.80108
136	1.716	1.78112
136	1.72	1.7608
136	1.724	1.74063
136	1.728	1.72058
136	1.732	1.70037
136	1.736	1.68047
136	1.74	1.66069
136	1.744	1.64107
136	1.748	1.62143
136	1.752	1.6016
136	1.756	1.5818
136	1.76	1.56205
136	1.764	1.54236
136	1.768	1.52281
136	1.772	1.503
136	1.776	1.4833
136	1.78	1.46388
136	1.784	1.44412
136	1.788	1.42458
136	1.792	1.40504
136	1.796	1.38513
136	1.8	1.366
134	0	1.04821
134	0.004	1.83009
134	0.008	2.03001
134	0.012	2.04012
134	0.016	2.03735
134	0.02	2.03559
134	0.024	2.03454
134	0.028	2.03391
134	0.032	2.03353
134	0.036	2.03333
134	0.04	2.03327
134	0.044	2.03333
134	0.048	2.03348
134	0.052	2.03369
134	0.056	2.03395
134	0.06	2.03427
134	0.064	2.03463
134	0.068	2.03503
134	0.072	2.03546
134	0.076	2.03591
134	0.08	2.0364
134	0.084	2.03691
134	0.088	2.03743
134	0.092	2.03798
134	0.096	2.03855
134	0.1	2.03913
134	0.104	2.03974
134	0.108	2.04035
134	0.112	2.04099
134	0.116	2.04164
134	0.12	2.04229
134	0.124	2.04296
134	0.128	2.04365
134	0.132	2.04435
134	0.136	2.04505
134	0.14	2.04578
134	0.144	2.0465
134	0.148	2.04725
134	0.152	2.04801
134	0.156	2.04877
134	0.16	2.04954
134	0.164	2.05034
134	0.168	2.05113
134	0.172	2.05194
134	0.176	2.05276
134	0.18	2.05359
134	0.184	2.05442
134	0.188	2.05527
134	0.192	2.05614
134	0.196	2.05701
134	0.2	2.05789
134	0.204	2.05878
134	0.208	2.05969
134	0.212	2.06059
134	0.216	2.06153
134	0.22	2.06245
134	0.224	2.06341
134	0.228	2.06436
134	0.232	2.06532
134	0.236	2.0663
134	0.24	2.06729
134	0.244	2.06829
134	0.248	2.0693
134	0.252	2.07032
134	0.256	2.07134
134	0.26	2.07239
134	0.264	2.07346
134	0.268	2.07452
134	0.272	2.0756
134	0.276	2.0767
134	0.28	2.07779
134	0.284	2.0789
134	0.288	2.08002
134	0.292	2.08117
134	0.296	2.08233
134	0.3	2.0835
134	0.304	2.08468
134	0.308	2.08586
134	0.312	2.08707
134	0.316	2.0883
134	0.32	2.08952
134	0.324	2.09076
134	0.328	2.09202
134	0.332	2.09329
134	0.336	2.09456
134	0.34	2.09588
134	0.344	2.09721
134	0.348	2.09854
134	0.352	2.09988
134	0.356	2.10123
134	0.36	2.10261
134	0.364	2.10403
134	0.368	2.10543
134	0.372	2.10684
134	0.376	2.10829
134	0.38	2.10975
134	0.384	2.1112
134	0.388	2.1127
134	0.392	2.11421
134	0.396	2.11574
134	0.4	2.11728
134	0.404	2.11886
134	0.408	2.12043
134	0.412	2.12204
134	0.416	2.12367
134	0.42	2.12529
134	0.424	2.12696
134	0.428	2.12865
134	0.432	2.13032
134	0.436	2.13205
134	0.44	2.13379
134	0.444	2.13555
134	0.448	2.13735
134	0.452	2.13913
134	0.456	2.14097
134	0.46	2.14281
134	0.464	2.14471
134	0.468	2.14662
134	0.472	2.14856
134	0.476	2.15049
134	0.48	2.15245
134	0.484	2.15446
134	0.488	2.15647
134	0.492	2.15852
134	0.496	2.16061
134	0.5	2.16273
134	0.504	2.16485
134	0.508	2.16701
134	0.512	2.16919
134	0.516	2.17141
134	0.52	2.17366
134	0.524	2.17596
134	0.528	2.17826
134	0.532	2.18059
134	0.536	2.18296
134	0.54	2.18538
134	0.544	2.18781
134	0.548	2.1903
134	0.552	2.19281
134	0.556	2.19533
134	0.56	2.19795
134	0.564	2.20058
134	0.568	2.20319
134	0.572	2.20589
134	0.576	2.20864
134	0.58	2.21144
134	0.584	2.21426
134	0.588	2.21707
134	0.592	2.22003
134	0.596	2.22297
134	0.6	2.22593
134	0.604	2.22894
134	0.608	2.23205
134	0.612	2.2352
134	0.616	2.23837
134	0.62	2.24158
134	0.624	2.24486
134	0.628	2.2482
134	0.632	2.25157
134	0.636	2.255
134	0.64	2.25852
134	0.644	2.26208
134	0.648	2.26568
134	0.652	2.26934
134	0.656	2.27304
134	0.66	2.27682
134	0.664	2.28071
134	0.668	2.28464
134	0.672	2.28866
134	0.676	2.29273
134	0.68	2.29679
134	0.684	2.301
134	0.688	2.30529
134	0.692	2.30962
134	0.696	2.31408
134	0.7	2.31867
134	0.704	2.32316
134	0.708	2.32785
134	0.712	2.33265
134	0.716	2.33748
134	0.72	2.34246
134	0.724	2.34751
134	0.728	2.35256
134	0.732	2.35782
134	0.736	2.36321
134	0.74	2.36866
134	0.744	2.37426
134	0.748	2.3799
134	0.752	2.38559
134	0.756	2.39141
134	0.76	2.39758
134	0.764	2.40368
134	0.768	2.41004
134	0.772	2.41641
134	0.776	2.42289
134	0.78	2.42955
134	0.784	2.43648
134	0.788	2.44348
134	0.792	2.4507
134	0.796	2.45798
134	0.8	2.46532
134	0.804	2.47294
134	0.808	2.48087
134	0.812	2.48891
134	0.816	2.49726
134	0.82	2.50561
134	0.824	2.514
134	0.828	2.52276
134	0.832	2.53191
134	0.836	2.54129
134	0.84	2.5508
134	0.844	2.56054
134	0.848	2.57054
134	0.852	2.58074
134	0.856	2.59124
134	0.86	2.60203
134	0.864	2.6134
134	0.868	2.62492
134	0.872	2.63698
134	0.876	2.64899
134	0.88	2.6613
134	0.884	2.6741
134	0.888	2.68752
134	0.892	2.70148
134	0.896	2.71564
134	0.9	2.73016
134	0.904	2.74532
134	0.908	2.76073
134	0.912	2.77693
134	0.916	2.79353
134	0.92	2.81069
134	0.924	2.82858
134	0.928	2.84734
134	0.932	2.86681
134	0.936	2.88683
134	0.94	2.90779
134	0.944	2.92931
134	0.948	2.95185
134	0.952	2.97541
134	0.956	2.99988
134	0.96	3.02522
134	0.964	3.05188
134	0.968	3.07992
134	0.972	3.10944
134	0.976	3.14046
134	0.98	3.17292
134	0.984	3.20767
134	0.988	3.24636
134	0.992	3.30961
134	0.996	3.43718
134	1	3.86693
134	1.004	4.61699
134	1.008	5.46279
134	1.012	5.90097
134	1.016	6.33915
134	1.02	6.71637
134	1.024	6.87938
134	1.028	7.0424
134	1.032	7.17837
134	1.036	7.25562
134	1.04	7.33288
134	1.044	7.41053
134	1.048	7.48891
134	1.052	7.56729
134	1.056	7.64987
134	1.06	7.7432
134	1.064	7.83653
134	1.068	7.93263
134	1.072	8.04807
134	1.076	8.16351
134	1.08	8.27895
134	1.084	8.42344
134	1.088	8.57305
134	1.092	8.72267
134	1.096	8.89972
134	1.1	9.13746
134	1.104	9.3752
134	1.108	9.61293
134	1.112	9.91725
134	1.116	10.2596
134	1.12	10.6019
134	1.124	10.9442
134	1.128	11.1649
134	1.132	11.3
134	1.136	11.4351
134	1.14	11.5702
134	1.144	11.7054
134	1.148	11.7355
134	1.152	11.4866
134	1.156	11.2377
134	1.16	10.9888
134	1.164	10.7399
134	1.168	10.4223
134	1.172	10.0191
134	1.176	9.61587
134	1.18	9.21263
134	1.184	8.88241
134	1.188	8.60274
134	1.192	8.32308
134	1.196	8.05626
134	1.2	7.85911
134	1.204	7.66196
134	1.208	7.46546
134	1.212	7.30887
134	1.216	7.15229
134	1.22	6.9973
134	1.224	6.86429
134	1.228	6.73129
134	1.232	6.60314
134	1.236	6.48704
134	1.24	6.37093
134	1.244	6.26318
134	1.248	6.16028
134	1.252	6.05791
134	1.256	5.96266
134	1.26	5.86742
134	1.264	5.77775
134	1.268	5.69102
134	1.272	5.60645
134	1.276	5.52675
134	1.28	5.44713
134	1.284	5.3711
134	1.288	5.29508
134	1.292	5.22415
134	1.296	5.1541
134	1.3	5.08667
134	1.304	5.02031
134	1.308	4.95632
134	1.312	4.8937
134	1.316	4.83276
134	1.32	4.77293
134	1.324	4.71492
134	1.328	4.65797
134	1.332	4.60262
134	1.336	4.54795
134	1.34	4.49541
134	1.344	4.44332
134	1.348	4.39293
134	1.352	4.34273
134	1.356	4.29328
134	1.36	4.24517
134	1.364	4.19877
134	1.368	4.15352
134	1.372	4.10877
134	1.376	4.06476
134	1.38	4.02128
134	1.384	3.97895
134	1.388	3.93716
134	1.392	3.89569
134	1.396	3.85527
134	1.4	3.81557
134	1.404	3.77664
134	1.408	3.73804
134	1.412	3.69996
134	1.416	3.66265
134	1.42	3.62658
134	1.424	3.5908
134	1.428	3.55523
134	1.432	3.52063
134	1.436	3.48631
134	1.44	3.45223
134	1.444	3.41894
134	1.448	3.38571
134	1.452	3.35278
134	1.456	3.32068
134	1.46	3.28923
134	1.464	3.25795
134	1.468	3.22682
134	1.472	3.19617
134	1.476	3.16632
134	1.48	3.13658
134	1.484	3.1071
134	1.488	3.07826
134	1.492	3.04974
134	1.496	3.02155
134	1.5	2.99348
134	1.504	2.96545
134	1.508	2.9376
134	1.512	2.91036
134	1.516	2.88372
134	1.52	2.8571
134	1.524	2.83058
134	1.528	2.80464
134	1.532	2.7794
134	1.536	2.75373
134	1.54	2.72802
134	1.544	2.70302
134	1.548	2.67799
134	1.552	2.6533
134	1.556	2.62908
134	1.56	2.60485
134	1.564	2.58082
134	1.568	2.55714
134	1.572	2.53347
134	1.576	2.50983
134	1.58	2.4864
134	1.584	2.46335
134	1.588	2.44048
134	1.592	2.41769
134	1.596	2.39515
134	1.6	2.37269
134	1.604	2.3502
134	1.608	2.32821
134	1.612	2.3062
134	1.616	2.28399
134	1.62	2.26221
134	1.624	2.24064
134	1.628	2.2191
134	1.632	2.1976
134	1.636	2.17631
134	1.64	2.15519
134	1.644	2.1342
134	1.648	2.11326
134	1.652	2.09242
134	1.656	2.07166
134	1.66	2.05104
134	1.664	2.03027
134	1.668	2.00967
134	1.672	1.98904
134	1.676	1.96872
134	1.68	1.94825
134	1.684	1.92803
134	1.688	1.90779
134	1.692	1.88766
134	1.696	1.86756
134	1.7	1.8475
134	1.704	1.82767
134	1.708	1.80787
134	1.712	1.78829
134	1.716	1.76838
134	1.72	1.74882
134	1.724	1.72883
134	1.728	1.7092
134	1.732	1.68948
134	1.736	1.66977
134	1.74	1.65023
134	1.744	1.63071
134	1.748	1.61112
134	1.752	1.59173
134	1.756	1.57234
134	1.76	1.55251
134	1.764	1.53322
134	1.768	1.51393
134	1.772	1.49484
134	1.776	1.47553
134	1.78	1.45622
134	1.784	1.43682
134	1.788	1.41768
134	1.792	1.39836
134	1.796	1.37932
134	1.8	1.36003
132	0	1.04878
132	0.004	1.83036
132	0.008	2.03096
132	0.012	2.04127
132	0.016	2.03851
132	0.02	2.03677
132	0.024	2.03573
132	0.028	2.0351
132	0.032	2.03473
132	0.036	2.03454
132	0.04	2.03449
132	0.044	2.03456
132	0.048	2.03472
132	0.052	2.03494
132	0.056	2.03522
132	0.06	2.03554
132	0.064	2.03592
132	0.068	2.03633
132	0.072	2.03677
132	0.076	2.03723
132	0.08	2.03773
132	0.084	2.03825
132	0.088	2.03879
132	0.092	2.03935
132	0.096	2.03993
132	0.1	2.04053
132	0.104	2.04115
132	0.108	2.04178
132	0.112	2.04242
132	0.116	2.04307
132	0.12	2.04373
132	0.124	2.04443
132	0.128	2.04514
132	0.132	2.04584
132	0.136	2.04657
132	0.14	2.0473
132	0.144	2.04806
132	0.148	2.04881
132	0.152	2.04957
132	0.156	2.05037
132	0.16	2.05114
132	0.164	2.05196
132	0.168	2.05276
132	0.172	2.05359
132	0.176	2.05443
132	0.18	2.05526
132	0.184	2.05613
132	0.188	2.05698
132	0.192	2.05787
132	0.196	2.05876
132	0.2	2.05966
132	0.204	2.06056
132	0.208	2.0615
132	0.212	2.06242
132	0.216	2.06336
132	0.22	2.06433
132	0.224	2.06528
132	0.228	2.06626
132	0.232	2.06725
132	0.236	2.06824
132	0.24	2.06924
132	0.244	2.07026
132	0.248	2.07129
132	0.252	2.07235
132	0.256	2.0734
132	0.26	2.07446
132	0.264	2.07554
132	0.268	2.07662
132	0.272	2.07773
132	0.276	2.07883
132	0.28	2.07997
132	0.284	2.08111
132	0.288	2.08227
132	0.292	2.08342
132	0.296	2.0846
132	0.3	2.0858
132	0.304	2.08701
132	0.308	2.08822
132	0.312	2.08945
132	0.316	2.0907
132	0.32	2.09195
132	0.324	2.09323
132	0.328	2.09452
132	0.332	2.09582
132	0.336	2.09714
132	0.34	2.09847
132	0.344	2.09981
132	0.348	2.10117
132	0.352	2.10256
132	0.356	2.10395
132	0.36	2.10535
132	0.364	2.10679
132	0.368	2.10824
132	0.372	2.10969
132	0.376	2.11116
132	0.38	2.11265
132	0.384	2.11415
132	0.388	2.11568
132	0.392	2.11723
132	0.396	2.11881
132	0.4	2.12039
132	0.404	2.122
132	0.408	2.12362
132	0.412	2.12524
132	0.416	2.12692
132	0.42	2.12861
132	0.424	2.1303
132	0.428	2.13203
132	0.432	2.13376
132	0.436	2.13553
132	0.44	2.13731
132	0.444	2.13912
132	0.448	2.14097
132	0.452	2.14279
132	0.456	2.14468
132	0.46	2.14659
132	0.464	2.14852
132	0.468	2.15045
132	0.472	2.15247
132	0.476	2.15447
132	0.48	2.15649
132	0.484	2.15854
132	0.488	2.16062
132	0.492	2.16271
132	0.496	2.16486
132	0.5	2.16706
132	0.504	2.16924
132	0.508	2.17146
132	0.512	2.17368
132	0.516	2.17595
132	0.52	2.1783
132	0.524	2.18066
132	0.528	2.18305
132	0.532	2.18546
132	0.536	2.1879
132	0.54	2.19038
132	0.544	2.19293
132	0.548	2.19546
132	0.552	2.19804
132	0.556	2.20065
132	0.56	2.20329
132	0.564	2.20604
132	0.568	2.20875
132	0.572	2.21156
132	0.576	2.21439
132	0.58	2.21726
132	0.584	2.22015
132	0.588	2.22309
132	0.592	2.22611
132	0.596	2.22918
132	0.6	2.23226
132	0.604	2.23539
132	0.608	2.23863
132	0.612	2.24179
132	0.616	2.24513
132	0.62	2.24846
132	0.624	2.25189
132	0.628	2.25532
132	0.632	2.25885
132	0.636	2.2624
132	0.64	2.266
132	0.644	2.26971
132	0.648	2.27345
132	0.652	2.27724
132	0.656	2.28117
132	0.66	2.28507
132	0.664	2.28907
132	0.668	2.29311
132	0.672	2.29731
132	0.676	2.30158
132	0.68	2.30585
132	0.684	2.31025
132	0.688	2.31469
132	0.692	2.31916
132	0.696	2.32387
132	0.7	2.32853
132	0.704	2.33333
132	0.708	2.33827
132	0.712	2.34316
132	0.716	2.34819
132	0.72	2.3534
132	0.724	2.35869
132	0.728	2.36406
132	0.732	2.36964
132	0.736	2.37521
132	0.74	2.3808
132	0.744	2.3867
132	0.748	2.39272
132	0.752	2.39874
132	0.756	2.40496
132	0.76	2.41131
132	0.764	2.41761
132	0.768	2.42424
132	0.772	2.43105
132	0.776	2.43792
[truncated: 88,652 more rows]

## Sheet: panel_d
2.1deg					3.6deg					4.0deg					4.3deg					4.6deg					4.7deg
E (mV/nm)	filling	R (ohm)			E (mV/nm)	filling	R (ohm)			E (mV/nm)	filling	R (ohm)			E (mV/nm)	filling	R (ohm)			E (mV/nm)	filling	R (ohm)			E (mV/nm)	filling	R (ohm)
-142.968	1.29845	392.407			148.8	1.296	90.22			-109.546	1.29922	116.834			-149.393	1.29811	78.7401			-149.942	1.29932	42.6033			-90.636	1.29948	132.922
-142.277	1.28326	388.36			147.2	1.296	86.2378			-110.262	1.29467	121.486			-147.721	1.29832	80.8946			-149.109	1.29524	44.8535			-91.473	1.29543	131.146
-140.609	1.2896	392.407			145.6	1.296	75.3769			-110.978	1.29012	121.515			-148.575	1.29352	92.9457			-146.795	1.2984	54.4252			-92.309	1.29137	133.741
-141.587	1.26808	384.316			144	1.296	112.116			-111.706	1.2855	126.31			-149.429	1.28872	88.1793			-148.275	1.29116	47.3037			-93.145	1.28731	134.954
-138.941	1.29594	396.452			142.4	1.296	118.919			-112.434	1.28088	116.778			-146.036	1.29845	88.2844			-149.755	1.28391	54.3093			-93.981	1.28325	133.308
-139.919	1.27442	388.36			140.8	1.296	115.44			-113.151	1.27634	121.544			-146.891	1.29365	85.6942			-145.962	1.29432	58.9342			-94.817	1.2792	133.405
-140.897	1.2529	384.316			139.2	1.296	108.303			-113.867	1.27179	130.922			-147.745	1.28885	95.2832			-147.441	1.28708	47.1918			-95.653	1.27514	133.018
-138.251	1.28076	392.407			137.6	1.296	104.693			-114.595	1.26717	135.908			-148.599	1.28405	88.2212			-148.921	1.27983	47.3483			-96.489	1.27108	134.613
-139.229	1.25924	388.36			136	1.296	97.4728			-115.323	1.26255	121.573			-149.453	1.27925	109.549			-143.648	1.29749	37.7715			-97.325	1.26702	131.048
-140.207	1.23771	380.271			134.4	1.296	101.01			-116.04	1.258	142.993			-144.352	1.29858	109.628			-145.128	1.29024	56.7239			-98.162	1.26296	132.597
-136.582	1.2871	400.496			132.8	1.296	115.858			-116.756	1.25346	130.054			-145.206	1.29378	93.0564			-146.608	1.283	47.1698			-98.998	1.25891	133.928
-137.56	1.26557	392.407			131.2	1.296	97.6137			-117.484	1.24884	145.342			-146.06	1.28898	95.2375			-148.087	1.27575	49.5283			-99.834	1.25485	131.213
-138.539	1.24405	388.36			129.6	1.296	112.197			-118.212	1.24422	150.07			-146.914	1.28418	97.7356			-149.567	1.26851	42.4126			-100.67	1.25079	134.056
-139.517	1.22253	380.271			128	1.296	108.617			-118.928	1.23967	147.689			-147.768	1.27938	88.1793			-142.815	1.2934	49.5514			-101.506	1.24673	134.497
-134.914	1.29343	412.632			126.4	1.296	109.011			-119.645	1.23512	154.909			-148.623	1.27458	109.549			-144.294	1.28616	58.9896			-102.342	1.24268	130.292
-135.892	1.27191	400.496			124.8	1.296	116.788			-120.373	1.2305	154.909			-149.477	1.26978	76.2632			-145.774	1.27891	42.6135			-103.178	1.23862	131.237
-136.87	1.25039	392.407			123.2	1.296	134.742			-121.101	1.22588	169.249			-142.68	1.29879	92.9457			-147.254	1.27167	42.5834			-104.014	1.23456	133.127
-137.849	1.22887	388.36			121.6	1.296	116.874			-121.817	1.22134	168.967			-143.534	1.29399	107.168			-148.733	1.26442	42.6338			-104.851	1.2305	130.395
-138.827	1.20735	384.316			120	1.296	135.234			-122.534	1.21679	161.943			-144.389	1.28919	92.9457			-140.501	1.29657	56.7239			-105.687	1.22645	130.116
-133.245	1.29977	412.632			118.4	1.296	139.655			-123.262	1.21217	169.087			-145.243	1.28439	97.6185			-141.981	1.28932	47.3483			-106.523	1.22239	129.052
-134.224	1.27825	408.588			116.8	1.296	154.582			-123.99	1.20755	171.634			-146.097	1.27959	102.479			-143.461	1.28208	56.5769			-107.359	1.21833	128.907
-135.202	1.25673	400.496			115.2	1.296	132.94			-124.706	1.203	173.809			-146.951	1.27479	78.6465			-144.94	1.27483	44.8535			-108.195	1.21427	128.193
-136.18	1.23521	394.844			113.6	1.296	146.628			-125.423	1.19846	173.809			-147.805	1.26999	104.937			-146.42	1.26759	37.8787			-109.031	1.21022	129.904
-137.158	1.21369	388.36			112	1.296	153.508			-126.151	1.19384	176.359			-148.66	1.26519	81.0297			-147.9	1.26034	42.5429			-109.867	1.20616	127.673
-138.137	1.19217	384.316			110.4	1.296	145.508			-126.879	1.18922	171.551			-149.514	1.26039	93.1008			-149.38	1.2531	42.6135			-110.703	1.2021	127.786
-132.555	1.28459	412.632			108.8	1.296	127.971			-127.595	1.18467	181.254			-141.009	1.299	95.3518			-138.188	1.29973	44.8855			-111.539	1.19804	128.66
-133.533	1.26307	404.543			107.2	1.296	123.412			-128.311	1.18013	190.566			-141.863	1.2942	92.9011			-139.667	1.29249	47.3149			-112.376	1.19398	128.933
-134.512	1.24155	396.452			105.6	1.296	120.044			-129.039	1.17551	176.149			-142.717	1.2894	92.9011			-141.147	1.28524	49.5985			-113.212	1.18993	125.251
-135.49	1.22003	392.407			104	1.296	119.609			-129.767	1.17089	178.869			-143.571	1.2846	92.968			-142.627	1.278	49.7394			-114.048	1.18587	127.851
-136.468	1.1985	388.36			102.4	1.296	116.703			-130.484	1.16634	197.713			-144.425	1.2798	90.6271			-144.107	1.27075	47.3149			-114.884	1.18181	128.133
-137.447	1.17698	388.36			100.8	1.296	116.322			-131.2	1.16179	188.23			-145.28	1.275	104.787			-145.586	1.26351	54.2706			-115.72	1.17775	125.19
-130.887	1.29093	416.679			99.2	1.296	105.762			-131.928	1.15717	188.275			-146.134	1.2702	78.6838			-147.066	1.25626	54.3351			-116.556	1.1737	125.053
-131.865	1.26941	408.588			97.6	1.296	108.853			-132.656	1.15255	202.718			-146.988	1.2654	102.528			-148.546	1.24902	40.189			-117.392	1.16964	123.582
-132.843	1.24789	404.543			96	1.296	116.746			-133.373	1.148	192.948			-147.842	1.2606	95.3518			-137.354	1.29565	51.9969			-118.228	1.16558	122.698
-133.822	1.22636	396.452			94.4	1.296	123.727			-134.089	1.14346	209.824			-148.697	1.2558	95.488			-138.834	1.2884	54.2453			-119.065	1.16152	123.827
-134.8	1.20484	392.407			92.8	1.296	134.399			-134.817	1.13884	197.902			-149.551	1.251	111.878			-140.314	1.28116	44.9916			-119.901	1.15747	121.543
-135.778	1.18332	392.407			91.2	1.296	109.89			-135.545	1.13422	223.862			-139.324	1.29913	83.5721			-141.793	1.27391	56.7374			-120.737	1.15341	121.529
-136.756	1.1618	388.36			89.6	1.296	104.958			-136.261	1.12967	216.821			-140.178	1.29433	97.6653			-143.273	1.26667	37.8878			-121.573	1.14935	123.969
-129.218	1.29727	424.771			88	1.296	130.435			-136.978	1.12513	209.724			-141.032	1.28953	92.968			-144.753	1.25942	49.7157			-122.409	1.14529	122.376
-130.197	1.27575	416.679			86.4	1.296	109.051			-137.706	1.12051	207.438			-141.887	1.28473	88.0948			-146.232	1.25218	47.3037			-123.245	1.14124	123.685
-131.175	1.25423	408.588			84.8	1.296	98.0747			-138.434	1.11589	202.477			-142.741	1.27993	93.0564			-147.712	1.24493	51.948			-124.081	1.13718	116.108
-132.153	1.2327	404.543			83.2	1.296	98.0747			-139.15	1.11134	209.623			-143.595	1.27513	88.4321			-149.192	1.23769	51.8745			-124.917	1.13312	62.4622
-133.131	1.21118	396.452			81.6	1.296	123.862			-139.867	1.10679	185.847			-144.449	1.27033	104.862			-135.041	1.29881	59.0177			-125.754	1.12906	11.0795
-134.11	1.18966	392.407			80	1.296	101.192			-140.595	1.10217	185.803			-145.303	1.26553	92.9011			-136.52	1.29157	52.0707			-126.59	1.125	14.6887
-135.088	1.16814	392.407			78.4	1.296	116.237			-141.323	1.09755	164.364			-146.158	1.26073	104.912			-138	1.28432	54.4635			-127.426	1.12095	66.3586
-136.066	1.14662	388.36			76.8	1.296	116.959			-142.039	1.09301	142.993			-147.012	1.25593	102.43			-139.48	1.27708	33.1204			-128.262	1.11689	219.031
-128.528	1.28209	420.724			75.2	1.296	134.058			-142.756	1.08846	142.993			-147.866	1.25113	102.65			-140.96	1.26983	61.5967			-129.098	1.11283	276.121
-129.507	1.26056	416.679			73.6	1.296	108.617			-143.484	1.08384	131.109			-148.72	1.24633	109.654			-142.439	1.26259	42.513			-129.934	1.10877	289.245
-130.485	1.23904	408.588			72	1.296	108.578			-144.212	1.07922	138.16			-149.574	1.24153	102.405			-143.919	1.25534	44.8855			-130.77	1.10472	296.822
-131.463	1.21752	404.543			70.4	1.296	97.5785			-144.928	1.07467	104.812			-137.639	1.29926	92.9898			-145.399	1.2481	44.7481			-131.606	1.10066	306.114
-132.441	1.196	396.452			68.8	1.296	97.7906			-145.644	1.07013	104.787			-138.493	1.29446	76.427			-146.879	1.24085	44.8642			-132.442	1.0966	310.423
-133.42	1.17448	392.407			67.2	1.296	112.116			-146.372	1.06551	104.812			-139.348	1.28966	92.8353			-148.358	1.23361	49.6807			-133.279	1.09254	320.082
-134.398	1.15296	396.452			65.6	1.296	108.303			-147.1	1.06089	97.7121			-140.202	1.28486	102.552			-149.838	1.22636	49.5283			-134.115	1.08849	329.046
-135.376	1.13143	392.407			64	1.296	115.565			-147.817	1.05634	97.6419			-141.056	1.28006	88.0948			-134.207	1.29473	59.1154			-134.951	1.08443	336.683
-126.86	1.28842	428.815			62.4	1.296	115.524			-148.533	1.05179	95.3289			-141.91	1.27526	97.7585			-135.687	1.28749	59.0457			-135.787	1.08037	355.464
-127.838	1.2669	420.724			60.8	1.296	108.853			-149.261	1.04717	99.9521			-142.764	1.27046	85.9804			-137.167	1.28024	42.5429			-136.623	1.07631	366.137
-128.816	1.24538	416.679			59.2	1.296	104.958			-149.989	1.04255	88.1582			-143.619	1.26567	107.245			-138.646	1.273	40.189			-137.459	1.07226	389.015
-129.795	1.22386	408.588			57.6	1.296	116.111			-108.978	1.29561	114.259			-144.473	1.26086	95.1701			-140.126	1.26575	56.8451			-138.295	1.0682	405.773
-130.773	1.20234	408.588			56	1.296	97.9324			-109.694	1.29107	121.254			-145.327	1.25607	107.373			-141.606	1.25851	45.0341			-139.131	1.06414	407.274
-131.751	1.18082	396.452			54.4	1.296	115.44			-110.411	1.28652	121.602			-146.181	1.25127	99.976			-143.085	1.25126	47.2699			-139.968	1.06008	401.026
-132.729	1.1593	396.452			52.8	1.296	108.853			-111.139	1.2819	128.418			-147.036	1.24647	109.785			-144.565	1.24402	42.4827			-140.804	1.05602	398.685
-133.708	1.13777	396.452			51.2	1.296	111.913			-111.867	1.27728	117.057			-147.89	1.24167	109.811			-146.045	1.23677	49.4931			-141.64	1.05197	388.631
-134.686	1.11625	396.452			49.6	1.296	115.942			-112.583	1.27273	118.963			-148.744	1.23687	107.168			-147.525	1.22953	47.2699			-142.476	1.04791	367.611
-125.192	1.29476	440.951			48	1.296	115.524			-113.3	1.26819	130.827			-149.598	1.23207	109.654			-149.004	1.22228	49.7632			-143.312	1.04385	351.791
-126.17	1.27324	424.771			46.4	1.296	126.126			-114.028	1.26357	131.046			-135.968	1.29947	100.143			-131.894	1.29789	44.9064			-144.148	1.03979	326.771
-127.148	1.25172	420.724			44.8	1.296	111.712			-114.756	1.25895	126.1			-136.822	1.29467	90.5625			-133.373	1.29065	58.9203			-144.984	1.03574	306.134
-128.126	1.2302	416.679			43.2	1.296	119.134			-115.472	1.2544	143.369			-137.676	1.28987	76.4453			-134.853	1.2834	54.3992			-145.82	1.03168	277.917
-129.105	1.20868	412.632			41.6	1.296	123.637			-116.188	1.24985	130.177			-138.53	1.28507	90.4549			-136.333	1.27616	44.8748			-146.657	1.02762	253.608
-130.083	1.18716	408.588			40	1.296	97.6843			-116.916	1.24524	143.061			-139.385	1.28027	109.575			-137.813	1.26891	40.3225			-147.493	1.02356	226.888
-131.061	1.16563	400.496			38.4	1.296	108.264			-117.644	1.24062	147.373			-140.239	1.27547	85.8167			-139.292	1.26167	51.8992			-148.329	1.01951	193.203
-132.039	1.14411	400.496			36.8	1.296	122.655			-118.361	1.23607	149.785			-141.093	1.27067	102.43			-140.772	1.25442	47.2699			-149.165	1.01545	177.104
-133.018	1.12259	400.496			35.2	1.296	101.596			-119.077	1.23152	154.577			-141.947	1.26587	85.9599			-142.252	1.24718	44.9599			-90.124	1.297	136.009
-133.996	1.10107	400.496			33.6	1.296	97.508			-119.805	1.2269	159.6			-142.801	1.26107	97.6653			-143.732	1.23993	42.4428			-90.96	1.29294	129.146
-124.501	1.27958	439.62			32	1.296	112.482			-120.533	1.22228	174.349			-143.656	1.25627	100.047			-145.211	1.23269	47.1918			-91.796	1.28888	136.616
-125.48	1.25806	424.771			30.4	1.296	115.191			-121.25	1.21774	164.521			-144.51	1.25147	109.811			-146.691	1.22544	59.0177			-92.633	1.28482	132.857
-126.458	1.23654	424.771			28.8	1.296	104.617			-121.966	1.21319	155.131			-145.364	1.24667	102.308			-148.171	1.2182	51.9727			-93.469	1.28077	136.293
-127.436	1.21502	416.679			27.2	1.296	119.177			-122.694	1.20857	174.183			-146.218	1.24187	119.161			-149.65	1.21095	47.2254			-94.305	1.27671	130.187
-128.414	1.19349	412.632			25.6	1.296	108.814			-123.422	1.20395	180.823			-147.072	1.23707	114.531			-131.06	1.29381	47.3709			-95.141	1.27265	132.866
-129.393	1.17197	412.632			24	1.296	112.4			-124.139	1.1994	178.487			-147.927	1.23227	114.504			-132.54	1.28657	61.393			-95.977	1.26859	136.771
-130.371	1.15045	404.543			22.4	1.296	116.111			-124.855	1.19486	169.491			-148.781	1.22747	114.477			-134.02	1.27932	49.5401			-96.813	1.26454	131.995
-131.349	1.12893	404.543			20.8	1.296	108.617			-125.583	1.19024	186.113			-149.635	1.22267	85.8983			-135.499	1.27208	47.3709			-97.649	1.26048	130.837
-132.327	1.10741	404.543			19.2	1.296	112.441			-126.311	1.18562	176.484			-134.296	1.29968	88.3477			-136.979	1.26483	44.8962			-98.485	1.25642	132.429
-133.306	1.08589	404.543			17.6	1.296	97.6137			-127.027	1.18107	174.349			-135.15	1.29488	104.812			-138.459	1.25759	49.7039			-99.322	1.25236	133.669
-122.833	1.28592	444.996			16	1.296	97.826			-127.744	1.17652	193.363			-136.005	1.29008	85.755			-139.938	1.25034	54.3351			-100.158	1.24831	130.979
-123.811	1.2644	436.907			14.4	1.296	115.858			-128.472	1.1719	180.608			-136.859	1.28528	83.5521			-141.418	1.2431	51.911			-100.994	1.24425	130.553
-124.79	1.24288	424.771			12.8	1.296	115.774			-129.2	1.16728	183.902			-137.713	1.28048	90.4115			-142.898	1.23585	47.2142			-101.83	1.24019	128.139
-125.768	1.22136	428.815			11.2	1.296	109.051			-129.916	1.16274	193.179			-138.567	1.27568	109.445			-144.378	1.22861	47.1587			-102.666	1.23613	132.295
-126.746	1.19983	419.267			9.6	1.296	100.974			-130.633	1.15819	188.051			-139.421	1.27088	93.1231			-145.857	1.22136	59.1577			-103.502	1.23208	129.135
-127.724	1.17831	412.632			8	1.296	116.068			-131.361	1.15357	197.618			-140.276	1.26608	109.575			-147.337	1.21412	54.3992			-104.338	1.22802	125.473
-128.703	1.15679	412.632			6.4	1.296	115.524			-132.089	1.14895	197.478			-141.13	1.26128	93.0564			-148.817	1.20687	54.3992			-105.174	1.22396	129.674
-129.681	1.13527	408.588			4.8	1.296	90.1875			-132.805	1.1444	193.041			-141.984	1.25648	88.2212			-128.747	1.29698	54.2963			-106.011	1.2199	125.893
-130.659	1.11375	408.588			3.2	1.296	109.21			-133.522	1.13986	207.785			-142.838	1.25168	109.628			-130.226	1.28973	47.3037			-106.847	1.21585	132.233
-131.637	1.09222	408.588			1.6	1.296	122.744			-134.249	1.13524	197.526			-143.693	1.24688	109.706			-131.706	1.28249	56.7644			-107.683	1.21179	130.722
-132.616	1.0707	408.588			0	1.296	90.514			-134.977	1.13062	224.344			-144.547	1.24208	104.637			-133.186	1.27524	49.6689			-108.519	1.20773	129.96
-121.165	1.29226	453.088			-1.6	1.296	97.7906			-135.694	1.12607	214.592			-145.401	1.23728	126.1			-134.666	1.268	59.0317			-109.355	1.20367	130.893
-122.143	1.27074	444.996			-3.2	1.296	108.264			-136.41	1.12152	211.652			-146.255	1.23248	114.613			-136.145	1.26075	49.7039			-110.191	1.19961	124.212
-123.121	1.24922	436.907			-4.8	1.296	108.853			-137.138	1.1169	207.241			-147.109	1.22768	119.36			-137.625	1.25351	51.9603			-111.027	1.19556	126.106
-124.099	1.22769	428.815			-6.4	1.296	115.942			-137.866	1.11228	197.384			-147.964	1.22288	121.776			-139.105	1.24626	52.0341			-111.863	1.1915	131.526
-125.078	1.20617	428.815			-8	1.296	104.731			-138.583	1.10774	211.904			-148.818	1.21808	90.692			-140.584	1.23902	42.6033			-112.699	1.18744	130.808
-126.056	1.18465	416.679			-9.6	1.296	108.46			-139.299	1.10319	185.493			-149.672	1.21328	93.0786			-142.064	1.23177	42.4928			-113.536	1.18338	123.684
-127.034	1.16313	416.679			-11.2	1.296	83.3334			-140.027	1.09857	185.362			-132.611	1.29981	100.095			-143.544	1.22453	42.5936			-114.372	1.17933	128.196
-128.012	1.14161	416.679			-12.8	1.296	119.479			-140.755	1.09395	164.678			-133.466	1.29501	90.6271			-145.024	1.21728	56.6302			-115.208	1.17527	126.84
-128.991	1.12009	416.679			-14.4	1.296	108.186			-141.472	1.08941	150.321			-134.32	1.29021	104.812			-146.503	1.21004	44.9809			-116.044	1.17121	125.071
-129.969	1.09856	416.679			-16	1.296	116.406			-142.188	1.08486	152.708			-135.174	1.28541	88.1371			-147.983	1.20279	49.7394			-116.88	1.16715	122.518
-130.947	1.07704	412.632			-17.6	1.296	97.6491			-142.916	1.08024	135.617			-136.028	1.28061	85.7755			-149.463	1.19555	44.9171			-117.716	1.1631	123.612
-131.925	1.05552	416.679			-19.2	1.296	108.735			-143.644	1.07562	131.046			-136.883	1.27581	92.8353			-127.913	1.29289	49.6452			-118.552	1.15904	123.468
-119.496	1.2986	465.224			-20.8	1.296	98.3605			-144.36	1.07107	109.367			-137.737	1.27101	104.761			-129.393	1.28565	51.8622			-119.388	1.15498	120.066
-120.474	1.27708	449.043			-22.4	1.296	116.111			-145.077	1.06652	104.987			-138.591	1.26621	97.8752			-130.872	1.2784	56.6173			-120.225	1.15092	124.599
-121.453	1.25555	444.996			-24	1.296	91.0082			-145.805	1.06191	102.308			-139.445	1.26141	109.549			-132.352	1.27116	47.2812			-121.061	1.14687	120.957
-122.431	1.23403	440.951			-25.6	1.296	79.566			-146.533	1.05729	97.922			-140.299	1.25661	100.047			-133.832	1.26391	54.4376			-121.897	1.14281	124.928
-123.409	1.21251	428.815			-27.2	1.296	97.4728			-147.249	1.05274	97.7585			-141.154	1.25181	88.2844			-135.312	1.25667	59.1577			-122.733	1.13875	119.918
-124.388	1.19099	428.815			-28.8	1.296	90.5468			-147.966	1.04819	97.4793			-142.008	1.24701	114.34			-136.791	1.24942	58.9762			-123.569	1.13469	118.773
-125.366	1.16947	416.679			-30.4	1.296	108.381			-148.694	1.04357	104.612			-142.862	1.24221	104.962			-138.271	1.24218	58.8789			-124.405	1.13063	58.8869
-126.344	1.14795	416.679			-32	1.296	90.9089			-149.422	1.03895	87.949			-143.716	1.23741	104.687			-139.751	1.23493	33.0813			-125.241	1.12658	7.8041
-127.322	1.12642	416.679			-33.6	1.296	101.56			-107.686	1.29665	136.559			-144.57	1.23261	128.418			-141.231	1.22769	54.1559			-126.077	1.12252	15.2559
-128.301	1.1049	416.679			-35.2	1.296	94.2711			-108.414	1.29203	113.745			-145.425	1.22782	119.531			-142.71	1.22044	40.1703			-126.914	1.11846	66.3314
-129.279	1.08338	419.267			-36.8	1.296	98.2175			-109.13	1.28749	122.931			-146.279	1.22302	109.811			-144.19	1.2132	54.4505			-127.75	1.1144	222.253
-130.257	1.06186	416.679			-38.4	1.296	97.9324			-109.847	1.28294	121.457			-147.133	1.21822	126.461			-145.67	1.20595	47.1918			-128.586	1.11035	272.875
-131.235	1.04034	420.724			-40	1.296	101.412			-110.575	1.27832	130.208			-147.987	1.21341	97.8285			-147.149	1.19871	59.0873			-129.422	1.10629	291.131
-118.806	1.28342	468.113			-41.6	1.296	83.2429			-111.303	1.2737	124.849			-148.842	1.20862	97.8519			-148.629	1.19146	61.393			-130.258	1.10223	295.674
-119.784	1.26189	449.043			-43.2	1.296	75.7303			-112.019	1.26915	118.427			-149.696	1.20382	107.194			-125.6	1.29606	47.2367			-131.094	1.09817	302.619
-120.763	1.24037	444.996			-44.8	1.296	97.6491			-112.735	1.26461	130.641			-130.927	1.29994	83.4525			-127.079	1.28881	44.8855			-131.93	1.09411	315.42
-121.741	1.21885	440.951			-46.4	1.296	86.8622			-113.463	1.25999	128.205			-131.781	1.29515	109.628			-128.559	1.28157	44.9702			-132.766	1.09006	317.692
-122.719	1.19733	432.86			-48	1.296	94.1687			-114.191	1.25537	125.741			-132.635	1.29035	92.9898			-130.039	1.27432	49.7039			-133.603	1.086	327.691
-123.697	1.17581	424.771			-49.6	1.296	97.8614			-114.908	1.25082	141.691			-133.489	1.28554	104.887			-131.519	1.26708	51.9851			-134.439	1.08194	340.188
-124.676	1.15428	420.724			-51.2	1.296	105.301			-115.624	1.24628	137.766			-134.344	1.28075	92.9457			-132.998	1.25983	52.0341			-135.275	1.07789	353.781
-125.654	1.13276	420.724			-52.8	1.296	94.4081			-116.352	1.24166	142.925			-135.198	1.27595	88.1159			-134.478	1.25259	63.6943			-136.111	1.07383	367.835
-126.632	1.11124	420.724			-54.4	1.296	97.8614			-117.08	1.23704	146.054			-136.052	1.27115	92.9457			-135.958	1.24534	47.3262			-136.947	1.06977	394.867
-127.61	1.08972	416.679			-56	1.296	108.893			-117.797	1.23249	153.919			-136.906	1.26635	97.6653			-137.437	1.2381	54.3604			-137.783	1.06571	401.407
-128.589	1.0682	420.724			-57.6	1.296	83.424			-118.513	1.22794	153.7			-137.76	1.26155	97.8987			-138.917	1.23085	40.2273			-138.619	1.06165	406.333
-129.567	1.04668	424.771			-59.2	1.296	97.2271			-119.241	1.22332	161.443			-138.615	1.25675	104.887			-140.397	1.22361	47.2699			-139.455	1.0576	400.509
-130.545	1.02515	428.815			-60.8	1.296	90.5796			-119.969	1.2187	177.671			-139.469	1.25195	99.976			-141.877	1.21636	44.9599			-140.291	1.05354	394.716
-117.138	1.28975	481.404			-62.4	1.296	97.5785			-120.686	1.21416	162.718			-140.323	1.24715	97.7585			-143.356	1.20912	44.9385			-141.128	1.04948	394.121
-118.116	1.26823	465.224			-64	1.296	90.3504			-121.402	1.20961	160.672			-141.177	1.24235	102.528			-144.836	1.20187	47.3822			-141.964	1.04542	367.531
-119.094	1.24671	453.088			-65.6	1.296	101.01			-122.13	1.20499	177.161			-142.032	1.23755	102.601			-146.316	1.19463	63.9658			-142.8	1.04137	347.045
-120.072	1.22519	444.996			-67.2	1.296	98.146			-122.858	1.20037	184.791			-142.886	1.23275	104.812			-147.796	1.18738	71.0732			-143.636	1.03731	323.02
-121.051	1.20367	444.996			-68.8	1.296	93.4578			-123.574	1.19582	178.529			-143.74	1.22795	126.07			-149.275	1.18014	63.9811			-144.472	1.03325	307.486
-122.029	1.18215	436.907			-70.4	1.296	83.2127			-124.291	1.19128	170.304			-144.594	1.22315	117.029			-123.286	1.29922	63.6188			-145.308	1.02919	277.628
-123.007	1.16062	428.815			-72	1.296	91.0082			-125.019	1.18666	187.05			-145.448	1.21835	102.773			-124.766	1.29198	47.2142			-146.144	1.02513	248.292
-123.986	1.1391	424.771			-73.6	1.296	87.4636			-125.747	1.18204	178.997			-146.303	1.21355	126.219			-126.246	1.28473	54.2706			-146.98	1.02108	225.193
-124.964	1.11758	428.815			-75.2	1.296	90.2526			-126.463	1.17749	170.427			-147.157	1.20875	100.262			-127.725	1.27749	42.5029			-147.817	1.01702	192.227
-125.942	1.09606	428.815			-76.8	1.296	93.8966			-127.18	1.17294	194.337			-148.011	1.20395	97.8052			-129.205	1.27024	52.1204			-148.653	1.01296	172.935
-126.92	1.07454	428.815			-78.4	1.296	93.9644			-127.908	1.16832	186.85			-148.865	1.19915	102.357			-130.685	1.263	42.6338			-149.489	1.0089	163.092
-127.899	1.05301	432.86			-80	1.296	101.302			-128.636	1.1637	194.477			-149.719	1.19435	88.2005			-132.165	1.25575	61.4222			-88.776	1.29857	134.964
-128.877	1.03149	436.907			-81.6	1.296	90.6453			-129.352	1.15916	193.919			-130.109	1.29535	76.2995			-133.644	1.24851	59.1853			-89.612	1.29451	133.468
-129.855	1.00997	440.951			-83.2	1.296	87.0196			-130.068	1.15461	183.42			-130.964	1.29055	104.987			-135.124	1.24126	44.8322			-90.448	1.29045	132.932
-115.469	1.29609	493.541			-84.8	1.296	97.826			-130.796	1.14999	202.477			-131.818	1.28575	97.8519			-136.604	1.23402	42.5332			-91.284	1.2864	135.571
-116.448	1.27457	481.404			-86.4	1.296	90.876			-131.524	1.14537	196.543			-132.672	1.28095	104.912			-138.084	1.22677	40.2845			-92.12	1.28234	133.697
-117.426	1.25305	465.224			-88	1.296	105.11			-132.241	1.14082	202.525			-133.526	1.27615	90.519			-139.563	1.21953	47.2479			-92.957	1.27828	137.696
-118.404	1.23153	457.132			-89.6	1.296	97.7198			-132.957	1.13628	199.328			-134.381	1.27135	88.0746			-141.043	1.21228	42.5029			-93.793	1.27422	130.194
-119.382	1.21001	449.043			-91.2	1.296	86.8307			-133.685	1.13166	201.661			-135.235	1.26655	95.3742			-142.523	1.20504	49.5166			-94.629	1.27017	133.279
-120.361	1.18848	444.996			-92.8	1.296	94.2369			-134.413	1.12704	223.288			-136.089	1.26175	90.519			-144.002	1.19779	47.3037			-95.465	1.26611	135.041
-121.339	1.16696	440.951			-94.4	1.296	116.068			-135.13	1.12249	219.151			-136.943	1.25695	97.9688			-145.482	1.19055	63.724			-96.301	1.26205	133.855
-122.317	1.14544	436.907			-96	1.296	90.876			-135.846	1.11794	210.801			-137.797	1.25215	97.8752			-146.962	1.1833	75.5249			-97.137	1.25799	131.393
-123.295	1.12392	432.86			-97.6	1.296	94.1687			-136.574	1.11332	204.713			-138.652	1.24735	104.662			-148.442	1.17606	68.3637			-97.973	1.25394	134.291
-124.274	1.1024	436.907			-99.2	1.296	90.6453			-137.302	1.1087	199.146			-139.506	1.24256	102.528			-149.921	1.16881	75.9195			-98.809	1.24988	137.628
-125.252	1.08088	440.951			-100.8	1.296	108.735			-138.019	1.10416	208.679			-140.36	1.23775	93.1453			-122.453	1.29514	63.8599			-99.645	1.24582	129.48
-126.23	1.05935	440.951			-102.4	1.296	86.8307			-138.735	1.09961	184.529			-141.214	1.23296	109.654			-123.932	1.28789	54.2706			-100.482	1.24176	131.932
-127.208	1.03783	447.76			-104	1.296	111.994			-139.463	1.09499	184.703			-142.068	1.22816	109.523			-125.412	1.28065	47.3037			-101.318	1.23771	131.191
-128.187	1.01631	447.76			-105.6	1.296	105.225			-140.191	1.09037	160.749			-142.923	1.22336	126.039			-126.892	1.2734	47.2591			-102.154	1.23365	129.304
-129.165	0.99479	453.088			-107.2	1.296	102.152			-140.907	1.08582	160.556			-143.777	1.21856	114.368			-128.372	1.26616	56.7915			-102.99	1.22959	125.782
-114.779	1.28091	497.587			-108.8	1.296	98.0392			-141.624	1.08128	155.763			-144.631	1.21376	97.9922			-129.851	1.25891	42.4726			-103.826	1.22553	128.662
-115.757	1.25939	485.451			-110.4	1.296	104.693			-142.352	1.07666	132.67			-145.485	1.20896	121.515			-131.331	1.25167	47.3262			-104.662	1.22147	127.865
-116.736	1.23787	472.183			-112	1.296	115.565			-143.08	1.07204	121.863			-146.34	1.20416	97.8752			-132.811	1.24442	54.3093			-105.498	1.21742	130.628
-117.714	1.21634	461.179			-113.6	1.296	122.611			-143.796	1.06749	111.163			-147.194	1.19936	88.3055			-134.29	1.23718	40.2081			-106.334	1.21336	131.495
-118.692	1.19482	457.132			-115.2	1.296	115.316			-144.513	1.06295	105.389			-148.048	1.19456	97.6653			-135.77	1.22993	47.1363			-107.171	1.2093	131.928
-119.67	1.1733	444.996			-116.8	1.296	126.126			-145.241	1.05833	101.872			-148.902	1.18976	100.095			-137.25	1.22269	49.7039			-108.007	1.20524	130.766
-120.649	1.15178	444.996			-118.4	1.296	94.2369			-145.969	1.0537	98.4156			-149.756	1.18496	83.5921			-138.73	1.21544	49.7745			-108.843	1.20119	132.689
-121.627	1.13026	444.996			-120	1.296	101.56			-146.685	1.04916	98.1564			-128.438	1.29556	116.666			-140.209	1.2082	54.2963			-109.679	1.19713	122.006
-122.605	1.10874	444.996			-121.6	1.296	108.578			-147.402	1.04461	99.29			-129.292	1.29076	78.7401			-141.689	1.20095	47.3037			-110.515	1.19307	128.151
-123.584	1.08721	444.996			-123.2	1.296	101.486			-148.13	1.03999	104.463			-130.146	1.28596	100.31			-143.169	1.19371	42.5029			-111.351	1.18901	127.483
-124.562	1.06569	449.043			-124.8	1.296	97.9324			-148.857	1.03537	97.0409			-131.001	1.28116	97.8052			-144.649	1.18646	66.1627			-112.187	1.18496	131.207
-125.54	1.04417	449.043			-126.4	1.296	86.7679			-149.574	1.03083	105.541			-131.855	1.27636	105.012			-146.128	1.17922	82.7224			-113.023	1.1809	126.136
-126.518	1.02265	459.971			-128	1.296	97.4728			-106.39	1.29767	132.053			-132.709	1.27156	83.3729			-147.608	1.17197	70.8549			-113.86	1.17684	124.972
-127.497	1.00113	468.113			-129.6	1.296	83.5756			-107.118	1.29305	126.219			-133.563	1.26676	92.813			-149.088	1.16473	70.9216			-114.696	1.17278	124.159
-128.475	0.9796	465.224			-131.2	1.296	101.596			-107.846	1.28843	116.584			-134.417	1.26196	95.3742			-120.139	1.2983	49.5048			-115.532	1.16873	123.582
-113.111	1.28725	509.724			-132.8	1.296	72.5164			-108.563	1.28388	120.595			-135.272	1.25716	95.4424			-121.619	1.29106	58.9622			-116.368	1.16467	120.886
-114.089	1.26573	497.587			-134.4	1.296	86.6427			-109.279	1.27934	113.771			-136.126	1.25236	107.398			-123.099	1.28381	52.0588			-117.204	1.16061	125.729
-115.067	1.24421	485.451			-136	1.296	83.0625			-110.007	1.27472	130.672			-136.98	1.24756	93.1008			-124.578	1.27657	44.822			-118.04	1.15655	126.148
-116.046	1.22268	469.268			-137.6	1.296	86.7993			-110.735	1.2701	131.61			-137.834	1.24276	109.342			-126.058	1.26932	44.8748			-118.876	1.15249	123.795
-117.024	1.20116	465.224			-139.2	1.296	90.0251			-111.451	1.26555	118.906			-138.689	1.23796	109.837			-127.538	1.26208	54.2196			-119.712	1.14844	124.685
-118.002	1.17964	461.179			-140.8	1.296	94.0324			-112.168	1.26101	128.94			-139.543	1.23316	93.1453			-129.018	1.25483	44.9385			-120.548	1.14438	121.19
-118.98	1.15812	453.088			-142.4	1.296	97.6491			-112.896	1.25639	127.69			-140.397	1.22836	121.428			-130.497	1.24759	40.1321			-121.385	1.14032	122.817
-119.959	1.1366	455.901			-144	1.296	90.3178			-113.624	1.25177	128.817			-141.251	1.22356	109.472			-131.977	1.24034	54.3733			-122.221	1.13626	121.692
-120.937	1.11508	449.043			-145.6	1.296	65.4784			-114.34	1.24722	141.047			-142.105	1.21876	126.13			-133.457	1.2331	30.7111			-123.057	1.13221	113.514
-121.915	1.09355	449.043			-147.2	1.296	72.9927			-115.057	1.24267	141.013			-142.96	1.21396	116.473			-134.937	1.22585	40.0944			-123.893	1.12815	51.8765
-122.893	1.07203	455.901			-148.8	1.296	83.0025			-115.785	1.23805	144.617			-143.814	1.20916	100.214			-136.416	1.21861	42.6842			-124.729	1.12409	8.97491
-123.872	1.05051	459.971			148.8	1.292	82.8829			-116.513	1.23343	140.812			-144.668	1.20436	121.457			-137.896	1.21136	42.5733			-125.565	1.12003	13.4187
-124.85	1.02899	461.179			147.2	1.292	90.09			-117.229	1.22889	159.562			-145.522	1.19956	95.3969			-139.376	1.20412	49.6452			-126.401	1.11597	69.1856
-125.828	1.00747	472.183			145.6	1.292	82.4669			-117.946	1.22434	158.543			-146.376	1.19476	95.488			-140.855	1.19687	51.8622			-127.237	1.11192	221.536
-126.806	0.98594	473.315			144	1.292	105.378			-118.674	1.21972	165.563			-147.231	1.18996	102.479			-142.335	1.18963	44.9599			-128.074	1.10786	277.816
-127.785	0.96442	477.36			142.4	1.292	115.44			-119.402	1.2151	177.203			-148.085	1.18517	104.887			-143.815	1.18238	59.1436			-128.91	1.1038	292.618
-111.442	1.29359	533.244			140.8	1.292	115.733			-120.118	1.21055	162.06			-148.939	1.18037	83.5521			-145.295	1.17514	75.7574			-129.746	1.09975	294.22
-112.421	1.27207	509.724			139.2	1.292	111.994			-120.834	1.20601	174.308			-149.793	1.17557	109.837			-146.774	1.16789	68.4768			-130.582	1.09569	304.261
-113.399	1.25054	501.632			137.6	1.292	104.391			-121.562	1.20139	176.274			-126.753	1.29569	95.3969			-148.254	1.16065	73.3032			-131.418	1.09163	317.768
-114.377	1.22902	485.451			136	1.292	93.8627			-122.29	1.19677	185.362			-127.607	1.29089	114.395			-149.734	1.1534	78.2919			-132.254	1.08757	321.679
-115.355	1.2075	473.315			134.4	1.292	97.9324			-123.007	1.19222	176.864			-128.462	1.28609	88.2422			-119.306	1.29422	44.8855			-133.09	1.08351	328.697
-116.334	1.18598	472.183			132.8	1.292	108.617			-123.723	1.18767	169.612			-129.316	1.28129	97.8519			-120.785	1.28698	63.7846			-133.926	1.07946	345.83
-117.312	1.16446	465.224			131.2	1.292	90.777			-124.451	1.18305	187.455			-130.17	1.27649	97.6653			-122.265	1.27973	54.2067			-134.763	1.0754	358.021
-118.29	1.14294	461.179			129.6	1.292	97.4728			-125.179	1.17843	175.688			-131.024	1.27169	107.475			-123.745	1.27249	37.816			-135.599	1.07134	371.719
-119.268	1.12141	464.043			128	1.292	101.156			-125.896	1.17389	165.547			-131.879	1.26689	80.9714			-125.225	1.26524	54.2196			-136.435	1.06728	403.311
-120.247	1.09989	457.132			126.4	1.292	105.263			-126.612	1.16934	189.131			-132.733	1.26209	92.8788			-126.704	1.258	61.4368			-137.271	1.06323	408.091
-121.225	1.07837	461.179			124.8	1.292	98.612			-127.34	1.16472	196.728			-133.587	1.2573	93.0564			-128.184	1.25075	40.2177			-138.107	1.05917	406.41
-122.203	1.05685	465.224			123.2	1.292	130.957			-128.068	1.1601	199.328			-134.441	1.25249	105.087			-129.664	1.24351	37.8787			-138.943	1.05511	407.959
-123.182	1.03533	472.183			121.6	1.292	123.907			-128.784	1.15555	191.341			-135.295	1.2477	114.313			-131.143	1.23626	47.3822			-139.779	1.05105	402.393
-124.16	1.01381	473.315			120	1.292	138.383			-129.501	1.15101	179.426			-136.15	1.2429	90.7136			-132.623	1.22902	44.8428			-140.615	1.04699	395.984
-125.138	0.99228	480.324			118.4	1.292	131.965			-130.229	1.14639	201.149			-137.004	1.2381	114.232			-134.103	1.22177	47.0479			-141.452	1.04294	370.076
-126.116	0.97076	485.451			116.8	1.292	157.973			-130.957	1.14177	197.384			-137.858	1.2333	114.531			-135.583	1.21453	47.2254			-142.288	1.03888	350.693
-127.095	0.94924	488.466			115.2	1.292	133.68			-131.673	1.13722	208.482			-138.712	1.2285	95.5109			-137.062	1.20728	47.2591			-143.124	1.03482	320.826
-109.774	1.29993	546.134			113.6	1.292	146.466			-132.39	1.13268	196.925			-139.566	1.2237	126.189			-138.542	1.20004	56.6302			-143.96	1.03076	300.444
-110.752	1.2784	529.172			112	1.292	150.238			-133.118	1.12806	214.49			-140.421	1.2189	109.628			-140.022	1.19279	54.3093			-144.796	1.02671	274.011
-111.731	1.25688	509.724			110.4	1.292	142.232			-133.846	1.12344	220.57			-141.275	1.2141	121.544			-141.502	1.18555	51.9233			-145.632	1.02265	244.625
-112.709	1.23536	501.632			108.8	1.292	142.128			-134.562	1.11889	225.065			-142.129	1.2093	118.765			-142.981	1.1783	63.649			-146.468	1.01859	222.586
-113.687	1.21384	485.451			107.2	1.292	127.319			-135.279	1.11434	209.176			-142.983	1.2045	100.095			-144.461	1.17106	80.2833			-147.304	1.01453	192.393
-114.665	1.19232	473.315			105.6	1.292	123.682			-136.007	1.10972	203.544			-143.838	1.1997	121.371			-145.941	1.16381	77.775			-148.14	1.01048	168.68
-115.644	1.1708	476.255			104	1.292	127.042			-136.735	1.1051	197.808			-144.692	1.1949	95.2832			-147.42	1.15657	71.0054			-148.977	1.00642	159.774
-116.622	1.14927	469.268			102.4	1.292	116.746			-137.451	1.10055	203.117			-145.546	1.1901	104.912			-148.9	1.14932	77.9591			-149.813	1.00236	150.068
-117.6	1.12775	469.268			100.8	1.292	115.942			-138.167	1.09601	181.731			-146.4	1.1853	112.011			-116.992	1.29738	54.2706			-88.264	1.29608	137.748
-118.578	1.10623	472.183			99.2	1.292	109.81			-138.895	1.09139	180.994			-147.254	1.1805	100.238			-118.472	1.29014	49.5166			-89.1	1.29203	131.077
-119.557	1.08471	468.113			97.6	1.292	108.972			-139.623	1.08677	160.518			-148.109	1.1757	88.3265			-119.952	1.28289	56.7915			-89.936	1.28797	136.243
-120.535	1.06319	472.183			96	1.292	120.438			-140.34	1.08222	163.305			-148.963	1.1709	102.601			-121.431	1.27565	54.3351			-90.772	1.28391	132.078
-121.513	1.04167	476.255			94.4	1.292	123.592			-141.056	1.07768	157.894			-149.817	1.1661	112.386			-122.911	1.2684	30.6747			-91.608	1.27985	132.16
-122.491	1.02014	484.394			92.8	1.292	123.144			-141.784	1.07306	128.418			-125.069	1.29583	95.4197			-124.391	1.26116	54.4765			-92.444	1.2758	136.156
-123.47	0.99862	485.451			91.2	1.292	109.729			-142.512	1.06844	117.619			-125.923	1.29103	88.2005			-125.871	1.25391	56.7644			-93.28	1.27174	132.752
-124.448	0.9771	496.606			89.6	1.292	108.774			-143.229	1.06389	108.927			-126.777	1.28623	107.245			-127.35	1.24667	47.2699			-94.117	1.26768	136.191
-125.426	0.95558	497.587			88	1.292	115.858			-143.945	1.05934	112.144			-127.631	1.28143	90.5625			-128.83	1.23942	37.816			-94.953	1.26362	131.646
-126.404	0.93406	496.606			86.4	1.292	116.026			-144.673	1.05472	104.068			-128.485	1.27663	97.7818			-130.31	1.23218	54.3351			-95.789	1.25957	137.647
-109.084	1.28474	542.089			84.8	1.292	101.707			-145.401	1.0501	98.3684			-129.34	1.27183	100.023			-131.789	1.22493	47.3037			-96.625	1.25551	132.798
-110.062	1.26322	529.172			83.2	1.292	105.762			-146.118	1.04556	105.769			-130.194	1.26703	102.552			-133.269	1.21769	47.2479			-97.461	1.25145	136.536
-111.04	1.2417	509.724			81.6	1.292	116.279			-146.834	1.04101	99.1024			-131.048	1.26223	83.3329			-134.749	1.21044	54.3604			-98.297	1.24739	139.871
-112.019	1.22018	501.632			80	1.292	116.026			-147.562	1.03639	95.306			-131.902	1.25743	88.2844			-136.229	1.2032	37.7535			-99.133	1.24333	131.745
-112.997	1.19866	485.451			78.4	1.292	120.131			-148.29	1.03177	104.563			-132.756	1.25263	97.8285			-137.708	1.19595	56.7915			-99.969	1.23928	134.848
-113.975	1.17714	473.315			76.8	1.292	112.974			-149.006	1.02722	105.769			-133.611	1.24783	109.785			-139.188	1.18871	54.3351			-100.806	1.23522	135.479
-114.953	1.15561	476.255			75.2	1.292	126.904			-149.723	1.02268	106.157			-134.465	1.24303	114.259			-140.668	1.18146	54.4376			-101.642	1.23116	124.704
-115.932	1.13409	473.315			73.6	1.292	101.156			-105.106	1.29862	128.511			-135.319	1.23823	88.3687			-142.148	1.17422	63.8143			-102.478	1.2271	125.14
-116.91	1.11257	473.315			72	1.292	108.421			-105.823	1.29407	136.005			-136.173	1.23343	116.834			-143.627	1.16697	82.9189			-103.314	1.22305	133.588
-117.888	1.09105	473.315			70.4	1.292	101.339			-106.551	1.28945	126.219			-137.028	1.22863	114.34			-145.107	1.15973	80.4547			-104.15	1.21899	126.208
-118.866	1.06953	476.255			68.8	1.292	105.034			-107.279	1.28483	122.038			-137.882	1.22383	102.675			-146.587	1.15248	77.8303			-104.986	1.21493	129.711
-119.845	1.048	480.324			67.2	1.292	112.359			-107.995	1.28028	121.486			-138.736	1.21903	130.859			-148.067	1.14524	80.359			-105.822	1.21087	129.287
-120.823	1.02648	489.496			65.6	1.292	108.578			-108.711	1.27574	114.069			-139.59	1.21423	114.477			-149.546	1.13799	80.4922			-106.658	1.20682	130.57
-121.801	1.00496	496.606			64	1.292	119.436			-109.439	1.27112	131.233			-140.444	1.20943	116.834			-116.159	1.2933	59.0317			-107.494	1.20276	133.404
-122.78	0.98344	501.632			62.4	1.292	108.499			-110.167	1.2665	137.766			-141.299	1.20463	114.15			-117.638	1.28606	59.0598			-108.331	1.1987	132.57
-123.758	0.96192	504.747			60.8	1.292	109.011			-110.884	1.26195	122.155			-142.153	1.19983	107.322			-119.118	1.27881	58.9896			-109.167	1.19464	121.43
-124.736	0.94039	505.679			59.2	1.292	104.92			-111.6	1.2574	128.878			-143.007	1.19503	116.778			-120.598	1.27157	54.3351			-110.003	1.19059	130.978
-125.714	0.91887	504.747			57.6	1.292	123.547			-112.328	1.25278	132.702			-143.861	1.19023	97.5961			-122.077	1.26432	44.8642			-110.839	1.18653	124.96
-107.415	1.29108	558.27			56	1.292	94.0324			-113.056	1.24816	131.799			-144.715	1.18543	109.68			-123.557	1.25708	56.6975			-111.675	1.18247	128.197
-108.394	1.26956	538.043			54.4	1.292	108.381			-113.773	1.24362	137.832			-145.57	1.18063	121.631			-125.037	1.24983	59.1295			-112.511	1.17841	130.217
-109.372	1.24804	525.103			52.8	1.292	105.149			-114.489	1.23907	143.061			-146.424	1.17583	100.286			-126.517	1.24259	42.6541			-113.347	1.17435	122.292
-110.35	1.22652	512.889			51.2	1.292	108.342			-115.217	1.23445	142.518			-147.278	1.17103	95.5336			-127.996	1.23534	47.1918			-114.183	1.1703	121.464
-111.329	1.205	504.747			49.6	1.292	108.932			-115.945	1.22983	139.48			-148.132	1.16623	97.8285			-129.476	1.2281	52.1448			-115.02	1.16624	123.276
-112.307	1.18347	489.496			48	1.292	115.44			-116.662	1.22528	164.835			-148.987	1.16143	117.001			-130.956	1.22085	54.2196			-115.856	1.16218	122.252
-113.285	1.16195	477.36			46.4	1.292	122.921			-117.378	1.22074	158.731			-149.841	1.15663	97.7356			-132.436	1.21361	42.553			-116.692	1.15812	127.435
-114.263	1.14043	481.404			44.8	1.292	108.381			-118.106	1.21612	166.27			-123.397	1.29603	95.2832			-133.915	1.20636	47.2924			-117.528	1.15407	127.51
-115.242	1.11891	477.36			43.2	1.292	112.564			-118.834	1.2115	175.564			-124.251	1.29123	107.296			-135.395	1.19912	51.8258			-118.364	1.15001	126.833
-116.22	1.09739	477.36			41.6	1.292	123.367			-119.55	1.20695	168.285			-125.105	1.28643	81.0875			-136.875	1.19187	54.2963			-119.2	1.14595	126.107
-117.198	1.07587	481.404			40	1.292	94.0664			-120.267	1.2024	180.222			-125.96	1.28163	104.812			-138.354	1.18463	58.865			-120.036	1.14189	123.539
-118.176	1.05434	488.466			38.4	1.292	115.607			-120.995	1.19779	175.48			-126.814	1.27683	88.1371			-139.834	1.17738	49.6103			-120.872	1.13784	120.407
-119.155	1.03282	496.606			36.8	1.292	119.005			-121.723	1.19317	186.603			-127.668	1.27204	97.8285			-141.314	1.17014	63.7088			-121.709	1.13378	125.331
-120.133	1.0113	501.632			35.2	1.292	108.499			-122.439	1.18862	178.529			-128.522	1.26723	104.787			-142.794	1.16289	80.3972			-122.545	1.12972	104.536
-121.111	0.98978	504.747			33.6	1.292	83.0325			-123.156	1.18407	168.406			-129.377	1.26244	88.2212			-144.273	1.15565	75.507			-123.381	1.12566	44.0498
-122.089	0.96826	505.679			32	1.292	116.195			-123.884	1.17945	187.05			-130.231	1.25764	90.5625			-145.753	1.1484	80.4922			-124.217	1.12161	9.16751
-123.068	0.94673	508.819			30.4	1.292	107.797			-124.612	1.17483	173.397			-131.085	1.25284	93.0786			-147.233	1.14116	80.4922			-125.053	1.11755	10.9627
-124.046	0.92521	509.724			28.8	1.292	108.656			-125.328	1.17029	168.927			-131.939	1.24804	104.912			-148.713	1.13391	92.2861			-125.889	1.11349	72.9113
-125.024	0.90369	508.819			27.2	1.292	115.733			-126.045	1.16574	185.273			-132.793	1.24324	107.296			-113.845	1.29647	54.3604			-126.725	1.10943	222.808
-105.747	1.29742	582.09			25.6	1.292	102.041			-126.773	1.16112	195.424			-133.648	1.23844	121.4			-115.325	1.28922	47.2591			-127.561	1.10537	284.867
-106.725	1.2759	554.225			24	1.292	105.225			-127.5	1.1565	200.095			-134.502	1.23364	97.8052			-116.805	1.28198	47.3037			-128.397	1.10132	300.709
-107.704	1.25438	537.314			22.4	1.292	115.607			-128.217	1.15195	189.933			-135.356	1.22884	107.347			-118.284	1.27473	54.4376			-129.234	1.09726	295.773
-108.682	1.23286	521.031			20.8	1.292	108.735			-128.933	1.14741	181.34			-136.21	1.22404	111.957			-119.764	1.26749	58.8929			-130.07	1.0932	310.742
-109.66	1.21133	508.819			19.2	1.292	116.153			-129.661	1.14279	196.078			-137.064	1.21924	109.785			-121.244	1.26024	47.3483			-130.906	1.08914	319.312
-110.638	1.18981	500.678			17.6	1.292	94.2711			-130.389	1.13817	198.565			-137.919	1.21444	128.388			-122.724	1.253	63.7694			-131.742	1.08509	328.266
-111.617	1.16829	489.496			16	1.292	98.0392			-131.106	1.13362	208.333			-138.773	1.20964	121.544			-124.203	1.24575	54.541			-132.578	1.08103	335.918
-112.595	1.14677	481.404			14.4	1.292	123.055			-131.822	1.12907	195.517			-139.627	1.20484	109.759			-125.683	1.23851	47.1918			-133.414	1.07697	349.769
-113.573	1.12525	488.466			12.8	1.292	112.237			-132.55	1.12445	224.665			-140.481	1.20004	116.778			-127.163	1.23126	44.8114			-134.25	1.07291	370.079
-114.551	1.10373	481.404			11.2	1.292	112.564			-133.278	1.11983	216.408			-141.336	1.19524	114.477			-128.642	1.22402	44.9278			-135.086	1.06886	377.579
-115.53	1.0822	485.451			9.6	1.292	101.192			-133.995	1.11529	229.584			-142.19	1.19044	116.973			-130.122	1.21677	54.3863			-135.923	1.0648	409.956
-116.508	1.06068	489.496			8	1.292	112.319			-134.711	1.11074	215.311			-143.044	1.18564	104.712			-131.602	1.20953	42.5231			-136.759	1.06074	419.34
-117.486	1.03916	500.678			6.4	1.292	115.524			-135.439	1.10612	210.829			-143.898	1.18084	109.706			-133.082	1.20228	59.0317			-137.595	1.05668	411.364
-118.464	1.01764	504.747			4.8	1.292	100.756			-136.167	1.1015	198.803			-144.752	1.17604	121.863			-134.561	1.19504	47.1918			-138.431	1.05262	417.744
-119.443	0.99612	512.889			3.2	1.292	108.893			-136.883	1.09695	201.9			-145.607	1.17124	100.214			-136.041	1.18779	59.0598			-139.267	1.04857	413.812
-120.421	0.97459	516.959			1.6	1.292	122.346			-137.6	1.09241	183.963			-146.461	1.16644	102.601			-137.521	1.18055	59.0457			-140.103	1.04451	398.125
-121.399	0.95307	513.768			0	1.292	90.5796			-138.328	1.08779	177.33			-147.315	1.16164	102.65			-139.001	1.1733	59.0317			-140.939	1.04045	373.577
-122.378	0.93155	521.031			-1.6	1.292	87.5274			-139.056	1.08317	157.293			-148.169	1.15684	114.395			-140.48	1.16606	70.9216			-141.775	1.03639	351.065
-123.356	0.91003	517.815			-3.2	1.292	104.882			-139.772	1.07862	159.79			-149.023	1.15204	104.812			-141.96	1.15881	80.2452			-142.612	1.03234	318.944
-124.334	0.88851	516.959			-4.8	1.292	105.072			-140.489	1.07407	147.268			-149.878	1.14724	119.218			-143.44	1.15157	75.5967			-143.448	1.02828	286.349
-105.057	1.28224	570.406			-6.4	1.292	101.67			-141.217	1.06945	126.824			-121.726	1.29624	95.4424			-144.919	1.14432	78.0512			-144.284	1.02422	268.303
-106.035	1.26072	549.526			-8	1.292	104.731			-141.945	1.06483	117.675			-122.58	1.29144	97.7585			-146.399	1.13708	87.3049			-145.12	1.02016	240.738
-107.013	1.2392	533.244			-9.6	1.292	108.972			-142.661	1.06029	109.759			-123.434	1.28664	114.34			-147.879	1.12983	85.4094			-145.956	1.01611	220.396
-107.992	1.21767	516.959			-11.2	1.292	90.514			-143.378	1.05574	114.833			-124.288	1.28184	81.0682			-149.359	1.12259	85.167			-146.792	1.01205	191.834
-108.97	1.19615	504.747			-12.8	1.292	108.656			-144.106	1.05112	107.118			-125.142	1.27704	97.7818			-111.532	1.29963	59.1577			-147.628	1.00799	166.679
-109.948	1.17463	500.678			-14.4	1.292	111.873			-144.834	1.0465	97.6419			-125.997	1.27224	90.4549			-113.012	1.29238	56.6302			-148.464	1.00393	154.52
-110.927	1.15311	493.541			-16	1.292	116.449			-145.55	1.04195	107.733			-126.851	1.26744	95.3969			-114.491	1.28514	56.6173			-149.301	0.99988	153.34
-111.905	1.13159	492.536			-17.6	1.292	101.266			-146.266	1.03741	104.513			-127.705	1.26264	102.333			-115.971	1.27789	51.8745			-86.915	1.29766	138.422
-112.883	1.11006	492.536			-19.2	1.292	108.735			-146.994	1.03279	92.6807			-128.559	1.25784	93.012			-117.451	1.27065	51.9727			-87.752	1.2936	139.663
-113.861	1.08854	496.606			-20.8	1.292	98.3247			-147.722	1.02817	109.134			-129.413	1.25304	88.3265			-118.93	1.2634	54.3604			-88.588	1.28954	130.319
-114.84	1.06702	497.587			-22.4	1.292	108.656			-148.439	1.02362	103.068			-130.268	1.24824	97.8752			-120.41	1.25616	56.711			-89.424	1.28548	138.594
-115.818	1.0455	504.747			-24	1.292	98.2175			-149.155	1.01908	104.538			-131.122	1.24344	104.962			-121.89	1.24891	59.0317			-90.26	1.28143	133.599
-116.796	1.02398	512.889			-25.6	1.292	79.6236			-149.883	1.01446	107.655			-131.976	1.23864	102.504			-123.37	1.24167	47.2254			-91.096	1.27737	132.22
-117.774	1.00246	521.031			-27.2	1.292	104.731			-103.826	1.29958	136.526			-132.83	1.23384	126.07			-124.849	1.23442	47.2699			-91.932	1.27331	131.987
-118.753	0.98093	525.103			-28.8	1.292	90.383			-104.542	1.29504	128.694			-133.685	1.22904	102.454			-126.329	1.22718	51.7282			-92.768	1.26925	136.162
-119.731	0.95941	525.906			-30.4	1.292	93.8627			-105.258	1.29049	135.391			-134.539	1.22424	93.0564			-127.809	1.21993	54.3351			-93.604	1.26519	140.311
-120.709	0.93789	521.862			-32	1.292	87.4636			-105.986	1.28587	126.915			-135.393	1.21944	114.232			-129.289	1.21269	49.6334			-94.44	1.26114	128.972
-121.687	0.91637	525.103			-33.6	1.292	94.1005			-106.714	1.28125	116.694			-136.247	1.21465	114.368			-130.768	1.20544	47.4496			-95.277	1.25708	136.435
-122.666	0.89485	521.862			-35.2	1.292	98.146			-107.431	1.2767	123.986			-137.101	1.20985	119.047			-132.248	1.1982	59.1577			-96.113	1.25302	133.8
-123.644	0.87333	521.031			-36.8	1.292	90.9089			-108.147	1.27216	117.393			-137.956	1.20504	123.927			-133.728	1.19095	49.5166			-96.949	1.24896	137.453
-103.389	1.28858	590.23			-38.4	1.292	90.514			-108.875	1.26754	130.641			-138.81	1.20025	114.696			-135.207	1.18371	47.3037			-97.785	1.24491	140.131
-104.367	1.26706	565.807			-40	1.292	108.538			-109.603	1.26292	135.391			-139.664	1.19545	116.834			-136.687	1.17646	61.3353			-98.621	1.24085	133.623
-105.345	1.24553	545.456			-41.6	1.292	86.6427			-110.32	1.25837	121.805			-140.518	1.19065	112.011			-138.167	1.16922	61.4947			-99.457	1.23679	137.246
-106.323	1.22401	533.244			-43.2	1.292	82.9128			-111.036	1.25382	123.398			-141.372	1.18585	121.689			-139.647	1.16197	71.0393			-100.293	1.23273	137.837
-107.302	1.20249	516.959			-44.8	1.292	97.5785			-111.764	1.2492	137.57			-142.227	1.18105	109.445			-141.126	1.15473	70.9048			-101.129	1.22868	124.695
-108.28	1.18097	501.632			-46.4	1.292	86.5177			-112.492	1.24458	133.492			-143.081	1.17625	104.887			-142.606	1.14748	70.9723			-101.966	1.22462	127.234
-109.258	1.15945	501.632			-48	1.292	94.2711			-113.209	1.24004	135.908			-143.935	1.17145	114.723			-144.086	1.14024	84.806			-102.802	1.22056	135.012
-110.236	1.13793	497.587			-49.6	1.292	90.6781			-113.925	1.23549	146.953			-144.789	1.16665	97.8285			-145.566	1.13299	87.5944			-103.638	1.2165	126.001
-111.215	1.1164	497.587			-51.2	1.292	97.8614			-114.653	1.23087	143.54			-145.644	1.16185	102.381			-147.045	1.12575	87.4494			-104.474	1.21245	128.999
-112.193	1.09488	500.678			-52.8	1.292	101.56			-115.381	1.22625	143.164			-146.498	1.15705	104.987			-148.525	1.11851	87.2643			-105.31	1.20839	130.213
-113.171	1.07336	501.632			-54.4	1.292	89.831			-116.097	1.2217	163.974			-147.352	1.15225	107.142			-110.698	1.29555	68.3158			-106.146	1.20433	126.338
-114.149	1.05184	508.819			-56	1.292	105.416			-116.814	1.21716	155.77			-148.206	1.14745	109.602			-112.178	1.2883	52.0831			-106.982	1.20027	134.577
-115.128	1.03032	521.031			-57.6	1.292	90.9421			-117.542	1.21254	162.524			-149.06	1.14265	124.075			-113.658	1.28106	49.6689			-107.818	1.19621	131.418
-116.106	1.00879	529.172			-59.2	1.292	97.7198			-118.27	1.20792	172.455			-149.915	1.13785	114.477			-115.137	1.27381	49.6689			-108.655	1.19216	121.76
-117.084	0.98727	533.244			-60.8	1.292	94.1687			-118.986	1.20337	176.065			-120.041	1.29637	83.4129			-116.617	1.26657	63.7542			-109.491	1.1881	133.901
-118.062	0.96575	533.244			-62.4	1.292	97.1571			-119.703	1.19883	178.232			-120.895	1.29157	102.479			-118.097	1.25932	54.2325			-110.327	1.18404	123.665
-119.041	0.94423	533.244			-64	1.292	90.4813			-120.431	1.19421	176.359			-121.749	1.28678	97.8752			-119.577	1.25208	56.7915			-111.163	1.17998	124.067
-120.019	0.92271	529.953			-65.6	1.292	97.4728			-121.159	1.18958	183.902			-122.603	1.28198	114.232			-121.056	1.24483	58.865			-111.999	1.17593	133.044
-120.997	0.90119	533.244			-67.2	1.292	98.3964			-121.875	1.18504	181.038			-123.458	1.27717	92.968			-122.536	1.23759	37.834			-112.835	1.17187	119.037
-121.976	0.87966	521.862			-68.8	1.292	97.4025			-122.592	1.18049	175.898			-124.312	1.27238	93.1231			-124.016	1.23034	42.513			-113.671	1.16781	121.112
-122.954	0.85814	521.031			-70.4	1.292	83.3635			-123.319	1.17587	182.78			-125.166	1.26758	92.7029			-125.495	1.2231	49.5401			-114.507	1.16375	125.683
-101.72	1.29492	606.815			-72	1.292	90.9751			-124.047	1.17125	171.879			-126.02	1.26278	90.5842			-126.975	1.21585	51.948			-115.343	1.1597	126.146
-102.698	1.27339	586.16			-73.6	1.292	88.0411			-124.764	1.16671	179.966			-126.875	1.25798	102.43			-128.455	1.20861	51.948			-116.18	1.15564	122.519
-103.677	1.25187	561.737			-75.2	1.292	83.0926			-125.48	1.16216	180.436			-127.729	1.25318	97.7121			-129.935	1.20136	47.2812			-117.016	1.15158	129.923
-104.655	1.23035	542.089			-76.8	1.292	90.4158			-126.208	1.15754	195.051			-128.583	1.24838	86.0626			-131.414	1.19412	66.0684			-117.852	1.14752	127.988
-105.633	1.20883	529.172			-78.4	1.292	90.3504			-126.936	1.15292	196.728			-129.437	1.24358	105.087			-132.894	1.18687	47.3483			-118.688	1.14347	123.391
-106.611	1.18731	516.959			-80	1.292	94.1687			-127.653	1.14837	196.404			-130.291	1.23878	109.68			-134.374	1.17963	47.2254			-119.524	1.13941	123.349
-107.59	1.16579	505.679			-81.6	1.292	90.4813			-128.369	1.14383	187.337			-131.146	1.23398	104.812			-135.854	1.17238	63.8599			-120.36	1.13535	117.655
-108.568	1.14426	501.632			-83.2	1.292	86.5801			-129.097	1.13921	195.005			-132	1.22918	116.639			-137.333	1.16514	70.6715			-121.196	1.13129	126.172
-109.546	1.12274	501.632			-84.8	1.292	97.6491			-129.825	1.13459	197.949			-132.854	1.22438	104.912			-138.813	1.15789	82.6839			-122.032	1.12724	95.0905
-110.524	1.10122	501.632			-86.4	1.292	90.7111			-130.542	1.13004	214.592			-133.708	1.21958	93.1453			-140.293	1.15065	77.7388			-122.869	1.12318	36.6446
-111.503	1.0797	508.819			-88	1.292	101.412			-131.258	1.12549	197.713			-134.562	1.21478	114.15			-141.772	1.1434	75.632			-123.705	1.11912	9.38906
-112.481	1.05818	513.768			-89.6	1.292	90.5796			-131.986	1.12087	225.975			-135.417	1.20998	114.204			-143.252	1.13616	78.0884			-124.541	1.11506	9.76709
-113.459	1.03666	525.103			-91.2	1.292	83.0325			-132.714	1.11625	211.452			-136.271	1.20518	114.477			-144.732	1.12891	87.4087			-125.377	1.111	74.636
-114.438	1.01513	533.244			-92.8	1.292	90.3504			-133.43	1.11171	233.833			-137.125	1.20038	131.077			-146.212	1.12167	97.0187			-126.213	1.10695	233.027
-115.416	0.99361	538.043			-94.4	1.292	115.691			-134.147	1.10716	217.287			-137.979	1.19558	114.586			-147.691	1.11442	80.359			-127.049	1.10289	291.468
-116.394	0.97209	541.384			-96	1.292	97.8969			-134.875	1.10254	216.408			-138.834	1.19078	112.064			-149.171	1.10718	101.367			-127.885	1.09883	308.643
-117.372	0.95057	545.456			-97.6	1.292	90.5468			-135.603	1.09792	198.66			-139.688	1.18598	109.68			-108.385	1.29871	54.2196			-128.721	1.09477	304.911
-118.351	0.92905	541.384			-99.2	1.292	83.1827			-136.319	1.09337	203.3			-140.542	1.18118	109.68			-109.865	1.29147	63.8143			-129.558	1.09072	322.06
-119.329	0.90752	538.043			-100.8	1.292	108.578			-137.036	1.08883	188.147			-141.396	1.17638	102.308			-111.344	1.28422	47.2699			-130.394	1.08666	322.004
-120.307	0.886	529.953			-102.4	1.292	90.6781			-137.764	1.08421	171.92			-142.25	1.17158	95.3289			-112.824	1.27698	51.911			-131.23	1.0826	339.233
-121.285	0.86448	525.103			-104	1.292	107.72			-138.492	1.07959	160.019			-143.105	1.16678	109.811			-114.304	1.26973	51.911			-132.066	1.07854	348.227
-122.264	0.84296	521.031			-105.6	1.292	108.696			-139.208	1.07504	158.881			-143.959	1.16198	100.262			-115.783	1.26249	54.4122			-132.902	1.07448	358.346
-101.03	1.27973	602.77			-107.2	1.292	98.5041			-139.925	1.07049	137.766			-144.813	1.15718	99.976			-117.263	1.25524	51.9727			-133.738	1.07043	381.982
-102.008	1.25821	582.09			-108.8	1.292	90.777			-140.653	1.06587	131.077			-145.667	1.15238	109.628			-118.743	1.248	51.8868			-134.574	1.06637	392.307
-102.987	1.23669	558.27			-110.4	1.292	108.656			-141.381	1.06125	115.691			-146.521	1.14758	109.498			-120.223	1.24075	47.1918			-135.41	1.06231	415.497
-103.965	1.21517	545.456			-112	1.292	116.111			-142.097	1.05671	109.916			-147.376	1.14278	116.834			-121.702	1.23351	30.7111			-136.246	1.05825	431.702
-104.943	1.19365	533.244			-113.6	1.292	122.655			-142.813	1.05216	114.833			-148.23	1.13798	126.581			-123.182	1.22626	44.8322			-137.083	1.0542	423.153
-105.921	1.17212	521.031			-115.2	1.292	119.005			-143.541	1.04754	109.89			-149.084	1.13318	114.559			-124.662	1.21902	54.1939			-137.919	1.05014	425.172
-106.9	1.1506	509.724			-116.8	1.292	122.655			-144.269	1.04292	99.7619			-149.938	1.12838	144.962			-126.142	1.21177	58.9896			-138.755	1.04608	420.425
-107.878	1.12908	509.724			-118.4	1.292	90.5468			-144.986	1.03837	107.836			-118.356	1.29651	107.194			-127.621	1.20453	42.4226			-139.591	1.04202	397.037
-108.856	1.10756	513.768			-120	1.292	101.523			-145.702	1.03383	114.477			-119.21	1.29171	88.1793			-129.101	1.19728	44.9385			-140.427	1.03797	374.706
-109.834	1.08604	513.768			-121.6	1.292	108.303			-146.43	1.02921	97.1566			-120.065	1.28691	95.2156			-130.581	1.19004	59.1577			-141.263	1.03391	347.177
-110.813	1.06452	525.103			-123.2	1.292	97.7906			-147.158	1.02459	111.242			-120.919	1.28211	93.0786			-132.06	1.18279	59.0873			-142.099	1.02985	315.03
-111.791	1.04299	529.953			-124.8	1.292	98.146			-147.875	1.02004	98.5339			-121.773	1.27731	107.194			-133.54	1.17555	40.2653			-142.935	1.02579	270.849
-112.769	1.02147	541.384			-126.4	1.292	90.383			-148.591	1.01549	102.871			-122.627	1.27251	107.271			-135.02	1.1683	59.1712			-143.772	1.02174	255.078
-113.747	0.99995	549.526			-128	1.292	97.4728			-149.319	1.01088	104.662			-123.481	1.26771	93.0564			-136.5	1.16106	78.014			-144.608	1.01768	236.504
-114.726	0.97843	557.667			-129.6	1.292	90.7111			-103.258	1.29598	130.89			-124.336	1.26291	97.4103			-137.979	1.15381	78.2172			-145.444	1.01362	216.81
-115.704	0.95691	557.667			-131.2	1.292	94.1345			-103.974	1.29143	125.592			-125.19	1.25811	88.2005			-139.459	1.14657	80.359			-146.28	1.00956	185.384
-116.682	0.93539	557.667			-132.8	1.292	65.2647			-104.691	1.28689	128.786			-126.044	1.25331	104.962			-140.939	1.13932	73.4941			-147.116	1.00551	165.859
-117.66	0.91386	549.526			-134.4	1.292	83.1827			-105.419	1.28227	124.401			-126.898	1.24851	102.454			-142.419	1.13208	75.5967			-147.952	1.00145	150.455
-118.639	0.89234	546.134			-136	1.292	83.0625			-106.147	1.27765	113.825			-127.752	1.24371	93.2789			-143.898	1.12483	94.3397			-148.788	0.99739	155.153
-119.617	0.87082	537.314			-137.6	1.292	76.0595			-106.863	1.2731	120.881			-128.607	1.23891	109.785			-145.378	1.11759	87.5944			-149.624	0.99333	136.715
-120.595	0.8493	529.172			-139.2	1.292	93.8966			-107.58	1.26856	122.214			-129.461	1.23411	109.602			-146.858	1.11034	87.3672			-85.567	1.29923	127.422
-121.573	0.82778	521.031			-140.8	1.292	97.5433			-108.308	1.26394	130.549			-130.315	1.22931	104.737			-148.337	1.1031	101.2			-86.403	1.29517	138.001
-99.362	1.28607	622.795			-142.4	1.292	97.6491			-109.036	1.25932	128.266			-131.169	1.22451	116.806			-149.817	1.09585	113.048			-87.239	1.29111	140.107
-100.34	1.26455	598.372			-144	1.292	82.9726			-109.752	1.25477	123.193			-132.024	1.21971	109.706			-107.551	1.29463	56.6975			-88.075	1.28706	132.935
-101.318	1.24303	574.451			-145.6	1.292	65.3121			-110.469	1.25022	118.906			-132.878	1.21491	102.65			-109.031	1.28738	59.0457			-88.912	1.283	137.61
-102.296	1.22151	558.27			-147.2	1.292	65.4784			-111.197	1.2456	141.676			-133.732	1.21011	114.285			-110.511	1.28014	47.2812			-89.748	1.27894	136.071
-103.275	1.19999	542.089			-148.8	1.292	89.831			-111.925	1.24098	142.315			-134.586	1.20531	123.632			-111.99	1.27289	59.0873			-90.584	1.27488	129.511
-104.253	1.17846	533.244			148.8	1.288	71.9425			-112.641	1.23644	131.736			-135.44	1.20051	114.449			-113.47	1.26565	47.2812			-91.42	1.27082	130.213
-105.231	1.15694	525.906			147.2	1.288	90.2526			-113.357	1.23189	149.785			-136.295	1.19571	133.302			-114.95	1.2584	54.2067			-92.256	1.26677	137.14
-106.209	1.13542	521.862			145.6	1.288	89.3814			-114.085	1.22727	148.396			-137.149	1.19091	112.064			-116.43	1.25116	54.2706			-93.092	1.26271	140.928
-107.188	1.1139	517.815			144	1.288	101.633			-114.813	1.22265	152.781			-138.003	1.18611	109.759			-117.909	1.24391	51.948			-93.928	1.25865	127.523
-108.166	1.09238	525.906			142.4	1.288	108.108			-115.53	1.2181	161.252			-138.857	1.18131	109.68			-119.389	1.23667	54.2067			-94.764	1.25459	132.717
-109.144	1.07085	533.244			140.8	1.288	112.4			-116.246	1.21356	155.66			-139.711	1.17651	100.166			-120.869	1.22942	47.2254			-95.601	1.25054	136.372
-110.122	1.04933	537.314			139.2	1.288	115.733			-116.974	1.20894	164.56			-140.566	1.17171	92.9234			-122.348	1.22218	42.6033			-96.437	1.24648	137.887
-111.101	1.02781	549.526			137.6	1.288	107.797			-117.702	1.20432	170.172			-141.42	1.16691	88.2212			-123.828	1.21493	63.7088			-97.273	1.24242	135.965
-112.079	1.00629	561.737			136	1.288	90.2526			-118.419	1.19977	181.948			-142.274	1.16211	105.037			-125.308	1.20769	56.7915			-98.109	1.23836	137.689
-113.057	0.98477	565.807			134.4	1.288	94.4766			-119.135	1.19522	169.775			-143.128	1.15731	107.347			-126.788	1.20044	51.789			-98.945	1.23431	136.682
-114.036	0.96325	565.807			132.8	1.288	104.92			-119.863	1.1906	182.123			-143.983	1.15251	109.549			-128.267	1.1932	42.5029			-99.781	1.23025	136.918
-115.014	0.94172	565.807			131.2	1.288	90.9751			-120.591	1.18598	175.48			-144.837	1.14772	112.038			-129.747	1.18595	42.5332			-100.617	1.22619	127.199
-115.992	0.9202	565.807			129.6	1.288	89.9926			-121.308	1.18144	186.782			-145.691	1.14291	114.34			-131.227	1.17871	70.9216			-101.453	1.22213	130.26
-116.97	0.89868	553.595			128	1.288	93.8627			-122.024	1.17689	181.601			-146.545	1.13812	123.986			-132.707	1.17146	40.1416			-102.289	1.21808	136.627
-117.949	0.87716	546.134			126.4	1.288	98.0392			-122.752	1.17227	184.962			-147.399	1.13332	124.193			-134.186	1.16422	63.6792			-103.126	1.21402	128.403
-118.927	0.85564	541.384			124.8	1.288	98.612			-123.48	1.16765	178.57			-148.254	1.12852	121.631			-135.666	1.15697	73.2516			-103.962	1.20996	131.395
-119.905	0.83412	529.172			123.2	1.288	123.457			-124.196	1.1631	190.612			-149.108	1.12372	147.584			-137.146	1.14973	75.632			-104.798	1.2059	128.743
-120.883	0.81259	525.103			121.6	1.288	123.771			-124.913	1.15856	181.384			-149.962	1.11892	133.555			-138.625	1.14248	80.3215			-105.634	1.20184	123.915
-97.693	1.29241	647.27			120	1.288	134.84			-125.641	1.15394	196.496			-116.685	1.29672	109.393			-140.105	1.13524	82.7036			-106.47	1.19779	134.217
-98.671	1.27089	618.725			118.4	1.288	135.135			-126.369	1.14932	197.384			-117.539	1.29191	102.601			-141.585	1.12799	78.0698			-107.306	1.19373	130.078
-99.65	1.24937	594.302			116.8	1.288	153.846			-127.085	1.14477	199.953			-118.393	1.28712	90.6703			-143.065	1.12075	89.9618			-108.142	1.18967	124.76
-100.628	1.22785	573.949			115.2	1.288	137.241			-127.802	1.14022	192.399			-119.247	1.28232	88.0948			-144.544	1.1135	96.9725			-108.978	1.18561	134.514
-101.606	1.20632	558.27			113.6	1.288	150.128			-128.53	1.1356	198.138			-120.101	1.27752	88.2844			-146.024	1.10626	101.343			-109.815	1.18156	120.904
-102.585	1.1848	542.089			112	1.288	143.224			-129.258	1.13098	196.822			-120.956	1.27272	109.628			-147.504	1.09902	106.357			-110.651	1.1775	120.327
-103.563	1.16328	533.998			110.4	1.288	135.037			-129.974	1.12644	222.7			-121.81	1.26792	109.602			-148.984	1.09177	120.453			-111.487	1.17344	130.809
-104.541	1.14176	533.998			108.8	1.288	149.635			-130.69	1.12189	205.594			-122.664	1.26312	95.3742			-105.238	1.29779	56.7239			-112.323	1.16938	119.543
-105.519	1.12024	529.953			107.2	1.288	142.128			-131.418	1.11727	228.082			-123.518	1.25832	99.8335			-106.717	1.29055	49.6334			-113.159	1.16532	120.553
-106.498	1.09872	529.953			105.6	1.288	120.044			-132.146	1.11265	210.325			-124.373	1.25352	92.9898			-108.197	1.2833	70.8718			-113.995	1.16127	126.769
-107.476	1.07719	538.043			104	1.288	130.624			-132.863	1.1081	235.18			-125.227	1.24872	109.706			-109.677	1.27606	37.8697			-114.831	1.15721	128.051
-108.454	1.05567	549.526			102.4	1.288	116.703			-133.579	1.10356	215.64			-126.081	1.24392	107.271			-111.157	1.26881	51.948			-115.667	1.15315	118.517
-109.432	1.03415	561.737			100.8	1.288	112.319			-134.307	1.09894	217.958			-126.935	1.23912	105.163			-112.636	1.26157	42.5332			-116.504	1.1491	130.28
-110.411	1.01263	569.879			99.2	1.288	106.188			-135.035	1.09432	204.179			-127.789	1.23432	114.531			-114.116	1.25432	54.3351			-117.34	1.14504	126.515
-111.389	0.99111	578.018			97.6	1.288	116.406			-135.752	1.08977	202.477			-128.644	1.22952	109.68			-115.596	1.24708	61.3353			-118.176	1.14098	120.808
-112.367	0.96959	582.09			96	1.288	120.306			-136.468	1.08523	188.947			-129.498	1.22472	107.168			-117.076	1.23983	42.5429			-119.012	1.13692	125.21
-113.345	0.94806	578.018			94.4	1.288	127.227			-137.196	1.08061	173.026			-130.352	1.21992	123.897			-118.555	1.23259	59.1154			-119.848	1.13286	118.03
-114.324	0.92654	573.949			92.8	1.288	115.733			-137.924	1.07599	160.826			-131.206	1.21512	109.575			-120.035	1.22534	49.6689			-120.684	1.12881	123.414
-115.302	0.90502	569.879			91.2	1.288	117.045			-138.641	1.07144	157.293			-132.06	1.21032	112.064			-121.515	1.2181	47.2479			-121.52	1.12475	86.9093
-116.28	0.8835	557.667			89.6	1.288	116.153			-139.357	1.06689	133.811			-132.915	1.20552	114.423			-122.994	1.21085	59.0317			-122.356	1.12069	28.5247
-117.258	0.86198	549.526			88	1.288	108.656			-140.085	1.06227	130.518			-133.769	1.20072	125.89			-124.474	1.20361	54.2582			-123.192	1.11663	8.73054
-118.237	0.84045	537.314			86.4	1.288	116.111			-140.813	1.05765	115.942			-134.623	1.19592	114.531			-125.954	1.19636	42.4529			-124.029	1.11258	10.7124
-119.215	0.81893	533.244			84.8	1.288	112.359			-141.529	1.05311	111.612			-135.477	1.19112	131.014			-127.434	1.18912	56.6975			-124.865	1.10852	74.9187
-120.193	0.79741	529.172			83.2	1.288	113.138			-142.246	1.04856	114.069			-136.332	1.18632	112.064			-128.913	1.18187	47.2479			-125.701	1.10446	245.476
-96.025	1.29875	675.713			81.6	1.288	112.482			-142.974	1.04394	106.965			-137.186	1.18152	107.347			-130.393	1.17463	51.9603			-126.537	1.1004	299.847
-97.003	1.27723	643.148			80	1.288	123.682			-143.702	1.03932	102.577			-138.04	1.17672	109.575			-131.873	1.16738	56.6975			-127.373	1.09634	310.504
-97.981	1.25571	614.655			78.4	1.288	120.131			-144.418	1.03477	105.693			-138.894	1.17192	100.166			-133.353	1.16014	66.1935			-128.209	1.09229	318.292
-98.96	1.23418	594.302			76.8	1.288	101.966			-145.135	1.03023	121.082			-139.748	1.16712	102.479			-134.832	1.15289	77.9036			-129.045	1.08823	333.444
-99.938	1.21266	573.949			75.2	1.288	126.996			-145.863	1.02561	104.812			-140.603	1.16232	90.6055			-136.312	1.14565	87.4494			-129.881	1.08417	326.655
-100.916	1.19114	558.27			73.6	1.288	101.192			-146.591	1.02099	109.549			-141.457	1.15752	109.811			-137.792	1.1384	87.3672			-130.718	1.08011	351.057
-101.894	1.16962	549.526			72	1.288	101.596			-147.307	1.01644	96.1306			-142.311	1.15272	114.395			-139.272	1.13116	92.2861			-131.554	1.07606	362.081
-102.873	1.1481	541.384			70.4	1.288	101.596			-148.023	1.01189	95.3289			-143.165	1.14792	114.395			-140.751	1.12391	75.668			-132.39	1.072	364.426
-103.851	1.12658	542.089			68.8	1.288	108.578			-148.751	1.00727	101.703			-144.019	1.14312	114.504			-142.231	1.11667	94.406			-133.226	1.06794	394.067
-104.829	1.10505	545.456			67.2	1.288	119.957			-149.479	1.00265	95.625			-144.874	1.13832	114.477			-143.711	1.10942	97.0871			-134.062	1.06388	412.699
-105.807	1.08353	545.456			65.6	1.288	116.068			-101.962	1.297	121.573			-145.728	1.13352	126.28			-145.19	1.10218	103.97			-134.898	1.05983	423.279
-106.786	1.06201	554.225			64	1.288	119.349			-102.69	1.29238	125.621			-146.582	1.12872	124.075			-146.67	1.09493	96.9033			-135.734	1.05577	442.183
-107.764	1.04049	565.807			62.4	1.288	108.46			-103.407	1.28783	118.455			-147.436	1.12392	121.486			-148.15	1.08769	113.529			-136.57	1.05171	437.591
-108.742	1.01897	578.018			60.8	1.288	109.091			-104.123	1.28329	121.805			-148.291	1.11912	149.928			-149.63	1.08044	122.815			-137.407	1.04765	428.904
-109.72	0.99745	590.23			59.2	1.288	108.421			-104.851	1.27867	121.254			-149.145	1.11432	131.296			-104.404	1.29371	56.5769			-138.243	1.0436	425.76
-110.699	0.97592	590.23			57.6	1.288	126.858			-105.579	1.27405	121.515			-149.999	1.10952	114.449			-105.884	1.28647	59.1154			-139.079	1.03954	394.457
-111.677	0.9544	590.23			56	1.288	94.1005			-106.296	1.2695	116.252			-115.013	1.29692	102.479			-107.364	1.27922	59.0873			-139.915	1.03548	373.081
-112.655	0.93288	586.16			54.4	1.288	108.578			-107.012	1.26495	121.4			-115.867	1.29212	109.445			-108.843	1.27198	49.657			-140.751	1.03142	345.023
-113.634	0.91136	578.018			52.8	1.288	108.774			-107.74	1.26033	126.612			-116.722	1.28732	97.922			-110.323	1.26473	49.657			-141.587	1.02737	304.005
-114.612	0.88984	569.879			51.2	1.288	100.974			-108.468	1.25571	122.901			-117.576	1.28252	88.2844			-111.803	1.25749	54.2706			-142.423	1.02331	254.44
-115.59	0.86831	557.667			49.6	1.288	108.932			-109.185	1.25117	130.362			-118.43	1.27772	90.5408			-113.282	1.25024	51.911			-143.259	1.01925	242.905
-116.568	0.84679	545.456			48	1.288	111.311			-109.901	1.24662	119.674			-119.284	1.27292	88.3055			-114.762	1.243	54.4122			-144.095	1.01519	230.727
-117.547	0.82527	533.244			46.4	1.288	122.966			-110.629	1.242	151.086			-120.138	1.26812	112.011			-116.242	1.23575	49.7039			-144.932	1.01113	209.203
-118.525	0.80375	533.244			44.8	1.288	108.814			-111.357	1.23738	150.178			-120.993	1.26332	107.245			-117.722	1.22851	47.2479			-145.768	1.00708	174.927
-119.503	0.78223	529.172			43.2	1.288	109.21			-112.073	1.23283	131.171			-121.847	1.25852	95.4424			-119.201	1.22126	58.9622			-146.604	1.00302	168.536
-95.335	1.28357	671.641			41.6	1.288	123.323			-112.79	1.22829	155.614			-122.701	1.25373	102.259			-120.681	1.21402	42.644			-147.44	0.99896	149.716
-96.313	1.26205	639.078			40	1.288	97.7198			-113.518	1.22367	156.844			-123.555	1.24893	100.095			-122.161	1.20677	63.5742			-148.276	0.9949	151.152
-97.291	1.24052	610.583			38.4	1.288	115.44			-114.246	1.21905	159.221			-124.409	1.24412	104.912			-123.641	1.19953	59.1154			-149.112	0.99085	131.548
-98.269	1.219	590.23			36.8	1.288	111.832			-114.962	1.2145	159.867			-125.264	1.23933	109.628			-125.12	1.19228	42.3628			-149.948	0.98679	136.983
-99.248	1.19748	573.949			35.2	1.288	115.524			-115.679	1.20995	159.183			-126.118	1.23453	116.917			-126.6	1.18504	49.7039			-85.055	1.29674	128.113
-100.226	1.17596	558.27			33.6	1.288	83.2429			-116.407	1.20533	165.798			-126.972	1.22973	114.613			-128.08	1.17779	45.0023			-85.891	1.29268	135.211
-101.204	1.15444	557.667			32	1.288	123.278			-117.135	1.20071	169.731			-127.826	1.22493	109.68			-129.559	1.17055	49.6452			-86.727	1.28863	139.019
-102.183	1.13291	549.526			30.4	1.288	97.4728			-117.851	1.19617	183.726			-128.681	1.22013	109.68			-131.039	1.1633	56.6705			-87.563	1.28457	138.422
-103.161	1.11139	550.179			28.8	1.288	108.893			-118.568	1.19162	169.451			-129.535	1.21533	126.31			-132.519	1.15606	70.8718			-88.399	1.28051	136.285
-104.139	1.08987	561.737			27.2	1.288	108.617			-119.296	1.187	176.442			-130.389	1.21053	109.575			-133.999	1.14881	70.9892			-89.235	1.27645	139.391
-105.117	1.06835	561.737			25.6	1.288	98.5041			-120.023	1.18238	173.109			-131.243	1.20573	119.133			-135.478	1.14157	82.8794			-90.072	1.2724	130.256
-106.096	1.04683	574.451			24	1.288	101.339			-120.74	1.17783	186.469			-132.097	1.20093	119.161			-136.958	1.13432	85.0463			-90.908	1.26834	127.785
-107.074	1.02531	590.23			22.4	1.288	111.471			-121.456	1.17329	185.626			-132.952	1.19613	121.227			-138.438	1.12708	87.3672			-91.744	1.26428	135.392
-108.052	1.00378	602.441			20.8	1.288	112.116			-122.184	1.16867	192.811			-133.806	1.19133	119.446			-139.918	1.11983	87.2229			-92.58	1.26022	138.145
-109.03	0.98226	606.513			19.2	1.288	115.984			-122.912	1.16405	188.589			-134.66	1.18653	126.37			-141.397	1.11259	96.9495			-93.416	1.25617	126.811
-110.009	0.96074	606.513			17.6	1.288	94.3396			-123.629	1.1595	191.616			-135.514	1.18173	114.449			-142.877	1.10534	108.439			-94.252	1.25211	132.406
-110.987	0.93922	598.372			16	1.288	101.67			-124.345	1.15496	180.693			-136.368	1.17693	104.912			-144.357	1.0981	110.822			-95.088	1.24805	137.694
-111.965	0.9177	590.23			14.4	1.288	126.582			-125.073	1.15034	194.774			-137.223	1.17213	109.68			-145.836	1.09085	101.583			-95.924	1.24399	136.786
-112.943	0.89618	582.09			12.8	1.288	108.499			-125.801	1.14572	194.68			-138.077	1.16733	102.405			-147.316	1.08361	122.901			-96.761	1.23994	132.356
-113.922	0.87465	565.807			11.2	1.288	108.814			-126.518	1.14117	205.643			-138.931	1.16253	109.498			-148.796	1.07636	120.738			-97.597	1.23588	137.8
-114.9	0.85313	557.667			9.6	1.288	97.6491			-127.234	1.13662	196.172			-139.785	1.15773	92.968			-102.091	1.29687	56.684			-98.433	1.23182	137.841
-115.878	0.83161	545.456			8	1.288	108.617			-127.962	1.132	202.815			-140.64	1.15293	114.477			-103.57	1.28963	59.0457			-99.269	1.22776	133.968
-116.856	0.81009	533.244			6.4	1.288	122.744			-128.69	1.12738	202.14			-141.494	1.14813	123.957			-105.05	1.28238	61.6402			-100.105	1.2237	129.106
-117.835	0.78857	533.244			4.8	1.288	100.937			-129.406	1.12284	228.898			-142.348	1.14333	109.68			-106.53	1.27514	59.0457			-100.941	1.21965	132.687
-118.813	0.76704	533.244			3.2	1.288	104.996			-130.123	1.11829	214.235			-143.202	1.13853	126.341			-108.01	1.26789	47.4156			-101.777	1.21559	137.07
-93.666	1.28991	696.064			1.6	1.288	118.748			-130.851	1.11367	236.729			-144.056	1.13373	114.613			-109.489	1.26065	42.553			-102.613	1.21153	133.902
-94.645	1.26838	667.571			0	1.288	97.6843			-131.579	1.10905	210.074			-144.911	1.12893	121.515			-110.969	1.2534	44.9702			-103.449	1.20747	133.33
-95.623	1.24686	630.936			-1.6	1.288	83.911			-132.295	1.1045	231.558			-145.765	1.12413	131.233			-112.449	1.24616	54.3351			-104.286	1.20342	125.475
-96.601	1.22534	610.583			-3.2	1.288	101.449			-133.012	1.09996	215.232			-146.619	1.11933	121.515			-113.929	1.23891	58.9896			-105.122	1.19936	124.398
-97.579	1.20382	590.23			-4.8	1.288	101.266			-133.74	1.09534	219.309			-147.473	1.11453	145.307			-115.408	1.23167	47.3935			-105.958	1.1953	131.146
-98.558	1.1823	578.018			-6.4	1.288	98.0392			-134.468	1.09072	209.537			-148.327	1.10973	138.358			-116.888	1.22442	49.6334			-106.794	1.19124	126.776
-99.536	1.16077	569.879			-8	1.288	97.7198			-135.184	1.08617	201.374			-149.182	1.10493	119.161			-118.368	1.21718	54.3604			-107.63	1.18718	130.51
-100.514	1.13925	565.807			-9.6	1.288	112.768			-135.901	1.08162	185.98			-113.328	1.29706	97.6653			-119.847	1.20993	42.553			-108.466	1.18313	131.929
-101.492	1.11773	561.737			-11.2	1.288	90.3504			-136.629	1.077	180.265			-114.183	1.29226	104.862			-121.327	1.20269	54.3351			-109.302	1.17907	120.418
-102.471	1.09621	566.362			-12.8	1.288	115.9			-137.357	1.07238	164.993			-115.037	1.28746	104.761			-122.807	1.19544	54.3351			-110.138	1.17501	120.044
-103.449	1.07469	578.018			-14.4	1.288	108.499			-138.073	1.06784	152.635			-115.891	1.28266	97.8285			-124.287	1.1882	37.7984			-110.975	1.17096	125.9
-104.427	1.05317	590.23			-16	1.288	109.131			-138.789	1.06329	129.187			-116.745	1.27786	85.9393			-125.766	1.18095	56.6038			-111.811	1.1669	120.887
-105.405	1.03164	602.441			-17.6	1.288	112.197			-139.517	1.05867	128.755			-117.599	1.27306	95.3289			-127.246	1.17371	51.9851			-112.647	1.16284	123.713
-106.384	1.01012	614.655			-19.2	1.288	108.814			-140.245	1.05405	115.163			-118.454	1.26826	92.9898			-128.726	1.16646	44.9064			-113.483	1.15878	128.049
-107.362	0.9886	622.795			-20.8	1.288	98.0035			-140.962	1.0495	109.134			-119.308	1.26346	104.937			-130.206	1.15922	66.0684			-114.319	1.15472	129.733
-108.34	0.96708	622.795			-22.4	1.288	97.8614			-141.678	1.04496	118.765			-120.162	1.25866	104.862			-131.685	1.15197	71.0732			-115.155	1.15067	118.701
-109.318	0.94556	618.725			-24	1.288	112.686			-142.406	1.04034	106.837			-121.016	1.25386	97.8052			-133.165	1.14473	80.1888			-115.991	1.14661	130.729
-110.297	0.92404	606.513			-25.6	1.288	72.49			-143.134	1.03572	104.687			-121.871	1.24906	97.6419			-134.645	1.13748	85.0463			-116.827	1.14255	122.902
-111.275	0.90251	594.302			-27.2	1.288	97.5433			-143.851	1.03117	102.748			-122.725	1.24426	104.862			-136.124	1.13024	91.8731			-117.664	1.13849	118.153
-112.253	0.88099	582.09			-28.8	1.288	97.508			-144.567	1.02662	116.168			-123.579	1.23946	109.628			-137.604	1.12299	92.1334			-118.5	1.13444	128.313
-113.232	0.85947	565.807			-30.4	1.288	90.383			-145.295	1.022	105.389			-124.433	1.23466	109.628			-139.084	1.11575	87.3464			-119.336	1.13038	118.842
-114.21	0.83795	557.667			-32	1.288	87.3046			-146.023	1.01738	105.364			-125.287	1.22986	126.37			-140.564	1.1085	92.0896			-120.172	1.12632	117.145
-115.188	0.81643	541.384			-33.6	1.288	90.3504			-146.739	1.01284	95.3518			-126.142	1.22506	116.917			-142.043	1.10126	113.395			-121.008	1.12226	76.5405
-116.166	0.7949	533.244			-35.2	1.288	98.2175			-147.456	1.00829	92.3292			-126.996	1.22026	114.34			-143.523	1.09402	106.333			-121.844	1.1182	23.107
-117.145	0.77338	533.244			-36.8	1.288	83.4846			-148.184	1.00367	94.8539			-127.85	1.21546	109.759			-145.003	1.08677	99.29			-122.68	1.11415	4.19676
-118.123	0.75186	533.244			-38.4	1.288	90.2526			-148.912	0.99905	103.291			-128.704	1.21066	126.4			-146.483	1.07953	120.624			-123.516	1.11009	14.6993
-91.998	1.29624	728.628			-40	1.288	104.731			-149.628	0.9945	100.262			-129.558	1.20586	114.477			-147.962	1.07228	125.058			-124.353	1.10603	72.7547
-92.976	1.27472	691.994			-41.6	1.288	93.9984			-100.67	1.29804	131.014			-130.413	1.20106	119.104			-149.442	1.06504	139.546			-125.189	1.10197	258.485
-93.954	1.2532	663.501			-43.2	1.288	90.4158			-101.398	1.29342	131.296			-131.267	1.19626	123.986			-101.257	1.29279	63.8599			-126.025	1.09792	305.57
-94.933	1.23168	630.936			-44.8	1.288	101.266			-102.126	1.2888	126.37			-132.121	1.19146	123.838			-102.737	1.28555	63.7846			-126.861	1.09386	309.222
-95.911	1.21016	614.655			-46.4	1.288	90.09			-102.843	1.28425	107.219			-132.975	1.18666	126.551			-104.217	1.2783	63.8447			-127.697	1.0898	327.728
-96.889	1.18864	594.302			-48	1.288	97.968			-103.559	1.27971	116.362			-133.83	1.18186	126.37			-105.696	1.27106	44.9916			-128.533	1.08574	343.549
-97.867	1.16711	586.16			-49.6	1.288	90.7111			-104.287	1.27509	116.778			-134.684	1.17706	119.104			-107.176	1.26381	51.9969			-129.369	1.08169	333.926
-98.846	1.14559	582.09			-51.2	1.288	90.4485			-105.015	1.27047	122.068			-135.538	1.17226	105.012			-108.656	1.25657	49.6925			-130.205	1.07763	360.531
-99.824	1.12407	582.09			-52.8	1.288	97.8969			-105.732	1.26592	107.475			-136.392	1.16746	109.811			-110.135	1.24932	47.1698			-131.041	1.07357	371.613
-100.802	1.10255	582.09			-54.4	1.288	86.2689			-106.448	1.26137	121.313			-137.246	1.16266	97.5961			-111.615	1.24208	42.5429			-131.878	1.06951	373.291
-101.781	1.08103	590.634			-56	1.288	101.781			-107.176	1.25675	122.126			-138.101	1.15786	109.549			-113.095	1.23483	59.1577			-132.714	1.06546	410.919
-102.759	1.0595	602.441			-57.6	1.288	101.707			-107.904	1.25213	120.595			-138.955	1.15306	95.3969			-114.575	1.22759	56.6705			-133.55	1.0614	434.903
-103.737	1.03798	618.725			-59.2	1.288	90.4158			-108.62	1.24759	136.103			-139.809	1.14826	109.732			-116.054	1.22034	44.9171			-134.386	1.05734	439.299
-104.715	1.01646	630.936			-60.8	1.288	97.4025			-109.337	1.24304	126.551			-140.663	1.14346	128.755			-117.534	1.2131	54.2706			-135.222	1.05328	452.083
-105.694	0.99494	643.148			-62.4	1.288	93.3236			-110.065	1.23842	159.41			-141.517	1.13866	109.68			-119.014	1.20585	52.0588			-136.058	1.04923	448.196
-106.672	0.97342	647.218			-64	1.288	97.7198			-110.793	1.2338	156.025			-142.372	1.13386	131.077			-120.494	1.19861	54.2453			-136.894	1.04517	430.27
-107.65	0.9519	639.078			-65.6	1.288	93.8966			-111.509	1.22925	133.843			-143.226	1.12906	124.164			-121.973	1.19136	52.0707			-137.73	1.04111	426.88
-108.628	0.93037	626.867			-67.2	1.288	98.2888			-112.226	1.22471	160.096			-144.08	1.12426	121.602			-123.453	1.18412	37.7715			-138.567	1.03705	391.897
-109.607	0.90885	610.583			-68.8	1.288	101.156			-112.954	1.22009	163.662			-144.934	1.11946	145.55			-124.933	1.17687	54.4122			-139.403	1.033	367.445
-110.585	0.88733	598.372			-70.4	1.288	90.7111			-113.682	1.21547	164.521			-145.789	1.11466	135.746			-126.412	1.16963	47.3483			-140.239	1.02894	339.319
-111.563	0.86581	582.09			-72	1.288	90.9421			-114.398	1.21092	162.796			-146.643	1.10987	145.515			-127.892	1.16238	58.8929			-141.075	1.02488	277.134
-112.541	0.84429	561.737			-73.6	1.288	91.5414			-115.115	1.20637	164.717			-147.497	1.10507	150.034			-129.372	1.15514	63.6792			-141.911	1.02082	236.774
-113.52	0.82277	553.595			-75.2	1.288	83.1225			-115.843	1.20175	168.365			-148.351	1.10027	126.341			-130.852	1.14789	70.9554			-142.747	1.01676	225.571
-114.498	0.80124	541.384			-76.8	1.288	90.5468			-116.57	1.19713	174.57			-149.205	1.09546	135.876			-132.331	1.14065	87.5536			-143.583	1.01271	225.166
-115.476	0.77972	537.314			-78.4	1.288	90.3504			-117.287	1.19259	183.858			-111.644	1.29719	88.2212			-133.811	1.1334	80.5306			-144.419	1.00865	198.384
-116.454	0.7582	533.244			-80	1.288	90.6453			-118.003	1.18804	180.308			-112.498	1.29239	92.8788			-135.291	1.12616	94.5398			-145.256	1.00459	167.538
-117.433	0.73668	533.244			-81.6	1.288	90.2526			-118.731	1.18342	175.564			-113.352	1.28759	109.628			-136.771	1.11891	87.6981			-146.092	1.00053	168.365
-91.308	1.28106	724.558			-83.2	1.288	90.0251			-119.459	1.1788	176.653			-114.206	1.28279	97.7121			-138.25	1.11167	94.2949			-146.928	0.99648	151.809
-92.286	1.25954	691.994			-84.8	1.288	97.7198			-120.176	1.17425	185.273			-115.061	1.27799	97.8285			-139.73	1.10442	101.391			-147.764	0.99242	144.737
-93.264	1.23802	663.501			-86.4	1.288	97.968			-120.892	1.16971	180.823			-115.915	1.27319	90.7786			-141.21	1.09718	104.118			-148.6	0.98836	130.605
-94.243	1.2165	635.006			-88	1.288	97.826			-121.62	1.16509	194.128			-116.769	1.26839	97.7585			-142.689	1.08993	96.7432			-149.436	0.9843	132.43
-95.221	1.19497	618.725			-89.6	1.288	97.968			-122.348	1.16047	199.136			-117.623	1.26359	97.6653			-144.169	1.08269	105.957			-83.707	1.29831	132.29
-96.199	1.17345	606.513			-91.2	1.288	90.0251			-123.065	1.15592	190.748			-118.477	1.25879	97.9454			-145.649	1.07544	115.484			-84.543	1.29426	132.966
-97.177	1.15193	598.372			-92.8	1.288	86.5801			-123.781	1.15137	175.231			-119.332	1.25399	97.7121			-147.129	1.0682	125.443			-85.379	1.2902	131.125
-98.156	1.13041	598.372			-94.4	1.288	108.186			-124.509	1.14676	196.125			-120.186	1.24919	97.6887			-148.608	1.06095	129.87			-86.215	1.28614	134.621
-99.134	1.10889	598.372			-96	1.288	101.449			-125.237	1.14213	191.308			-121.04	1.24439	93.1008			-98.944	1.29596	56.7915			-87.051	1.28208	140.5
-100.112	1.08737	606.513			-97.6	1.288	76.0595			-125.953	1.13759	207.438			-121.894	1.23959	112.011			-100.423	1.28871	54.3351			-87.887	1.27803	132.842
-101.09	1.06584	626.867			-99.2	1.288	75.8397			-126.67	1.13304	198.565			-122.748	1.23479	109.575			-101.903	1.28147	68.4768			-88.723	1.27397	141.351
-102.069	1.04432	639.078			-100.8	1.288	101.229			-127.398	1.12842	203.838			-123.603	1.22999	102.528			-103.383	1.27422	63.9957			-89.559	1.26991	133.344
-103.047	1.0228	651.29			-102.4	1.288	94.511			-128.126	1.1238	210.325			-124.457	1.22519	126.28			-104.863	1.26698	47.2479			-90.395	1.26585	127.097
-104.025	1.00128	667.571			-104	1.288	107.914			-128.842	1.11926	228.898			-125.311	1.22039	116.722			-106.342	1.25973	47.3262			-91.232	1.2618	133.095
-105.003	0.97976	671.641			-105.6	1.288	115.691			-129.559	1.11471	220.117			-126.165	1.21559	116.611			-107.822	1.25249	47.3709			-92.068	1.25774	133.867
-105.982	0.95823	667.571			-107.2	1.288	98.2888			-130.287	1.11009	239.349			-127.02	1.21079	109.837			-109.302	1.24524	59.0873			-92.904	1.25368	129.148
-106.96	0.93671	651.29			-108.8	1.288	101.818			-131.015	1.10547	210.901			-127.874	1.20599	126.431			-110.782	1.238	47.1363			-93.74	1.24962	131.88
-107.938	0.91519	639.078			-110.4	1.288	116.279			-131.731	1.10092	225.439			-128.728	1.20119	121.573			-112.261	1.23075	51.9969			-94.576	1.24556	137.428
-108.916	0.89367	618.725			-112	1.288	116.406			-132.448	1.09638	218.683			-129.582	1.19639	119.02			-113.741	1.22351	52.0588			-95.412	1.24151	132.805
-109.895	0.87215	598.372			-113.6	1.288	119.392			-133.176	1.09176	225.311			-130.436	1.19159	126.461			-115.221	1.21626	49.5514			-96.248	1.23745	130.577
-110.873	0.85063	578.018			-115.2	1.288	122.523			-133.904	1.08714	215.311			-131.291	1.18679	126.37			-116.7	1.20902	51.9851			-97.084	1.23339	135.841
-111.851	0.8291	561.737			-116.8	1.288	111.954			-134.62	1.08259	209.224			-132.145	1.18199	128.786			-118.18	1.20177	47.2254			-97.921	1.22933	138.091
-112.83	0.80758	553.595			-118.4	1.288	97.8614			-135.336	1.07804	187.05			-132.999	1.1772	124.016			-119.66	1.19453	59.0317			-98.757	1.22528	131.886
-113.808	0.78606	541.384			-120	1.288	101.596			-136.064	1.07342	188.814			-133.853	1.1724	116.722			-121.14	1.18728	42.5733			-99.593	1.22122	130.491
-114.786	0.76454	541.384			-121.6	1.288	108.186			-136.792	1.0688	170.94			-134.707	1.16759	109.759			-122.619	1.18004	44.8855			-100.429	1.21716	134.844
-115.764	0.74302	537.314			-123.2	1.288	98.0035			-137.509	1.06426	147.233			-135.562	1.1628	116.917			-124.099	1.17279	56.684			-101.265	1.2131	136.616
-116.743	0.7215	541.384			-124.8	1.288	95.1334			-138.225	1.05971	122.097			-136.416	1.158	104.837			-125.579	1.16555	51.9727			-102.101	1.20905	137.057
-89.639	1.2874	757.123			-126.4	1.288	90.4485			-138.953	1.05509	124.431			-137.27	1.1532	109.68			-127.059	1.1583	59.1436			-102.937	1.20499	136.781
-90.618	1.26588	728.628			-128	1.288	90.2852			-139.681	1.05047	109.367			-138.124	1.1484	93.0564			-128.538	1.15106	68.2834			-103.773	1.20093	123.679
-91.596	1.24436	696.064			-129.6	1.288	90.6453			-140.398	1.04592	105.163			-138.979	1.1436	109.706			-130.018	1.14381	82.6446			-104.61	1.19687	124.857
-92.574	1.22283	671.542			-131.2	1.288	86.7053			-141.114	1.04138	124.342			-139.833	1.1388	123.986			-131.498	1.13657	87.4087			-105.446	1.19282	126.98
-93.552	1.20131	647.218			-132.8	1.288	72.5164			-141.842	1.03676	104.563			-140.687	1.134	107.245			-132.977	1.12932	75.5967			-106.282	1.18876	125.506
-94.531	1.17979	630.936			-134.4	1.288	83.2429			-142.57	1.03214	106.433			-141.541	1.1292	131.14			-134.457	1.12208	92.0896			-107.118	1.1847	132.804
-95.509	1.15827	618.725			-136	1.288	86.6427			-143.286	1.02759	102.017			-142.395	1.1244	131.327			-135.937	1.11483	87.3256			-107.954	1.18064	128.18
-96.487	1.13675	618.725			-137.6	1.288	75.8397			-144.003	1.02304	109.602			-143.25	1.1196	128.847			-137.417	1.10759	94.6074			-108.79	1.17658	124.092
-97.465	1.11523	618.725			-139.2	1.288	97.826			-144.731	1.01842	100.286			-144.104	1.1148	154.835			-138.896	1.10034	101.799			-109.626	1.17253	121.251
-98.444	1.0937	626.867			-140.8	1.288	101.156			-145.459	1.0138	100.095			-144.958	1.11	149.892			-140.376	1.0931	113.315			-110.462	1.16847	122.282
-99.422	1.07218	643.148			-142.4	1.288	101.412			-146.175	1.00926	97.2717			-145.812	1.1052	152.708			-141.856	1.08585	103.896			-111.298	1.16441	122.305
-100.4	1.05066	663.501			-144	1.288	86.5801			-146.892	1.00471	94.8765			-146.666	1.1004	154.725			-143.336	1.07861	108.567			-112.135	1.16035	126.893
-101.379	1.02914	675.713			-145.6	1.288	65.1938			-147.62	1.00009	92.2861			-147.521	1.0956	135.746			-144.815	1.07136	120.538			-112.971	1.1563	131.2
-102.357	1.00762	691.994			-147.2	1.288	68.8157			-148.348	0.99547	105.744			-148.375	1.0908	138.193			-146.295	1.06412	127.57			-113.807	1.15224	129.226
-103.335	0.9861	700.136			-148.8	1.288	97.192			-149.064	0.99092	102.797			-149.229	1.086	126.25			-147.775	1.05687	129.932			-114.643	1.14818	119.52
-104.313	0.96457	700.136			148.8	1.284	75.3228			-149.781	0.98638	104.266			-109.972	1.2974	90.6703			-149.254	1.04963	113.636			-115.479	1.14412	129.958
-105.292	0.94305	683.852			147.2	1.284	90.1875			-99.386	1.29898	136.2			-110.826	1.2926	85.8573			-96.63	1.29912	61.5674			-116.315	1.14007	120.368
-106.27	0.92153	667.571			145.6	1.284	89.1583			-100.103	1.29444	126.763			-111.681	1.2878	95.3742			-98.11	1.29187	66.0684			-117.151	1.13601	116.699
-107.248	0.90001	647.218			144	1.284	97.826			-100.831	1.28982	139.221			-112.535	1.283	114.477			-99.59	1.28463	59.0177			-117.987	1.13195	130.036
-108.226	0.87849	622.795			142.4	1.284	107.759			-101.559	1.2852	124.67			-113.389	1.2782	95.3969			-101.07	1.27738	58.9063			-118.824	1.12789	117.247
-109.205	0.85696	598.372			140.8	1.284	108.774			-102.275	1.28065	104.513			-114.243	1.2734	104.862			-102.549	1.27014	59.0873			-119.66	1.12383	112.699
-110.183	0.83544	578.018			139.2	1.284	115.733			-102.992	1.2761	113.798			-115.097	1.2686	105.012			-104.029	1.26289	54.3604			-120.496	1.11978	65.0722
-111.161	0.81392	561.737			137.6	1.284	107.797			-103.72	1.27148	122.214			-115.952	1.2638	97.8752			-105.509	1.25565	42.5029			-121.332	1.11572	15.1725
-112.139	0.7924	561.737			136	1.284	97.1222			-104.448	1.26686	109.916			-116.806	1.259	95.3742			-106.988	1.2484	56.6705			-122.168	1.11166	-2.14167
-113.118	0.77088	549.526			134.4	1.284	91.0082			-105.164	1.26232	100.31			-117.66	1.2542	97.9454			-108.468	1.24116	59.0317			-123.004	1.1076	18.4944
-114.096	0.74936	545.456			132.8	1.284	108.381			-105.88	1.25777	114.723			-118.514	1.2494	92.9898			-109.948	1.23391	49.6334			-123.84	1.10355	72.5687
-115.074	0.72784	545.456			131.2	1.284	90.9751			-106.608	1.25315	119.19			-119.369	1.2446	97.7356			-111.428	1.22667	59.0598			-124.676	1.09949	263.1
-116.052	0.70631	545.456			129.6	1.284	89.8956			-107.336	1.24853	123.986			-120.223	1.2398	81.3397			-112.907	1.21942	51.9603			-125.513	1.09543	311.76
-87.971	1.29374	801.899			128	1.284	90.09			-108.053	1.24398	140.98			-121.077	1.235	119.104			-114.387	1.21218	47.3262			-126.349	1.09137	316.497
-88.949	1.27222	761.193			126.4	1.284	90.777			-108.769	1.23944	132.827			-121.931	1.2302	107.245			-115.867	1.20493	47.2812			-127.185	1.08732	334.465
-89.928	1.2507	732.7			124.8	1.284	101.818			-109.497	1.23482	157.743			-122.785	1.2254	102.479			-117.347	1.19769	59.0317			-128.021	1.08326	350.658
-90.906	1.22917	704.205			123.2	1.284	112.564			-110.225	1.2302	155.502			-123.64	1.2206	126.219			-118.826	1.19044	54.3604			-128.857	1.0792	343.401
-91.884	1.20765	675.587			121.6	1.284	123.682			-110.942	1.22565	139.221			-124.494	1.2158	114.395			-120.306	1.1832	54.3222			-129.693	1.07514	366.585
-92.862	1.18613	655.359			120	1.284	120.526			-111.658	1.22111	159.6			-125.348	1.211	118.991			-121.786	1.17595	42.5632			-130.529	1.07109	383.591
-93.841	1.16461	647.218			118.4	1.284	134.692			-112.386	1.21649	164.796			-126.202	1.2062	114.559			-123.265	1.16871	56.6975			-131.365	1.06703	388.505
-94.819	1.14309	635.006			116.8	1.284	146.413			-113.114	1.21187	169.008			-127.056	1.2014	133.364			-124.745	1.16146	59.1436			-132.202	1.06297	427.625
-95.797	1.12156	643.148			115.2	1.284	140.637			-113.831	1.20732	161.673			-127.911	1.1966	131.14			-126.225	1.15422	54.3351			-133.038	1.05891	453.675
-96.775	1.10004	647.218			113.6	1.284	146.628			-114.547	1.20277	169.087			-128.765	1.1918	116.722			-127.705	1.14697	68.5094			-133.874	1.05486	459.365
-97.754	1.07852	667.571			112	1.284	150.569			-115.275	1.19815	176.653			-129.619	1.187	121.631			-129.184	1.13973	77.9036			-134.71	1.0508	464.68
-98.732	1.057	679.782			110.4	1.284	134.791			-116.003	1.19353	178.57			-130.473	1.1822	121.689			-130.664	1.13248	101.487			-135.546	1.04674	456.022
-99.71	1.03548	708.277			108.8	1.284	150.128			-116.719	1.18899	184.829			-131.328	1.1774	126.37			-132.144	1.12524	87.4295			-136.382	1.04268	435.545
-100.688	1.01396	724.558			107.2	1.284	142.44			-117.436	1.18444	185.406			-132.182	1.1726	126.521			-133.624	1.11799	99.2202			-137.218	1.03862	427.915
-101.667	0.99243	736.77			105.6	1.284	116.406			-118.164	1.17982	178.656			-133.036	1.1678	114.531			-135.103	1.11075	92.1763			-138.054	1.03457	390.443
-102.645	0.97091	728.628			104	1.284	123.637			-118.892	1.1752	181.297			-133.89	1.163	114.449			-136.583	1.1035	92.1553			-138.89	1.03051	361.854
-103.623	0.94939	720.489			102.4	1.284	120.438			-119.608	1.17065	185.671			-134.744	1.1582	119.161			-138.063	1.09626	103.896			-139.727	1.02645	318.802
-104.601	0.92787	700.136			100.8	1.284	115.9			-120.325	1.16611	179.512			-135.599	1.1534	116.778			-139.542	1.08901	118.371			-140.563	1.02239	243.054
-105.58	0.90635	675.713			99.2	1.284	99.0098			-121.053	1.16149	192.902			-136.453	1.1486	104.912			-141.022	1.08177	104.166			-141.399	1.01834	217.728
-106.558	0.88483	647.218			97.6	1.284	120.35			-121.781	1.15687	198.327			-137.307	1.1438	92.968			-142.502	1.07453	101.416			-142.235	1.01428	210.362
-107.536	0.8633	622.795			96	1.284	112.727			-122.497	1.15232	192.217			-138.161	1.139	111.984			-143.982	1.06728	122.873			-143.071	1.01022	218.492
-108.514	0.84178	598.372			94.4	1.284	131.052			-123.213	1.14777	180.91			-139.015	1.1342	109.785			-145.461	1.06004	144.106			-143.907	1.00616	188.909
-109.493	0.82026	578.018			92.8	1.284	119.177			-123.941	1.14315	198.043			-139.87	1.1294	109.654			-146.941	1.05279	125.324			-144.743	1.00211	163.104
-110.471	0.79874	565.807			91.2	1.284	116.788			-124.669	1.13853	191.852			-140.724	1.12461	135.843			-148.421	1.04554	108.772			-145.579	0.99805	163.587
-111.449	0.77722	558.27			89.6	1.284	116.237			-125.386	1.13399	205.594			-141.578	1.1198	136.005			-149.901	1.0383	120.796			-146.416	0.99399	151.105
-112.428	0.7557	557.667			88	1.284	108.696			-126.102	1.12944	201.9			-142.432	1.11501	138.292			-95.797	1.29504	58.9622			-147.252	0.98993	137.506
-113.406	0.73417	553.595			86.4	1.284	101.266			-126.83	1.12482	208.333			-143.287	1.11021	164.247			-97.276	1.28779	56.8315			-148.088	0.98587	134.348
-114.384	0.71265	557.667			84.8	1.284	115.858			-127.558	1.1202	216.821			-144.141	1.10541	157.179			-98.756	1.28055	56.7239			-148.924	0.98182	127.322
-115.362	0.69113	553.595			83.2	1.284	116.874			-128.275	1.11565	227.055			-144.995	1.10061	154.909			-100.236	1.2733	63.8295			-149.76	0.97776	134.104
-87.281	1.27856	805.969			81.6	1.284	112.197			-128.991	1.11111	228.137			-145.849	1.09581	147.478			-101.716	1.26606	63.7694			-82.358	1.29989	132
-88.259	1.25703	769.335			80	1.284	123.771			-129.719	1.10649	244.886			-146.703	1.09101	142.856			-103.195	1.25881	47.1698			-83.194	1.29583	132.681
-89.237	1.23551	740.84			78.4	1.284	123.502			-130.447	1.10187	217.7			-147.558	1.08621	140.509			-104.675	1.25157	54.3733			-84.03	1.29177	137.315
-90.216	1.21399	712.347			76.8	1.284	101.929			-131.164	1.09732	221.533			-148.412	1.08141	126.31			-106.155	1.24432	47.1251			-84.867	1.28771	130.831
-91.194	1.19247	687.723			75.2	1.284	123.907			-131.88	1.09277	223.171			-149.266	1.07661	107.373			-107.635	1.23708	66.0841			-85.703	1.28366	131.772
-92.172	1.17095	671.641			73.6	1.284	108.656			-132.608	1.08815	226.676			-108.301	1.2976	95.3742			-109.114	1.22983	49.6103			-86.539	1.2796	138.211
-93.15	1.14943	667.571			72	1.284	101.376			-133.336	1.08353	213.574			-109.155	1.2928	93.0786			-110.594	1.22259	54.3604			-87.375	1.27554	130.673
-94.129	1.1279	659.429			70.4	1.284	108.893			-134.052	1.07899	210.577			-110.009	1.288	88.1582			-112.074	1.21534	68.4768			-88.211	1.27148	142.156
-95.107	1.10638	675.713			68.8	1.284	119.263			-134.769	1.07444	182.254			-110.863	1.2832	102.577			-113.553	1.2081	49.5867			-89.047	1.26742	135.703
-96.085	1.08486	687.924			67.2	1.284	116.746			-135.497	1.06982	191.296			-111.717	1.27841	114.586			-115.033	1.20085	54.3351			-89.883	1.26337	128.316
-97.063	1.06334	712.347			65.6	1.284	116.153			-136.225	1.0652	174.1			-112.572	1.27361	95.4424			-116.513	1.19361	52.0588			-90.719	1.25931	130.146
-98.042	1.04182	744.912			64	1.284	115.607			-136.941	1.06065	149.964			-113.426	1.26881	107.142			-117.993	1.18636	58.9203			-91.556	1.25525	129.698
-99.02	1.0203	761.193			62.4	1.284	108.381			-137.658	1.05611	120.308			-114.28	1.26401	114.449			-119.472	1.17912	59.2418			-92.392	1.25119	132.029
-99.998	0.99877	773.404			60.8	1.284	116.406			-138.386	1.05149	121.313			-115.134	1.25921	97.922			-120.952	1.17187	47.1918			-93.228	1.24714	130.378
-100.977	0.97725	781.546			59.2	1.284	108.225			-139.114	1.04687	109.419			-115.989	1.25441	92.9898			-122.432	1.16463	42.5029			-94.064	1.24308	136.245
-101.955	0.95573	757.123			57.6	1.284	115.816			-139.83	1.04232	105.414			-116.843	1.24961	95.488			-123.912	1.15738	54.3222			-94.9	1.23902	129.809
-102.933	0.93421	732.7			56	1.284	97.9324			-140.546	1.03777	124.401			-117.697	1.24481	93.0786			-125.391	1.15014	59.1014			-95.736	1.23496	130.87
-103.911	0.91269	704.205			54.4	1.284	101.633			-141.274	1.03316	106.459			-118.551	1.24001	100.214			-126.871	1.14289	75.4719			-96.572	1.23091	133.999
-104.89	0.89116	675.713			52.8	1.284	101.781			-142.002	1.02854	104.29			-119.405	1.23521	78.9474			-128.351	1.13565	84.7859			-97.408	1.22685	134.196
-105.868	0.86964	647.218			51.2	1.284	97.2271			-142.719	1.02399	104.812			-120.26	1.23041	111.878			-129.83	1.1284	99.2664			-98.244	1.22279	129.09
-106.846	0.84812	618.725			49.6	1.284	115.9			-143.435	1.01944	109.237			-121.114	1.22561	104.937			-131.31	1.12116	92.4384			-99.081	1.21873	131.058
-107.824	0.8266	598.372			48	1.284	107.836			-144.163	1.01482	99.5962			-121.968	1.22081	102.479			-132.79	1.11391	94.5398			-99.917	1.21467	135.146
-108.803	0.80508	582.09			46.4	1.284	123.01			-144.891	1.0102	99.9042			-122.822	1.21601	121.602			-134.27	1.10667	92.0459			-100.753	1.21062	134.949
-109.781	0.78356	573.949			44.8	1.284	109.21			-145.608	1.00566	97.7818			-123.676	1.21121	112.064			-135.749	1.09942	101.535			-101.589	1.20656	137.594
-110.759	0.76204	561.737			43.2	1.284	105.685			-146.324	1.00111	97.9454			-124.531	1.20641	114.259			-137.229	1.09218	108.824			-102.425	1.2025	137.206
-111.737	0.74051	561.737			41.6	1.284	111.954			-147.052	0.99649	99.2664			-125.385	1.20161	114.449			-138.709	1.08493	122.815			-103.261	1.19845	127.216
-112.716	0.71899	557.667			40	1.284	104.958			-147.78	0.99187	104.862			-126.239	1.19681	140.543			-140.189	1.07769	115.566			-104.097	1.19439	125.761
-113.694	0.69747	561.737			38.4	1.284	115.44			-148.497	0.98732	106.888			-127.093	1.19201	140.778			-141.668	1.07044	115.675			-104.933	1.19033	124.019
-114.672	0.67595	557.667			36.8	1.284	115.44			-149.213	0.98277	106.534			-127.948	1.18721	114.449			-143.148	1.0632	129.87			-105.77	1.18627	127.008
-85.612	1.28489	846.673			35.2	1.284	118.833			-149.941	0.97816	105.137			-128.802	1.18241	121.544			-144.628	1.05595	139.644			-106.606	1.18221	129.631
-86.591	1.26337	814.111			33.6	1.284	86.8307			-98.102	1.29993	124.789			-129.656	1.17761	116.973			-146.107	1.04871	131.64			-107.442	1.17816	126.457
-87.569	1.24185	777.474			32	1.284	126.904			-98.819	1.29538	133.332			-130.51	1.17281	126.28			-147.587	1.04146	113.127			-108.278	1.1741	128.159
-88.547	1.22033	753.051			30.4	1.284	97.7551			-99.535	1.29084	123.808			-131.364	1.16801	126.461			-149.067	1.03422	118.231			-109.114	1.17004	123.883
-89.526	1.19881	728.628			28.8	1.284	109.051			-100.263	1.28622	136.526			-132.219	1.16321	114.531			-93.483	1.2982	54.2835			-109.95	1.16598	122.151
-90.504	1.17729	704.205			27.2	1.284	108.617			-100.991	1.2816	121.689			-133.073	1.15841	119.303			-94.963	1.29096	56.7779			-110.786	1.16193	125.857
-91.482	1.15576	696.064			25.6	1.284	105.531			-101.708	1.27705	101.824			-133.927	1.15361	114.395			-96.443	1.28371	49.6103			-111.622	1.15787	130.5
-92.46	1.13424	696.064			24	1.284	101.449			-102.424	1.2725	112.144			-134.781	1.14881	128.663			-97.922	1.27647	58.9622			-112.459	1.15381	131.94
-93.439	1.11272	696.064			22.4	1.284	107.875			-103.152	1.26788	121.863			-135.635	1.14401	102.479			-99.402	1.26922	63.7846			-113.295	1.14975	126.892
-94.417	1.0912	716.417			20.8	1.284	115.649			-103.88	1.26326	105.389			-136.49	1.13921	92.968			-100.882	1.26198	56.6705			-114.131	1.14569	122.125
-95.395	1.06968	740.84			19.2	1.284	108.656			-104.596	1.25872	102.017			-137.344	1.13441	109.549			-102.362	1.25473	51.9603			-114.967	1.14164	127.174
-96.373	1.04816	777.474			17.6	1.284	90.6453			-105.313	1.25417	109.759			-138.198	1.12961	104.962			-103.841	1.24749	56.6975			-115.803	1.13758	119.362
-97.352	1.02663	814.111			16	1.284	104.882			-106.041	1.24955	117.085			-139.052	1.12481	114.504			-105.321	1.24024	51.7644			-116.639	1.13352	114.422
-98.33	1.00511	838.534			14.4	1.284	122.966			-106.769	1.24493	127.006			-139.907	1.12001	138.029			-106.801	1.233	61.4508			-117.475	1.12946	128.176
-99.308	0.98359	834.462			12.8	1.284	97.5785			-107.485	1.24038	142.449			-140.761	1.11521	135.843			-108.281	1.22575	47.3483			-118.311	1.12541	120.116
-100.286	0.96207	822.25			11.2	1.284	105.187			-108.202	1.23584	142.721			-141.615	1.11041	140.744			-109.76	1.2185	56.5769			-119.147	1.12135	109.522
-101.265	0.94055	785.616			9.6	1.284	101.376			-108.93	1.23122	155.131			-142.469	1.10561	169.249			-111.24	1.21126	63.8143			-119.984	1.11729	52.1415
-102.243	0.91903	740.84			8	1.284	104.731			-109.658	1.2266	151.946			-143.323	1.10081	166.905			-112.72	1.20402	52.0341			-120.82	1.11323	9.91416
-103.221	0.8975	704.205			6.4	1.284	115.607			-110.374	1.22205	148.289			-144.178	1.09601	157.33			-114.199	1.19677	52.0341			-121.656	1.10918	-3.77
-104.199	0.87598	675.713			4.8	1.284	97.4025			-111.091	1.2175	157.805			-145.032	1.09121	135.552			-115.679	1.18953	52.1204			-122.492	1.10512	19.4169
-105.178	0.85446	643.148			3.2	1.284	97.7906			-111.819	1.21288	165.269			-145.886	1.08641	147.795			-117.159	1.18228	49.5283			-123.328	1.10106	77.3695
-106.156	0.83294	618.725			1.6	1.284	118.919			-112.547	1.20826	172.945			-146.74	1.08161	142.823			-118.639	1.17504	59.1436			-124.164	1.097	267.329
-107.134	0.81142	598.372			0	1.284	104.769			-113.263	1.20372	163.276			-147.594	1.07681	126.25			-120.118	1.16779	42.6236			-125	1.09295	311.834
-108.112	0.7899	586.16			-1.6	1.284	87.4636			-113.979	1.19917	174.266			-148.449	1.07201	102.601			-121.598	1.16055	47.1587			-125.836	1.08889	328
-109.091	0.76837	578.018			-3.2	1.284	97.9324			-114.707	1.19455	183.332			-149.303	1.06722	100.166			-123.078	1.1533	59.1014			-126.673	1.08483	343.521
-110.069	0.74685	565.807			-4.8	1.284	97.3674			-115.435	1.18993	181.818			-106.616	1.29774	95.3518			-124.558	1.14606	59.0037			-127.509	1.08077	354.283
-111.047	0.72533	561.737			-6.4	1.284	105.11			-116.152	1.18538	182.123			-107.47	1.29294	102.528			-126.037	1.13881	80.4163			-128.345	1.07672	353.839
-112.026	0.70381	561.737			-8	1.284	97.6843			-116.868	1.18084	184.21			-108.324	1.28814	88.2005			-127.517	1.13157	78.0512			-129.181	1.07266	373.589
-113.004	0.68229	565.807			-9.6	1.284	109.21			-117.596	1.17622	184.43			-109.179	1.28334	90.5625			-128.997	1.12432	101.296			-130.017	1.0686	397.721
-113.982	0.66077	561.737			-11.2	1.284	97.2271			-118.324	1.1716	192.033			-110.033	1.27854	105.012			-130.477	1.11708	94.5398			-130.853	1.06454	410.552
-83.944	1.29123	903.661			-12.8	1.284	115.984			-119.041	1.16705	184.342			-110.887	1.27374	100.334			-131.956	1.10983	99.1259			-131.689	1.06048	442.186
-84.922	1.26971	858.885			-14.4	1.284	104.655			-119.757	1.1625	186.603			-111.741	1.26894	97.922			-133.436	1.10259	99.1966			-132.525	1.05643	470.089
-85.901	1.24819	822.25			-16	1.284	105.263			-120.485	1.15788	198.091			-112.595	1.26414	102.43			-134.916	1.09534	101.775			-133.362	1.05237	476.81
-86.879	1.22667	789.686			-17.6	1.284	109.17			-121.213	1.15326	197.103			-113.45	1.25934	121.631			-136.395	1.0881	104.068			-134.198	1.04831	477.888
-87.857	1.20515	765.263			-19.2	1.284	109.051			-121.929	1.14872	195.424			-114.304	1.25454	100.262			-137.875	1.08085	125.384			-135.034	1.04425	461.135
-88.835	1.18362	748.981			-20.8	1.284	97.5433			-122.646	1.14417	191.662			-115.158	1.24974	88.1793			-139.355	1.07361	120.624			-135.87	1.0402	443.042
-89.814	1.1621	732.7			-22.4	1.284	94.0664			-123.374	1.13955	197.336			-116.012	1.24494	90.7136			-140.835	1.06636	113.315			-136.706	1.03614	427.727
-90.792	1.14058	728.628			-24	1.284	109.131			-124.102	1.13493	193.363			-116.867	1.24014	93.1008			-142.314	1.05912	127.902			-137.542	1.03208	394.485
-91.77	1.11906	736.77			-25.6	1.284	72.5426			-124.818	1.13038	204.228			-117.721	1.23534	97.8285			-143.794	1.05187	141.442			-138.378	1.02802	352.182
-92.748	1.09754	744.912			-27.2	1.284	97.8614			-125.535	1.12584	208.829			-118.575	1.23054	81.3008			-145.274	1.04463	129.717			-139.214	1.02397	283.824
-93.727	1.07602	777.474			-28.8	1.284	101.412			-126.263	1.12122	225.975			-119.429	1.22574	97.6185			-146.754	1.03738	118.064			-140.051	1.01991	215.05
-94.705	1.0545	826.322			-30.4	1.284	90.383			-126.991	1.1166	220.902			-120.283	1.22094	107.219			-148.233	1.03014	129.839			-140.887	1.01585	196.05
-95.683	1.03297	867.027			-32	1.284	90.876			-127.707	1.11205	228.353			-121.138	1.21614	107.322			-149.713	1.02289	106.433			-141.723	1.01179	201.819
-96.661	1.01145	907.733			-33.6	1.284	104.844			-128.424	1.10751	234.393			-121.992	1.21134	126.491			-92.65	1.29412	59.0317			-142.559	1.00774	206.151
-97.64	0.98993	928.084			-35.2	1.284	98.0392			-129.152	1.10288	249.465			-122.846	1.20654	111.878			-94.129	1.28687	54.348			-143.395	1.00368	184.486
-98.618	0.96841	899.591			-36.8	1.284	97.826			-129.88	1.09827	225.653			-123.7	1.20174	114.449			-95.609	1.27963	59.1154			-144.231	0.99962	159.535
-99.596	0.94689	858.885			-38.4	1.284	93.8966			-130.596	1.09372	227.981			-124.554	1.19694	114.449			-97.089	1.27238	51.9603			-145.067	0.99556	156.94
-100.575	0.92536	797.827			-40	1.284	105.034			-131.312	1.08917	231.732			-125.409	1.19214	147.724			-98.569	1.26514	68.5256			-145.903	0.9915	148.629
-101.553	0.90384	740.84			-41.6	1.284	97.6491			-132.04	1.08455	232.778			-126.263	1.18734	140.711			-100.048	1.25789	61.4508			-146.739	0.98745	136.335
-102.531	0.88232	704.205			-43.2	1.284	90.6781			-132.768	1.07993	214.49			-127.117	1.18254	114.449			-101.528	1.25065	47.2812			-147.576	0.98339	136.97
-103.509	0.8608	671.641			-44.8	1.284	105.072			-133.485	1.07539	212.208			-127.971	1.17774	128.755			-103.008	1.2434	63.8143			-148.412	0.97933	125.38
-104.488	0.83928	643.148			-46.4	1.284	97.6491			-134.201	1.07084	178.142			-128.826	1.17294	117.001			-104.487	1.23616	47.2142			-149.248	0.97527	134.611
-105.466	0.81776	618.725			-48	1.284	101.596			-134.929	1.06622	185.229			-129.68	1.16814	121.486			-105.967	1.22891	58.9482			-81.846	1.2974	135.575
-106.444	0.79623	598.372			-49.6	1.284	90.514			-135.657	1.0616	174.183			-130.534	1.16334	126.31			-107.447	1.22167	44.8642			-82.682	1.29334	134.151
-107.422	0.77471	586.16			-51.2	1.284	94.0664			-136.374	1.05705	153.183			-131.388	1.15854	114.531			-108.927	1.21442	54.348			-83.518	1.28929	139.692
-108.401	0.75319	582.09			-52.8	1.284	90.4813			-137.09	1.05251	122.773			-132.242	1.15374	116.945			-110.406	1.20718	61.3353			-84.354	1.28523	134.799
-109.379	0.73167	573.949			-54.4	1.284	90.3178			-137.818	1.04789	123.048			-133.097	1.14894	116.778			-111.886	1.19993	51.9603			-85.19	1.28117	130.886
-110.357	0.71015	565.807			-56	1.284	90.6781			-138.546	1.04327	114.449			-133.951	1.14415	133.524			-113.366	1.19269	58.9342			-86.027	1.27711	136.467
-111.335	0.68863	565.807			-57.6	1.284	105.531			-139.262	1.03872	107.066			-134.805	1.13935	109.706			-114.846	1.18544	49.7864			-86.863	1.27305	128.59
-112.314	0.6671	569.879			-59.2	1.284	90.3178			-139.979	1.03417	121.284			-135.659	1.13454	97.8285			-116.325	1.1782	49.5048			-87.699	1.269	141.534
-113.292	0.64558	565.807			-60.8	1.284	100.937			-140.707	1.02955	108.746			-136.513	1.12975	109.68			-117.805	1.17095	54.5025			-88.535	1.26494	135.673
-82.276	1.29757	948.437			-62.4	1.284	90.0251			-141.435	1.02493	105.112			-137.368	1.12495	104.862			-119.285	1.16371	47.2699			-89.371	1.26088	129.489
-83.254	1.27605	915.873			-64	1.284	108.774			-142.151	1.02039	109.602			-138.222	1.12015	124.045			-120.764	1.15646	40.1225			-90.207	1.25682	127.77
-84.232	1.25453	871.096			-65.6	1.284	97.7198			-142.868	1.01584	108.824			-139.076	1.11535	140.376			-122.244	1.14922	59.1853			-91.043	1.25277	125.395
-85.21	1.23301	842.604			-67.2	1.284	94.4081			-143.596	1.01122	104.538			-139.93	1.11055	138.26			-123.724	1.14197	70.8381			-91.879	1.24871	136.505
-86.189	1.21149	814.111			-68.8	1.284	101.083			-144.324	1.0066	100.382			-140.785	1.10575	145.55			-125.204	1.13473	82.7421			-92.716	1.24465	131.567
-87.167	1.18996	789.686			-70.4	1.284	90.9421			-145.04	1.00205	100.454			-141.639	1.10095	164.521			-126.683	1.12748	80.2833			-93.552	1.24059	134.515
-88.145	1.16844	777.474			-72	1.284	90.777			-145.757	0.99751	97.8987			-142.493	1.09615	178.827			-128.163	1.12024	99.2664			-94.388	1.23653	127.245
-89.124	1.14692	769.335			-73.6	1.284	98.2532			-146.485	0.99289	104.737			-143.347	1.09135	159.829			-129.643	1.11299	92.4173			-95.224	1.23248	128.237
-90.102	1.1254	765.263			-75.2	1.284	87.0828			-147.213	0.98827	104.315			-144.201	1.08655	126.25			-131.123	1.10575	92.3072			-96.06	1.22842	131.332
-91.08	1.10388	785.616			-76.8	1.284	83.515			-147.929	0.98372	109.03			-145.056	1.08175	145.376			-132.602	1.0985	96.9264			-96.896	1.22436	129.049
-92.058	1.08236	826.322			-78.4	1.284	90.22			-148.645	0.97917	106.157			-145.91	1.07695	138.226			-134.082	1.09126	103.822			-97.732	1.22031	127.091
-93.037	1.06083	891.45			-80	1.284	90.5468			-149.373	0.97455	109.942			-146.764	1.07215	123.808			-135.562	1.08401	113.288			-98.568	1.21625	130.156
-94.015	1.03931	985.072			-81.6	1.284	90.1875			-97.538	1.29635	131.516			-147.618	1.06735	102.699			-137.041	1.07677	120.682			-99.405	1.21219	134.648
-94.993	1.01779	1046.13			-83.2	1.284	90.1875			-98.255	1.2918	133.555			-148.472	1.06255	92.9898			-138.521	1.06953	125.236			-100.241	1.20813	134.537
-95.971	0.99627	1070.56			-84.8	1.284	97.9324			-98.971	1.28725	123.398			-149.327	1.05775	97.6887			-140.001	1.06228	127.238			-101.077	1.20407	137.931
-96.95	0.97475	1054.28			-86.4	1.284	97.968			-99.699	1.28263	130.922			-104.931	1.29787	97.8519			-141.481	1.05503	141.81			-101.913	1.20002	134.629
-97.928	0.95322	981.002			-88	1.284	97.7906			-100.427	1.27801	125.89			-105.785	1.29307	97.7585			-142.96	1.04779	146.606			-102.749	1.19596	130.46
-98.906	0.9317	879.238			-89.6	1.284	105.416			-101.143	1.27347	104.737			-106.64	1.28827	104.987			-144.44	1.04055	127.418			-103.585	1.1919	124.991
-99.884	0.91018	797.827			-91.2	1.284	97.2271			-101.86	1.26892	109.995			-107.494	1.28347	81.0297			-145.92	1.0333	120.085			-104.421	1.18784	125.215
-100.863	0.88866	736.77			-92.8	1.284	90.4813			-102.588	1.2643	121.14			-108.348	1.27867	97.8052			-147.4	1.02605	120.595			-105.257	1.18379	127.424
-101.841	0.86714	704.205			-94.4	1.284	101.339			-103.316	1.25968	105.617			-109.202	1.27387	102.773			-148.879	1.01881	94.406			-106.093	1.17973	125.076
-102.819	0.84562	671.641			-96	1.284	101.523			-104.032	1.25513	104.142			-110.057	1.26907	95.5336			-90.336	1.29728	54.4505			-106.93	1.17567	128.575
-103.797	0.8241	643.148			-97.6	1.284	76.0044			-104.749	1.25059	113.852			-110.911	1.26427	105.087			-91.816	1.29004	54.3604			-107.766	1.17161	131.464
-104.776	0.80257	618.725			-99.2	1.284	86.6739			-105.477	1.24597	120.019			-111.765	1.25947	95.3518			-93.296	1.28279	59.1295			-108.602	1.16755	125.649
-105.754	0.78105	602.441			-100.8	1.284	97.7198			-106.205	1.24135	131.14			-112.619	1.25467	123.927			-94.775	1.27555	54.3992			-109.438	1.1635	124.5
-106.732	0.75953	590.23			-102.4	1.284	87.3363			-106.921	1.2368	142.281			-113.473	1.24987	97.922			-96.255	1.2683	54.3222			-110.274	1.15944	126.469
-107.71	0.73801	586.16			-104	1.284	108.225			-107.638	1.23226	148.467			-114.328	1.24507	88.2212			-97.735	1.26106	59.0738			-111.11	1.15538	130.12
-108.689	0.71649	578.018			-105.6	1.284	119.134			-108.366	1.22764	153.293			-115.182	1.24027	97.7818			-99.215	1.25381	56.7374			-111.946	1.15132	130.375
-109.667	0.69496	569.879			-107.2	1.284	101.633			-109.093	1.22302	154.577			-116.036	1.23547	93.0564			-100.694	1.24657	54.3222			-112.782	1.14727	122.919
-110.645	0.67344	569.879			-108.8	1.284	108.932			-109.81	1.21847	156.844			-116.89	1.23067	93.0564			-102.174	1.23932	59.1853			-113.619	1.14321	125.625
-111.624	0.65192	578.018			-110.4	1.284	123.907			-110.526	1.21392	159.863			-117.744	1.22587	85.9393			-103.654	1.23208	42.4428			-114.455	1.13915	122.226
-112.602	0.6304	578.018			-112	1.284	116.576			-111.254	1.2093	166.548			-118.599	1.22107	88.1582			-105.134	1.22483	54.3351			-115.291	1.13509	122.274
-81.586	1.28239	960.649			-113.6	1.284	112.116			-111.982	1.20468	175.898			-119.453	1.21627	109.575			-106.613	1.21759	54.348			-116.127	1.13104	115.657
-82.564	1.26087	928.084			-115.2	1.284	122.655			-112.699	1.20014	166.706			-120.307	1.21148	109.706			-108.093	1.21034	54.2582			-116.963	1.12698	123.295
-83.542	1.23935	895.522			-116.8	1.284	104.693			-113.415	1.19559	182.254			-121.161	1.20667	138.325			-109.573	1.2031	59.1295			-117.799	1.12292	123.838
-84.52	1.21782	867.027			-118.4	1.284	105.301			-114.143	1.19097	187.871			-122.016	1.20188	114.259			-111.052	1.19585	59.0177			-118.635	1.11886	106.615
-85.499	1.1963	838.534			-120	1.284	101.596			-114.871	1.18635	180.994			-122.87	1.19707	121.805			-112.532	1.18861	66.1778			-119.471	1.11481	40.8899
-86.477	1.17478	826.322			-121.6	1.284	97.192			-115.588	1.1818	185.626			-123.724	1.19228	119.246			-114.012	1.18136	56.7779			-120.308	1.11075	4.1358
-87.455	1.15326	814.111			-123.2	1.284	101.449			-116.304	1.17726	181.774			-124.578	1.18748	147.689			-115.492	1.17412	54.3351			-121.144	1.10669	-3.59755
-88.433	1.13174	814.111			-124.8	1.284	91.4075			-117.032	1.17264	186.335			-125.432	1.18268	131.14			-116.971	1.16687	54.3604			-121.98	1.10263	17.9803
-89.412	1.11022	822.25			-126.4	1.284	94.0664			-117.76	1.16802	194.68			-126.287	1.17788	114.559			-118.451	1.15963	54.4252			-122.816	1.09858	84.8607
-90.39	1.08869	871.096			-128	1.284	90.4158			-118.476	1.16347	186.247			-127.141	1.17308	128.755			-119.931	1.15238	42.3628			-123.652	1.09452	276.328
-91.368	1.06717	1017.64			-129.6	1.284	90.5796			-119.193	1.15892	195.051			-127.995	1.16828	114.586			-121.411	1.14514	63.8903			-124.488	1.09046	315.335
-92.346	1.04565	1253.73			-131.2	1.284	83.0325			-119.921	1.1543	204.082			-128.849	1.16348	121.544			-122.89	1.13789	70.9216			-125.324	1.0864	338.663
-93.325	1.02413	1470.46			-132.8	1.284	83.3635			-120.649	1.14968	200.095			-129.703	1.15868	128.755			-124.37	1.13065	96.8582			-126.16	1.08234	348.571
-94.303	1.00261	1493.89			-134.4	1.284	83.3938			-121.365	1.14514	198.898			-130.558	1.15388	119.389			-125.85	1.1234	87.4494			-126.996	1.07829	359.337
-95.281	0.98109	1322.93			-136	1.284	90.1875			-122.082	1.14059	193.733			-131.412	1.14908	121.573			-127.329	1.11616	87.3672			-127.833	1.07423	368.453
-96.259	0.95956	1208.95			-137.6	1.284	82.853			-122.81	1.13597	200.621			-132.266	1.14428	114.395			-128.809	1.10891	85.1467			-128.669	1.07017	380.397
-97.238	0.93804	1033.92			-139.2	1.284	94.7175			-123.538	1.13135	195.797			-133.12	1.13948	138.424			-130.289	1.10167	92.0459			-129.505	1.06611	409.658
-98.216	0.91652	879.238			-140.8	1.284	97.6491			-124.254	1.1268	208.283			-133.975	1.13468	116.834			-131.769	1.09442	104.068			-130.341	1.06206	432.438
-99.194	0.895	789.686			-142.4	1.284	101.339			-124.971	1.12226	214.899			-134.829	1.12988	102.601			-133.248	1.08718	108.85			-131.177	1.058	453.056
-100.173	0.87348	736.77			-144	1.284	86.7679			-125.699	1.11764	232.391			-135.683	1.12508	116.834			-134.728	1.07993	116.031			-132.013	1.05394	485.209
-101.151	0.85196	704.205			-145.6	1.284	58.0132			-126.427	1.11302	229.116			-136.537	1.12028	107.219			-136.208	1.07269	132.294			-132.849	1.04988	486.841
-102.129	0.83043	667.571			-147.2	1.284	68.8655			-127.143	1.10847	232.006			-137.391	1.11548	126.37			-137.688	1.06544	139.446			-133.685	1.04583	491.33
-103.107	0.80891	643.148			-148.8	1.284	101.083			-127.859	1.10392	240.935			-138.246	1.11068	147.689			-139.167	1.0582	137.147			-134.522	1.04177	470.446
-104.086	0.78739	618.725			148.8	1.28	71.8908			-128.587	1.0993	255.735			-139.1	1.10588	147.9			-140.647	1.05095	144.55			-135.358	1.03771	456.123
-105.064	0.76587	606.513			147.2	1.28	89.8956			-129.315	1.09468	234.486			-139.954	1.10108	145.445			-142.127	1.04371	151.122			-136.194	1.03365	427.53
-106.042	0.74435	590.23			145.6	1.28	89.2537			-130.032	1.09014	234.842			-140.808	1.09628	157.293			-143.606	1.03646	139.019			-137.03	1.0296	395.407
-107.02	0.72283	590.23			144	1.28	97.4025			-130.748	1.08559	237.472			-141.662	1.09148	181.427			-145.086	1.02922	122.815			-137.866	1.02554	332.287
-107.999	0.7013	586.16			142.4	1.28	96.8435			-131.476	1.08097	240.992			-142.517	1.08668	162.06			-146.566	1.02197	115.511			-138.702	1.02148	238.963
-108.977	0.67978	573.949			140.8	1.28	101.339			-132.204	1.07635	219.727			-143.371	1.08188	131.14			-148.046	1.01473	96.8582			-139.538	1.01742	186.131
-109.955	0.65826	573.949			139.2	1.28	115.816			-132.921	1.0718	215.999			-144.225	1.07708	138.292			-149.525	1.00748	82.8794			-140.374	1.01337	178.909
-110.933	0.63674	582.09			137.6	1.28	104.504			-133.637	1.06726	180.679			-145.079	1.07228	138.457			-89.503	1.2932	56.6975			-141.211	1.00931	199.829
-111.912	0.61522	590.23			136	1.28	97.0174			-134.365	1.06264	179.88			-145.934	1.06748	121.573			-90.982	1.28596	63.6188			-142.047	1.00525	195.204
-79.917	1.28873	1019.9			134.4	1.28	98.0747			-135.093	1.05802	175.48			-146.788	1.06268	109.864			-92.462	1.27871	59.0873			-142.883	1.00119	176.658
-80.895	1.26721	981.002			132.8	1.28	108.225			-135.809	1.05347	152.49			-147.642	1.05788	95.3289			-93.942	1.27147	61.3353			-143.719	0.99713	158.371
-81.874	1.24568	952.507			131.2	1.28	98.0392			-136.526	1.04893	121.805			-148.496	1.05308	92.9011			-95.422	1.26422	52.0956			-144.555	0.99308	150.236
-82.852	1.22416	921.598			129.6	1.28	89.8633			-137.254	1.04431	126.16			-149.35	1.04828	95.3969			-96.901	1.25698	61.48			-145.391	0.98902	144.668
-83.83	1.20264	905.215			128	1.28	90.2526			-137.982	1.03969	121.082			-103.26	1.29808	104.837			-98.381	1.24973	59.1295			-146.227	0.98496	135.162
-84.808	1.18112	884.734			126.4	1.28	90.7111			-138.698	1.03514	106.762			-104.114	1.29328	102.65			-99.861	1.24249	47.3596			-147.063	0.9809	137.272
-85.787	1.1596	875.168			124.8	1.28	97.8614			-139.415	1.03059	123.868			-104.968	1.28848	102.479			-101.34	1.23524	61.524			-147.899	0.97685	128.45
-86.765	1.13808	867.027			123.2	1.28	105.301			-140.143	1.02597	111.957			-105.822	1.28368	100.119			-102.82	1.22799	47.2591			-148.736	0.97279	132.408
-87.743	1.11656	875.168			121.6	1.28	123.907			-140.871	1.02135	105.163			-106.677	1.27888	81.0875			-104.3	1.22075	54.2453			-149.572	0.96873	125.872
-88.722	1.09503	917.503			120	1.28	109.529			-141.587	1.01681	113.745			-107.531	1.27408	97.922			-105.78	1.21351	54.3733			-80.498	1.29897	134.48
-89.7	1.07351	1131.62			118.4	1.28	130.862			-142.304	1.01226	109.367			-108.385	1.26928	102.773			-107.259	1.20626	49.6452			-81.334	1.29491	137.589
-90.678	1.05199	1668.93			116.8	1.28	128.112			-143.032	1.00764	109.942			-109.239	1.26448	95.4424			-108.739	1.19901	63.7846			-82.17	1.29086	137.044
-91.656	1.03047	2330.63			115.2	1.28	143.593			-143.76	1.00302	100.31			-110.093	1.25968	107.296			-110.219	1.19177	51.9969			-83.006	1.2868	137.803
-92.635	1.00895	2256.91			113.6	1.28	150.073			-144.476	0.99847	104.687			-110.948	1.25488	81.0682			-111.699	1.18453	59.0457			-83.842	1.28274	137.441
-93.613	0.98742	1966.08			112	1.28	147.113			-145.192	0.99393	97.387			-111.802	1.25008	121.486			-113.178	1.17728	45.0131			-84.678	1.27868	131.611
-94.591	0.9659	1656.71			110.4	1.28	127.644			-145.92	0.98931	109.942			-112.656	1.24528	97.9454			-114.658	1.17004	58.9622			-85.514	1.27463	133.46
-95.569	0.94438	1322.93			108.8	1.28	146.628			-146.648	0.98469	104.513			-113.51	1.24048	88.2212			-116.138	1.16279	56.7374			-86.351	1.27057	127.27
-96.548	0.92286	1033.92			107.2	1.28	142.388			-147.365	0.98014	111.904			-114.365	1.23568	102.479			-117.617	1.15555	54.3351			-87.187	1.26651	136.213
-97.526	0.90134	858.885			105.6	1.28	116.491			-148.081	0.97559	108.85			-115.219	1.23088	90.6055			-119.097	1.1483	47.1918			-88.023	1.26245	135.964
-98.504	0.87982	785.616			104	1.28	124.088			-148.809	0.97097	110.311			-116.073	1.22608	97.8285			-120.577	1.14106	56.8722			-88.859	1.25839	130.768
-99.482	0.85829	732.7			102.4	1.28	123.997			-149.537	0.96635	92.5267			-116.927	1.22128	95.3742			-122.057	1.13381	77.9591			-89.695	1.25434	129.623
-100.461	0.83677	700.136			100.8	1.28	123.055			-96.243	1.29737	109.549			-117.781	1.21648	88.1793			-123.536	1.12657	92.3292			-90.531	1.25028	125.126
-101.439	0.81525	667.571			99.2	1.28	109.93			-96.971	1.29275	136.363			-118.636	1.21168	119.218			-125.016	1.11932	85.1265			-91.367	1.24622	138.18
-102.417	0.79373	643.148			97.6	1.28	117.045			-97.687	1.2882	134.357			-119.49	1.20688	114.423			-126.496	1.11208	92.024			-92.203	1.24217	131.969
-103.395	0.77221	618.725			96	1.28	108.932			-98.403	1.28365	121.631			-120.344	1.20208	140.644			-127.976	1.10483	92.2202			-93.039	1.23811	129.68
-104.374	0.75069	606.513			94.4	1.28	120.219			-99.131	1.27903	121.893			-121.198	1.19728	119.133			-129.455	1.09759	108.746			-93.876	1.23405	126.907
-105.352	0.72916	590.23			92.8	1.28	115.9			-99.859	1.27441	128.847			-122.052	1.19248	131.516			-130.935	1.09034	108.798			-94.712	1.22999	126.327
-106.33	0.70764	590.23			91.2	1.28	116.703			-100.576	1.26987	112.171			-122.907	1.18768	121.544			-132.415	1.0831	108.824			-95.548	1.22593	130.561
-107.308	0.68612	586.16			89.6	1.28	119.869			-101.292	1.26532	116.639			-123.761	1.18288	147.724			-133.894	1.07585	122.901			-96.384	1.22188	125.224
-108.287	0.6646	582.09			88	1.28	116.026			-102.02	1.2607	126.039			-124.615	1.17808	124.134			-135.374	1.06861	135.102			-97.22	1.21782	125.912
-109.265	0.64308	582.09			86.4	1.28	104.844			-102.748	1.25608	102.552			-125.469	1.17328	126.521			-136.854	1.06136	139.778			-98.056	1.21376	130.246
-110.243	0.62155	590.23			84.8	1.28	123.01			-103.465	1.25153	109.68			-126.324	1.16848	126.31			-138.334	1.05412	146.294			-98.892	1.2097	131.311
-111.222	0.60003	598.372			83.2	1.28	123.502			-104.181	1.24699	121.254			-127.178	1.16368	114.531			-139.813	1.04687	142.113			-99.728	1.20565	130.883
-78.249	1.29507	1077.25			81.6	1.28	104.882			-104.909	1.24237	129.156			-128.032	1.15888	114.34			-141.293	1.03963	155.844			-100.565	1.20159	135.659
-79.227	1.27355	1044.48			80	1.28	112.85			-105.637	1.23775	140.577			-128.886	1.15409	131.14			-142.773	1.03238	129.992			-101.401	1.19753	128.727
-80.205	1.25202	1011.71			78.4	1.28	134.204			-106.354	1.2332	143.3			-129.74	1.14928	126.521			-144.253	1.02514	120.624			-102.237	1.19347	133.658
-81.184	1.2305	987.135			76.8	1.28	116.111			-107.07	1.22865	143.3			-130.595	1.14449	126.31			-145.732	1.01789	118.259			-103.073	1.18941	127.761
-82.162	1.20898	958.461			75.2	1.28	117.259			-107.798	1.22403	155.912			-131.449	1.13969	109.759			-147.212	1.01065	92.0459			-103.909	1.18536	129.561
-83.14	1.18746	954.366			73.6	1.28	108.656			-108.526	1.21941	155.577			-132.303	1.13489	138.391			-148.692	1.0034	75.5788			-104.745	1.1813	131.361
-84.118	1.16594	954.366			72	1.28	108.46			-109.242	1.21487	164.482			-133.157	1.13009	121.486			-87.189	1.29636	58.9063			-105.581	1.17724	119.796
-85.097	1.14442	950.271			70.4	1.28	108.774			-109.959	1.21032	156.518			-134.011	1.12529	114.531			-88.669	1.28912	63.8599			-106.417	1.17318	131.709
-86.075	1.12289	958.461			68.8	1.28	123.099			-110.687	1.2057	172.987			-134.866	1.12049	126.31			-90.149	1.28187	59.0738			-107.254	1.16913	132.214
-87.053	1.10137	987.135			67.2	1.28	124.133			-111.415	1.20108	176.991			-135.72	1.11569	109.498			-91.628	1.27463	63.8903			-108.09	1.16507	127.154
-88.031	1.07985	1159.17			65.6	1.28	116.322			-112.131	1.19653	167.624			-136.574	1.11089	126.4			-93.108	1.26738	54.4252			-108.926	1.16101	127.32
-89.01	1.05833	2109.44			64	1.28	108.46			-112.848	1.19199	183.858			-137.428	1.10609	145.376			-94.588	1.26014	56.6975			-109.762	1.15695	126.774
-89.988	1.03681	3223.55			62.4	1.28	108.499			-113.576	1.18737	196.078			-138.283	1.10129	147.865			-96.068	1.25289	52.1204			-110.598	1.1529	126.377
-90.966	1.01529	3739.65			60.8	1.28	115.942			-114.304	1.18275	185.847			-139.137	1.09649	147.724			-97.547	1.24565	54.4895			-111.434	1.14884	130.432
-91.944	0.99376	3047.41			59.2	1.28	108.303			-115.02	1.1782	193.502			-139.991	1.09169	159.905			-99.027	1.2384	44.8748			-112.27	1.14478	119.821
-92.923	0.97224	2392.07			57.6	1.28	104.769			-115.736	1.17365	182.341			-140.845	1.08689	181.427			-100.507	1.23116	59.1577			-113.106	1.14072	126.019
-93.901	0.95072	1856.17			56	1.28	108.853			-116.464	1.16904	190.931			-141.699	1.08209	159.677			-101.987	1.22391	54.2835			-113.942	1.13667	118.688
-94.879	0.9292	1327			54.4	1.28	98.0392			-117.192	1.16442	193.779			-142.554	1.07729	136.005			-103.466	1.21667	54.348			-114.779	1.13261	126.141
-95.857	0.90768	985.072			52.8	1.28	94.6485			-117.909	1.15987	192.171			-143.408	1.07249	136.135			-104.946	1.20942	59.1154			-115.615	1.12855	120.776
-96.836	0.88616	838.534			51.2	1.28	97.5785			-118.625	1.15532	195.517			-144.262	1.06769	133.683			-106.426	1.20218	51.9727			-116.451	1.12449	119.37
-97.814	0.86463	781.546			49.6	1.28	123.323			-119.353	1.1507	203.936			-145.116	1.06289	124.104			-107.905	1.19493	61.5527			-117.287	1.12044	124.295
-98.792	0.84311	728.628			48	1.28	108.147			-120.081	1.14608	206.234			-145.97	1.05809	114.531			-109.385	1.18769	51.9603			-118.123	1.11638	100.335
-99.771	0.82159	691.994			46.4	1.28	123.055			-120.798	1.14154	198.138			-146.825	1.05329	99.999			-110.865	1.18044	63.8599			-118.959	1.11232	30.7778
-100.749	0.80007	667.571			44.8	1.28	108.853			-121.514	1.13699	196.312			-147.679	1.04849	88.2212			-112.345	1.1732	47.2699			-119.795	1.10826	-0.17279
-101.727	0.77855	643.148			43.2	1.28	98.2175			-122.242	1.13237	215.879			-148.533	1.04369	92.9457			-113.824	1.16595	59.0598			-120.631	1.10421	-1.467
-102.705	0.75702	618.725			41.6	1.28	111.832			-122.97	1.12775	203.984			-149.387	1.03889	100.023			-115.304	1.15871	42.5231			-121.468	1.10015	14.389
-103.684	0.7355	606.513			40	1.28	119.565			-123.687	1.1232	213.879			-101.588	1.29828	93.0564			-116.784	1.15146	59.0457			-122.304	1.09609	91.823
-104.662	0.71398	594.302			38.4	1.28	115.44			-124.403	1.11866	219.57			-102.442	1.29349	102.43			-118.264	1.14422	54.2196			-123.14	1.09203	287.812
-105.64	0.69246	590.23			36.8	1.28	115.607			-125.131	1.11404	232.172			-103.297	1.28869	100.31			-119.743	1.13697	59.1014			-123.976	1.08797	325.042
-106.618	0.67094	590.23			35.2	1.28	114.943			-125.859	1.10942	234.673			-104.151	1.28389	102.552			-121.223	1.12973	82.8596			-124.812	1.08392	345.462
-107.597	0.64941	586.16			33.6	1.28	90.777			-126.575	1.10487	240.475			-105.005	1.27909	97.5727			-122.703	1.12248	94.6074			-125.648	1.07986	349.972
-108.575	0.62789	590.23			32	1.28	123.01			-127.292	1.10032	241.706			-105.859	1.27429	81.0682			-124.182	1.11524	101.416			-126.484	1.0758	362.475
-109.553	0.60637	598.372			30.4	1.28	108.853			-128.02	1.0957	260.328			-106.713	1.26949	100.406			-125.662	1.10799	92.1983			-127.32	1.07174	383.632
-110.531	0.58485	606.513			28.8	1.28	101.781			-128.748	1.09108	238.658			-107.568	1.26469	105.012			-127.142	1.10075	97.0871			-128.157	1.06769	389.003
-77.559	1.27988	1101.83			27.2	1.28	112.116			-129.464	1.08654	237.811			-108.422	1.25989	90.6271			-128.622	1.0935	106.357			-128.993	1.06363	418.609
-78.537	1.25836	1073.15			25.6	1.28	119.869			-130.181	1.08199	236.785			-109.276	1.25509	104.837			-130.101	1.08626	113.448			-129.829	1.05957	451.741
-79.515	1.23684	1048.58			24	1.28	101.56			-130.909	1.07737	244.311			-110.13	1.25029	76.3541			-131.581	1.07901	127.418			-130.665	1.05551	467.7
-80.493	1.21532	1028.09			22.4	1.28	107.759			-131.637	1.07275	221.007			-110.985	1.24549	119.218			-133.061	1.07177	139.678			-131.501	1.05146	498.217
-81.472	1.1938	1011.71			20.8	1.28	119.22			-132.353	1.0682	217.131			-111.839	1.24069	102.626			-134.541	1.06452	137.018			-132.337	1.0474	493.618
-82.45	1.17228	1040.38			19.2	1.28	108.342			-133.069	1.06366	186.335			-112.693	1.23589	85.7755			-136.02	1.05728	153.302			-133.173	1.04334	503.539
-83.428	1.15075	1052.67			17.6	1.28	94.3052			-133.797	1.05904	180.179			-113.547	1.23109	97.7585			-137.5	1.05004	155.991			-134.009	1.03928	483.779
-84.406	1.12923	1052.67			16	1.28	108.342			-134.525	1.05442	170.656			-114.401	1.22629	90.6055			-138.98	1.04279	151.014			-134.845	1.03523	467.177
-85.385	1.10771	1085.44			14.4	1.28	119.826			-135.242	1.04987	149.679			-115.256	1.22149	104.912			-140.459	1.03554	154.101			-135.682	1.03117	426.556
-86.363	1.08619	1212.42			12.8	1.28	90.5468			-135.958	1.04532	114.069			-116.11	1.21669	107.118			-141.939	1.0283	129.656			-136.518	1.02711	388.631
-87.341	1.06467	2211.85			11.2	1.28	94.1687			-136.686	1.0407	124.223			-116.964	1.21189	95.3518			-143.419	1.02106	129.777			-137.354	1.02305	300.796
-88.32	1.04315	5439.48			9.6	1.28	108.774			-137.414	1.03608	122.96			-117.818	1.20709	116.806			-144.899	1.01381	118.12			-138.19	1.01899	200.513
-89.298	1.02162	5611.51			8	1.28	115.357			-138.131	1.03154	107.373			-118.672	1.20229	119.246			-146.378	1.00656	94.1841			-139.026	1.01494	163.372
-90.276	1.0001	5079.05			6.4	1.28	108.656			-138.847	1.02699	122.068			-119.527	1.19749	133.587			-147.858	0.99932	70.9048			-139.862	1.01088	166.506
-91.254	0.97858	3670.01			4.8	1.28	100.974			-139.575	1.02237	107.655			-120.381	1.19269	121.515			-149.338	0.99208	44.9064			-140.698	1.00682	200.842
-92.233	0.95706	2678.78			3.2	1.28	93.8966			-140.303	1.01775	111.585			-121.235	1.18789	145.933			-84.876	1.29953	54.3351			-141.534	1.00276	187.804
-93.211	0.93554	1848.03			1.6	1.28	115.191			-141.02	1.0132	106.66			-122.089	1.18309	126.341			-86.356	1.29228	58.9896			-142.371	0.99871	170.418
-94.189	0.91402	1233.38			0	1.28	105.034			-141.736	1.00866	109.811			-122.944	1.17829	142.993			-87.835	1.28504	56.7644			-143.207	0.99465	159.314
-95.167	0.89249	932.156			-1.6	1.28	91.0082			-142.464	1.00404	114.449			-123.798	1.17349	121.747			-89.315	1.27779	58.9896			-144.043	0.99059	145.338
-96.146	0.87097	826.322			-3.2	1.28	105.225			-143.192	0.99942	102.187			-124.652	1.16869	133.524			-90.795	1.27055	59.0177			-144.879	0.98653	140.684
-97.124	0.84945	777.474			-4.8	1.28	97.6137			-143.908	0.99487	102.162			-125.506	1.16389	123.927			-92.275	1.2633	56.6571			-145.715	0.98248	136.602
-98.102	0.82793	728.628			-6.4	1.28	112.278			-144.625	0.99032	95.2604			-126.36	1.15909	114.449			-93.754	1.25606	61.524			-146.551	0.97842	134.565
-99.08	0.80641	691.994			-8	1.28	104.958			-145.353	0.9857	112.225			-127.215	1.15429	111.957			-95.234	1.24881	56.7239			-147.387	0.97436	132.693
-100.059	0.78489	667.571			-9.6	1.28	98.2175			-146.081	0.98108	101.872			-128.069	1.14949	133.46			-96.714	1.24157	56.6705			-148.223	0.9703	127.897
-101.037	0.76336	639.078			-11.2	1.28	97.2271			-146.797	0.97654	109.134			-128.923	1.14469	124.016			-98.193	1.23432	42.5834			-149.06	0.96625	128.367
-102.015	0.74184	622.795			-12.8	1.28	108.656			-147.514	0.97199	107.398			-129.777	1.13989	126.37			-99.673	1.22708	59.0177			-149.896	0.96219	119.552
-102.993	0.72032	610.583			-14.4	1.28	101.083			-148.242	0.96737	113.062			-130.631	1.13509	109.811			-101.153	1.21983	63.8143			-79.985	1.29649	138.232
-103.972	0.6988	598.372			-16	1.28	97.826			-148.97	0.96275	92.5921			-131.486	1.13029	135.876			-102.633	1.21259	49.5867			-80.822	1.29243	140.106
-104.95	0.67728	594.302			-17.6	1.28	109.21			-149.686	0.9582	110.417			-132.34	1.12549	123.838			-104.112	1.20534	54.4635			-81.658	1.28837	140.307
-105.928	0.65575	590.23			-19.2	1.28	105.57			-94.947	1.29838	116.141			-133.194	1.12069	126.341			-105.592	1.1981	63.7997			-82.494	1.28431	132.687
-106.906	0.63423	594.302			-20.8	1.28	97.5433			-95.675	1.29376	114.449			-134.048	1.11589	131.077			-107.072	1.19085	49.657			-83.33	1.28026	139.792
-107.885	0.61271	598.372			-22.4	1.28	90.3178			-96.403	1.28914	132.339			-134.903	1.11109	121.284			-108.552	1.18361	52.1204			-84.166	1.2762	132.817
-108.863	0.59119	610.583			-24	1.28	94.3396			-97.119	1.2846	131.705			-135.757	1.10629	133.524			-110.031	1.17636	54.3604			-85.002	1.27214	131.707
-109.841	0.56967	618.725			-25.6	1.28	76.2528			-97.836	1.28005	114.723			-136.611	1.10149	143.061			-111.511	1.16912	54.4376			-85.838	1.26808	124.66
-75.89	1.28622	1163.27			-27.2	1.28	97.7906			-98.564	1.27543	122.185			-137.465	1.0967	147.935			-112.991	1.16187	54.2963			-86.674	1.26403	130.794
-76.869	1.2647	1138.69			-28.8	1.28	101.486			-99.292	1.27081	129.279			-138.319	1.0919	150.142			-114.47	1.15463	47.2699			-87.511	1.25997	137.675
-77.847	1.24318	1117			-30.4	1.28	83.0926			-100.008	1.26626	118.708			-139.174	1.08709	164.638			-115.95	1.14738	54.3992			-88.347	1.25591	131.029
-78.825	1.22166	1104.63			-32	1.28	98.0392			-100.725	1.26172	126.4			-140.028	1.0823	178.912			-117.43	1.14014	59.0598			-89.183	1.25185	134.488
-79.803	1.20014	1100.51			-33.6	1.28	108.499			-101.453	1.2571	130.579			-140.882	1.0775	157.405			-118.91	1.13289	59.2276			-90.019	1.24779	124.988
-80.782	1.17862	1112.88			-35.2	1.28	90.8099			-102.181	1.25248	109.263			-141.736	1.0727	138.589			-120.389	1.12565	87.5327			-90.855	1.24374	139.807
-81.76	1.15709	1170.58			-36.8	1.28	101.266			-102.897	1.24793	117.337			-142.59	1.0679	140.912			-121.869	1.1184	99.6438			-91.691	1.23968	129.979
-82.738	1.13557	1195.31			-38.4	1.28	104.731			-103.614	1.24339	126.885			-143.445	1.0631	131.233			-123.349	1.11116	103.994			-92.527	1.23562	127.99
-83.716	1.11405	1224.16			-40	1.28	105.416			-104.342	1.23876	140.109			-144.299	1.0583	124.075			-124.829	1.10391	103.603			-93.363	1.23156	127.674
-84.695	1.09253	1273.86			-41.6	1.28	94.3396			-105.07	1.23415	148.431			-145.153	1.0535	109.628			-126.308	1.09667	108.618			-94.199	1.22751	124.841
-85.673	1.07101	2228.24			-43.2	1.28	83.424			-105.786	1.2296	148.467			-146.007	1.0487	97.5727			-127.788	1.08942	108.618			-95.036	1.22345	129.795
-86.651	1.04948	6178.51			-44.8	1.28	101.486			-106.502	1.22505	143.061			-146.862	1.0439	88.3477			-129.268	1.08218	113.609			-95.872	1.21939	125.842
-87.629	1.02796	10172.5			-46.4	1.28	101.376			-107.23	1.22043	159.562			-147.716	1.0391	88.1793			-130.747	1.07493	129.992			-96.708	1.21533	125.71
-88.608	1.00644	8416.61			-48	1.28	105.187			-107.958	1.21581	154.138			-148.57	1.0343	88.0746			-132.227	1.06769	144.207			-97.544	1.21128	132.193
-89.586	0.98492	6144			-49.6	1.28	90.3178			-108.675	1.21127	168.927			-149.424	1.0295	97.6887			-133.707	1.06044	141.81			-98.38	1.20722	127.7
-90.564	0.9634	3932.15			-51.2	1.28	97.7906			-109.391	1.20672	156.777			-99.904	1.29842	97.8752			-135.187	1.0532	163.12			-99.216	1.20316	126.201
-91.542	0.94188	2658.31			-52.8	1.28	93.8288			-110.119	1.2021	180.308			-100.758	1.29362	95.4197			-136.666	1.04595	158.655			-100.052	1.1991	133.151
-92.521	0.92035	1667.07			-54.4	1.28	97.8614			-110.847	1.19748	176.149			-101.612	1.28882	100.143			-138.146	1.03871	158.617			-100.888	1.19504	124.409
-93.499	0.89883	1114.11			-56	1.28	90.6781			-111.564	1.19293	164.364			-102.466	1.28402	97.9922			-139.626	1.03146	151.122			-101.725	1.19099	134.79
-94.477	0.87731	899.591			-57.6	1.28	98.3605			-112.28	1.18839	177.978			-103.32	1.27922	100.214			-141.106	1.02422	137.082			-102.561	1.18693	131.257
-95.455	0.85579	822.25			-59.2	1.28	83.3635			-113.008	1.18377	198.565			-104.175	1.27442	92.7686			-142.585	1.01697	134.879			-103.397	1.18287	134.537
-96.434	0.83427	773.404			-60.8	1.28	97.2972			-113.736	1.17915	186.916			-105.029	1.26962	71.5137			-144.065	1.00973	125.058			-104.233	1.17881	133.13
-97.412	0.81275	728.628			-62.4	1.28	90.3504			-114.452	1.1746	198.803			-105.883	1.26482	97.9922			-145.545	1.00248	80.2079			-105.069	1.17476	119.443
-98.39	0.79122	687.924			-64	1.28	108.774			-115.169	1.17005	187.771			-106.737	1.26002	107.322			-147.024	0.99524	63.9049			-105.905	1.1707	132.537
-99.369	0.7697	667.571			-65.6	1.28	98.146			-115.897	1.16543	189.539			-107.591	1.25522	90.6703			-148.504	0.98799	54.2706			-106.741	1.16664	132.448
-100.347	0.74818	639.078			-67.2	1.28	90.6453			-116.625	1.16081	188.589			-108.446	1.25042	97.6419			-149.984	0.98075	47.2479			-107.577	1.16258	131.129
-101.325	0.72666	626.867			-68.8	1.28	94.1345			-117.341	1.15627	197.478			-109.3	1.24562	83.5122			-84.042	1.29545	56.7644			-108.414	1.15853	129.681
-102.303	0.70514	614.655			-70.4	1.28	87.1144			-118.058	1.15172	192.581			-110.154	1.24082	114.531			-85.522	1.2882	58.9203			-109.25	1.15447	129.169
-103.282	0.68361	602.441			-72	1.28	97.9324			-118.786	1.1471	203.057			-111.008	1.23602	104.862			-87.002	1.28096	54.3733			-110.086	1.15041	121.634
-104.26	0.66209	598.372			-73.6	1.28	94.4423			-119.514	1.14248	217.495			-111.863	1.23122	83.4525			-88.481	1.27371	63.8295			-110.922	1.14635	130.909
-105.238	0.64057	594.302			-75.2	1.28	87.3046			-120.23	1.13793	201.803			-112.717	1.22642	97.7585			-89.961	1.26647	66.0684			-111.758	1.1423	118.153
-106.216	0.61905	602.441			-76.8	1.28	83.606			-120.947	1.13339	199.663			-113.571	1.22162	93.0564			-91.441	1.25922	61.4947			-112.594	1.13824	123.497
-107.195	0.59753	610.583			-78.4	1.28	90.383			-121.675	1.12877	226.676			-114.425	1.21682	107.219			-92.921	1.25198	54.348			-113.43	1.13418	117.471
-108.173	0.57601	618.725			-80	1.28	90.6453			-122.403	1.12415	218.527			-115.279	1.21202	111.718			-94.4	1.24473	56.6975			-114.266	1.13012	129.848
-109.151	0.55448	626.688			-81.6	1.28	93.8627			-123.119	1.1196	218.891			-116.134	1.20722	102.626			-95.88	1.23748	54.4252			-115.103	1.12607	123.785
-74.222	1.29256	1220.61			-83.2	1.28	90.383			-123.835	1.11505	230.02			-116.988	1.20242	114.423			-97.36	1.23024	37.8074			-115.939	1.12201	117.621
-75.2	1.27104	1211.8			-84.8	1.28	97.8614			-124.563	1.11043	236.22			-117.842	1.19762	121.631			-98.84	1.223	59.0738			-116.775	1.11795	123.475
-76.178	1.24952	1191.19			-86.4	1.28	94.511			-125.291	1.10581	240.59			-118.696	1.19282	131.233			-100.319	1.21575	49.6221			-117.611	1.11389	90.8603
-77.157	1.228	1182.14			-88	1.28	94.1687			-126.008	1.10127	248.624			-119.55	1.18802	126.16			-101.799	1.2085	59.1436			-118.447	1.10983	20.8241
-78.135	1.20648	1182.14			-89.6	1.28	97.9324			-126.724	1.09672	239.79			-120.405	1.18322	145.863			-103.279	1.20126	61.4508			-119.283	1.10578	-3.23693
-79.113	1.18495	1211.17			-91.2	1.28	100.901			-127.452	1.0921	258.476			-121.259	1.17842	128.786			-104.758	1.19402	61.3207			-120.119	1.10172	-0.39492
-80.091	1.16343	1265.09			-92.8	1.28	94.2711			-128.18	1.08748	242.683			-122.113	1.17362	133.27			-106.238	1.18677	47.337			-120.955	1.09766	14.3846
-81.07	1.14191	1343.9			-94.4	1.28	98.0392			-128.897	1.08293	237.925			-122.967	1.16883	124.075			-107.718	1.17952	49.6689			-121.791	1.0936	99.7616
-82.048	1.12039	1415.08			-96	1.28	97.7906			-129.613	1.07839	235.77			-123.822	1.16403	133.524			-109.198	1.17228	59.1014			-122.628	1.08955	295.216
-83.026	1.09887	1480.78			-97.6	1.28	83.3635			-130.341	1.07377	243.494			-124.676	1.15922	126.31			-110.677	1.16504	44.9064			-123.464	1.08549	338.434
-84.004	1.07735	1986.68			-99.2	1.28	97.5433			-131.069	1.06915	225.921			-125.53	1.15443	126.37			-112.157	1.15779	58.9896			-124.3	1.08143	347.997
-84.983	1.05582	7134.76			-100.8	1.28	97.7551			-131.785	1.0646	215.311			-126.384	1.14963	119.218			-113.637	1.15055	44.9171			-125.136	1.07737	355.29
-85.961	1.0343	13936.8			-102.4	1.28	83.8805			-132.502	1.06005	190.023			-127.238	1.14483	135.94			-115.117	1.1433	59.0457			-125.972	1.07332	365.073
-86.939	1.01278	14724.9			-104	1.28	108.421			-133.23	1.05543	174.899			-128.093	1.14003	114.504			-116.596	1.13606	51.9969			-126.808	1.06926	394.378
-87.918	0.99126	10572.3			-105.6	1.28	115.691			-133.958	1.05082	164.717			-128.947	1.13523	126.37			-118.076	1.12881	59.1295			-127.644	1.0652	399.869
-88.896	0.96974	6417.58			-107.2	1.28	115.816			-134.674	1.04627	150.501			-129.801	1.13043	114.449			-119.556	1.12157	80.5874			-128.48	1.06114	430.795
-89.874	0.94822	3792.89			-108.8	1.28	116.068			-135.391	1.04172	114.395			-130.655	1.12563	126.37			-121.035	1.11432	106.433			-129.317	1.05709	464.596
-90.852	0.92669	2310.14			-110.4	1.28	116.618			-136.119	1.0371	118.821			-131.509	1.12083	133.524			-122.515	1.10708	96.6523			-130.153	1.05303	486.376
-91.831	0.90517	1409.02			-112	1.28	120.044			-136.847	1.03248	121.313			-132.364	1.11603	130.952			-123.995	1.09983	106.283			-130.989	1.04897	516.444
-92.809	0.88365	1024			-113.6	1.28	108.342			-137.563	1.02794	107.604			-133.218	1.11123	133.555			-125.475	1.09259	111.268			-131.825	1.04491	503.742
-93.787	0.86213	883.31			-115.2	1.28	119.436			-138.28	1.02339	112.144			-134.072	1.10643	130.796			-126.954	1.08534	111.163			-132.661	1.04086	514.69
-94.765	0.84061	819.2			-116.8	1.28	108.381			-139.008	1.01877	97.7818			-134.926	1.10163	142.891			-128.434	1.0781	125			-133.497	1.0368	495.243
-95.744	0.81908	769.335			-118.4	1.28	98.0392			-139.736	1.01415	114.042			-135.78	1.09683	140.845			-129.914	1.07085	141.609			-134.333	1.03274	468.109
-96.722	0.79756	724.558			-120	1.28	101.412			-140.452	1.0096	100.19			-136.635	1.09203	152.781			-131.394	1.06361	151.014			-135.169	1.02868	428.39
-97.7	0.77604	687.924			-121.6	1.28	100.647			-141.168	1.00506	109.523			-137.489	1.08723	154.983			-132.873	1.05636	146.433			-136.006	1.02462	370.933
-98.678	0.75452	663.501			-123.2	1.28	104.769			-141.896	1.00044	113.663			-138.343	1.08243	169.329			-134.353	1.04912	170.334			-136.842	1.02057	258.413
-99.657	0.733	643.148			-124.8	1.28	94.6141			-142.624	0.99582	105.087			-139.197	1.07763	164.521			-135.833	1.04187	177.138			-137.678	1.01651	168.843
-100.635	0.71148	626.867			-126.4	1.28	94.2028			-143.341	0.99127	97.9454			-140.052	1.07283	162.06			-137.312	1.03463	165.328			-138.514	1.01245	146.871
-101.613	0.68995	618.725			-128	1.28	97.6491			-144.057	0.98672	93.3683			-140.906	1.06803	138.622			-138.792	1.02738	144.072			-139.35	1.00839	156.978
-102.591	0.66843	606.513			-129.6	1.28	90.4813			-144.785	0.9821	115.053			-141.76	1.06323	140.677			-140.272	1.02014	130.116			-140.186	1.00434	199.476
-103.57	0.64691	606.513			-131.2	1.28	83.0325			-145.513	0.97748	101.872			-142.614	1.05843	131.296			-141.752	1.01289	134.496			-141.022	1.00028	179.904
-104.548	0.62539	606.513			-132.8	1.28	87.0511			-146.23	0.97294	108.721			-143.468	1.05363	119.303			-143.231	1.00565	115.457			-141.858	0.99622	166.696
-105.526	0.60387	614.655			-134.4	1.28	83.2429			-146.946	0.96839	105.087			-144.323	1.04883	104.761			-144.711	0.9984	82.4886			-142.694	0.99216	161.229
-106.504	0.58235	618.725			-136	1.28	97.7198			-147.674	0.96377	109.995			-145.177	1.04403	95.2604			-146.191	0.99116	68.4605			-143.531	0.98811	146.442
-107.483	0.56082	630.936			-137.6	1.28	86.5177			-148.402	0.95915	96.9725			-146.031	1.03923	93.1898			-147.671	0.98391	54.3992			-144.367	0.98405	144.193
-108.461	0.5393	643.073			-139.2	1.28	91.2741			-149.119	0.9546	107.45			-146.885	1.03443	92.9457			-149.15	0.97667	54.3992			-145.203	0.97999	136.624
-72.553	1.2989	1277.75			-140.8	1.28	93.6936			-149.835	0.95006	110.603			-147.739	1.02963	83.3929			-81.729	1.29861	63.8143			-146.039	0.97593	130.519
-73.532	1.27738	1273.62			-142.4	1.28	97.7198			-93.666	1.29935	130.859			-148.594	1.02483	97.7585			-83.209	1.29136	54.3604			-146.875	0.97188	133.246
-74.51	1.25586	1265.09			-144	1.28	86.7366			-94.383	1.2948	123.897			-149.448	1.02003	76.2815			-84.688	1.28412	56.7239			-147.711	0.96782	122.347
-75.488	1.23434	1268.71			-145.6	1.28	58.0975			-95.111	1.29018	116.224			-98.219	1.29855	102.381			-86.168	1.27687	52.1204			-148.547	0.96376	131.098
-76.467	1.21281	1277.11			-147.2	1.28	72.4113			-95.839	1.28556	120.337			-99.073	1.29375	97.8285			-87.648	1.26963	59.0598			-149.383	0.9597	123.36
-77.445	1.19129	1306.52			-148.8	1.28	86.8622			-96.555	1.28102	130.704			-99.927	1.28895	93.0564			-89.127	1.26238	66.0684			-78.637	1.29806	128.026
-78.423	1.16977	1377.93			148.8	1.276	71.8134			-97.272	1.27647	118.765			-100.781	1.28415	100.143			-90.607	1.25514	54.3604			-79.473	1.294	138.675
-79.401	1.14825	1478.76			147.2	1.276	82.5556			-98	1.27185	126.341			-101.636	1.27935	95.488			-92.087	1.24789	56.7779			-80.309	1.28994	136.442
-80.38	1.12673	1595.84			145.6	1.276	85.745			-98.728	1.26723	128.48			-102.49	1.27455	95.3742			-93.567	1.24065	59.0457			-81.145	1.28588	143.051
-81.358	1.10521	1697.98			144	1.276	96.8088			-99.444	1.26268	120.709			-103.344	1.26975	97.5961			-95.046	1.2334	49.6103			-81.982	1.28183	130.098
-82.336	1.08368	1991.28			142.4	1.276	93.1565			-100.161	1.25814	127.006			-104.198	1.26495	66.8415			-96.526	1.22616	47.2699			-82.818	1.27777	140.749
-83.314	1.06216	6808.22			140.8	1.276	97.8614			-100.889	1.25352	127.57			-105.053	1.26015	97.8752			-98.006	1.21891	59.0037			-83.654	1.27371	135.899
-84.293	1.04064	19211.3			139.2	1.276	111.832			-101.617	1.2489	119.104			-105.907	1.25535	107.322			-99.486	1.21167	54.348			-84.49	1.26966	134.493
-85.271	1.01912	23399.7			137.6	1.276	108.578			-102.333	1.24435	123.78			-106.761	1.25055	93.0342			-100.965	1.20442	59.0598			-85.326	1.2656	125.346
-86.249	0.9976	17495.7			136	1.276	104.129			-103.049	1.2398	126.521			-107.615	1.24575	90.519			-102.445	1.19718	61.524			-86.162	1.26154	127.978
-87.227	0.97608	11157.7			134.4	1.276	108.264			-103.777	1.23518	142.687			-108.469	1.24096	97.7818			-103.925	1.18993	66.0684			-86.998	1.25748	136.996
-88.206	0.95455	5782.83			132.8	1.276	104.693			-104.505	1.23056	152.964			-109.324	1.23615	104.912			-105.404	1.18269	40.246			-87.834	1.25342	131.874
-89.184	0.93303	3289.09			131.2	1.276	97.7198			-105.222	1.22602	154.614			-110.178	1.23136	107.219			-106.884	1.17544	47.3822			-88.671	1.24937	138.176
-90.162	0.91151	1892.35			129.6	1.276	93.6936			-105.938	1.22147	143.712			-111.032	1.22656	88.2844			-108.364	1.1682	49.7157			-89.507	1.24531	127.52
-91.14	0.88999	1187.84			128	1.276	93.7612			-106.666	1.21685	161.1			-111.886	1.22176	102.43			-109.844	1.16095	51.9603			-90.343	1.24125	139.875
-92.119	0.86847	974.847			126.4	1.276	97.6137			-107.394	1.21223	153.132			-112.74	1.21696	102.65			-111.323	1.15371	47.2142			-91.179	1.23719	126.924
-93.097	0.84694	871.096			124.8	1.276	90.3178			-108.111	1.20768	168.285			-113.595	1.21216	104.862			-112.803	1.14646	52.0588			-92.015	1.23314	128.377
-94.075	0.82542	811.008			123.2	1.276	108.814			-108.827	1.20314	160.749			-114.449	1.20736	111.798			-114.283	1.13922	59.1712			-92.851	1.22908	128.956
-95.053	0.8039	765.263			121.6	1.276	123.457			-109.555	1.19852	184.353			-115.303	1.20256	109.837			-115.763	1.13197	63.8599			-93.687	1.22502	125.56
-96.032	0.78238	720.489			120	1.276	102.376			-110.283	1.1939	172.945			-116.157	1.19776	119.332			-117.242	1.12473	61.524			-94.523	1.22096	126.81
-97.01	0.76086	683.852			118.4	1.276	123.367			-110.999	1.18935	168.207			-117.012	1.19296	126.28			-118.722	1.11748	92.1763			-95.36	1.2169	130.255
-97.988	0.73934	659.429			116.8	1.276	110.092			-111.716	1.18481	171.593			-117.866	1.18816	131.202			-120.202	1.11024	106.484			-96.196	1.21285	129.532
-98.967	0.71781	643.148			115.2	1.276	143.224			-112.444	1.18019	195.051			-118.72	1.18336	130.89			-121.681	1.10299	94.5398			-97.032	1.20879	134.441
-99.945	0.69629	626.867			113.6	1.276	150.68			-113.172	1.17557	181.992			-119.574	1.17856	148.077			-123.161	1.09575	103.871			-97.868	1.20473	127.229
-100.923	0.67477	618.725			112	1.276	143.224			-113.888	1.17102	197.618			-120.428	1.17376	131.109			-124.641	1.0885	111.032			-98.704	1.20067	125.325
-101.901	0.65325	614.655			110.4	1.276	138.686			-114.605	1.16647	193.965			-121.283	1.16896	128.511			-126.121	1.08126	113.127			-99.54	1.19662	131.236
-102.88	0.63173	614.655			108.8	1.276	154.184			-115.333	1.16185	189.63			-122.137	1.16416	126.581			-127.6	1.07401	132.387			-100.376	1.19256	126.497
-103.858	0.61021	618.725			107.2	1.276	142.492			-116.061	1.15723	184.965			-122.991	1.15936	131.296			-129.08	1.06677	142.079			-101.212	1.1885	131.168
-104.836	0.58868	626.688			105.6	1.276	123.592			-116.777	1.15269	203.544			-123.845	1.15456	128.602			-130.56	1.05952	146.711			-102.048	1.18444	134.697
-105.814	0.56716	630.936			104	1.276	135.086			-117.494	1.14814	191.625			-124.699	1.14976	140.711			-132.04	1.05228	165.171			-102.885	1.18039	136.805
-106.793	0.54564	643.148			102.4	1.276	131.052			-118.222	1.14352	205.988			-125.554	1.14496	128.694			-133.519	1.04503	193.67			-103.721	1.17633	133.258
-107.771	0.52412	655.361			100.8	1.276	133.913			-118.95	1.1389	222.8			-126.408	1.14016	138.391			-134.999	1.03779	179.499			-104.557	1.17227	121.415
-71.863	1.28372	1335.61			99.2	1.276	117.345			-119.666	1.13435	204.422			-127.262	1.13536	116.889			-136.479	1.03055	177.304			-105.393	1.16821	133.101
-72.842	1.2622	1344.11			97.6	1.276	116.746			-120.382	1.12981	203.934			-128.116	1.13056	126.28			-137.959	1.0233	141.51			-106.229	1.16416	128.771
-73.82	1.24068	1353			96	1.276	109.051			-121.11	1.12519	230.13			-128.971	1.12576	116.778			-139.438	1.01605	139.249			-107.065	1.1601	134.669
-74.798	1.21915	1370.3			94.4	1.276	109.21			-121.838	1.12057	222.647			-129.825	1.12096	126.461			-140.918	1.00881	132.231			-107.901	1.15604	131.148
-75.776	1.19763	1417.11			92.8	1.276	116.111			-122.555	1.11602	222.009			-130.679	1.11616	143.061			-142.398	1.00157	115.186			-108.737	1.15198	133.021
-76.755	1.17611	1487.49			91.2	1.276	116.788			-123.271	1.11147	237.305			-131.533	1.11136	133.364			-143.877	0.99432	82.821			-109.574	1.14793	119.68
-77.733	1.15459	1604.35			89.6	1.276	134.889			-123.999	1.10685	244.78			-132.387	1.10656	133.492			-145.357	0.98708	63.9811			-110.41	1.14387	126.189
-78.711	1.13307	1772.06			88	1.276	115.691			-124.727	1.10223	242.279			-133.242	1.10176	142.721			-146.837	0.97983	56.6302			-111.246	1.13981	115.863
-79.689	1.11155	1935.49			86.4	1.276	116.026			-125.444	1.09769	259.213			-134.096	1.09696	147.724			-148.317	0.97259	42.5231			-112.082	1.13575	120.871
-80.668	1.09002	2095.42			84.8	1.276	123.278			-126.16	1.09314	243.61			-134.95	1.09216	145.723			-149.796	0.96534	40.1986			-112.918	1.13169	118.832
-81.646	1.0685	5123.72			83.2	1.276	127.319			-126.888	1.08852	258.476			-135.804	1.08736	159.752			-80.895	1.29453	66.225			-113.754	1.12764	132.114
-82.624	1.04698	19597.4			81.6	1.276	97.7198			-127.616	1.0839	248.565			-136.658	1.08256	157.367			-82.375	1.28728	59.1295			-114.59	1.12358	127.136
-83.602	1.02546	33597.8			80	1.276	116.406			-128.332	1.07935	241.858			-137.513	1.07776	174.266			-83.855	1.28004	56.6571			-115.426	1.11952	116.691
-84.581	1.00394	29279.6			78.4	1.276	141.049			-129.049	1.07481	239.962			-138.367	1.07296	159.867			-85.334	1.27279	63.8143			-116.263	1.11546	122.429
-85.559	0.98241	18109.5			76.8	1.276	116.111			-129.777	1.07019	246.116			-139.221	1.06816	164.364			-86.814	1.26555	59.1295			-117.099	1.11141	82.0007
-86.537	0.96089	9826.27			75.2	1.276	106.11			-130.505	1.06557	227.381			-140.075	1.06336	138.523			-88.294	1.2583	63.5892			-117.935	1.10735	14.6553
-87.516	0.93937	4810.09			73.6	1.276	105.149			-131.221	1.06102	214.133			-140.93	1.05856	138.062			-89.774	1.25106	61.4076			-118.771	1.10329	-4.01006
-88.494	0.91785	2625.54			72	1.276	105.225			-131.938	1.05647	190.839			-141.784	1.05376	135.973			-91.253	1.24381	54.348			-119.607	1.09923	3.14498
-89.472	0.89633	1527.81			70.4	1.276	105.187			-132.666	1.05185	172.455			-142.638	1.04896	114.723			-92.733	1.23657	52.0707			-120.443	1.09518	13.1589
-90.45	0.87481	1085.44			68.8	1.276	123.055			-133.394	1.04723	157.781			-143.492	1.04416	95.1929			-94.213	1.22932	47.3262			-121.279	1.09112	105.735
-91.429	0.85328	950.271			67.2	1.276	127.971			-134.11	1.04269	146.037			-144.346	1.03936	100.047			-95.692	1.22208	47.2367			-122.115	1.08706	299.692
-92.407	0.83176	867.027			65.6	1.276	115.984			-134.827	1.03814	114.069			-145.201	1.03457	98.0391			-97.172	1.21483	59.0873			-122.952	1.083	352.294
-93.385	0.81024	806.912			64	1.276	108.303			-135.555	1.03352	116.279			-146.055	1.02977	92.9898			-98.652	1.20759	42.5231			-123.788	1.07895	352.07
-94.363	0.78872	757.123			62.4	1.276	112.4			-136.283	1.0289	122.097			-146.909	1.02496	88.1793			-100.132	1.20034	63.8295			-124.624	1.07489	367.837
-95.342	0.7672	712.347			60.8	1.276	105.149			-136.999	1.02435	104.538			-147.763	1.02017	97.7121			-101.611	1.1931	54.2706			-125.46	1.07083	371.581
-96.32	0.74567	683.852			59.2	1.276	108.381			-137.715	1.01981	105.163			-148.617	1.01537	71.5137			-103.091	1.18585	61.3062			-126.296	1.06677	406.186
-97.298	0.72415	659.429			57.6	1.276	105.072			-138.443	1.01519	95.6479			-149.472	1.01057	83.4724			-104.571	1.17861	47.3822			-127.132	1.06272	414.626
-98.276	0.70263	643.148			56	1.276	112.278			-139.171	1.01057	109.969			-96.547	1.29876	107.271			-106.051	1.17136	49.6334			-127.968	1.05866	443.992
-99.255	0.68111	626.867			54.4	1.276	98.2888			-139.888	1.00602	99.999			-97.402	1.29396	102.405			-107.53	1.16412	54.4505			-128.804	1.0546	479.194
-100.233	0.65959	618.725			52.8	1.276	97.9324			-140.604	1.00147	102.846			-98.256	1.28916	102.601			-109.01	1.15687	47.3037			-129.64	1.05054	504.678
-101.211	0.63807	618.725			51.2	1.276	90.4158			-141.332	0.99686	113.879			-99.11	1.28436	90.8004			-110.49	1.14963	56.6038			-130.477	1.04648	531.993
-102.189	0.61655	626.867			49.6	1.276	123.144			-142.06	0.99223	107.81			-99.964	1.27956	92.9234			-111.969	1.14238	47.3935			-131.313	1.04243	520.652
-103.168	0.59502	630.785			48	1.276	104.996			-142.777	0.98769	97.8987			-100.818	1.27476	92.9457			-113.449	1.13514	56.6705			-132.149	1.03837	527.894
-104.146	0.5735	638.976			46.4	1.276	119.436			-143.493	0.98314	90.6487			-101.673	1.26996	90.6487			-114.929	1.12789	61.5093			-132.985	1.03431	504.843
-105.124	0.55198	647.218			44.8	1.276	104.844			-144.221	0.97852	110.63			-102.527	1.26516	109.523			-116.409	1.12065	61.5093			-133.821	1.03025	464.921
-106.102	0.53046	655.359			43.2	1.276	94.4766			-144.949	0.9739	102.601			-103.381	1.26036	71.6501			-117.888	1.1134	99.361			-134.657	1.0262	424.123
-107.081	0.50894	679.937			41.6	1.276	116.026			-145.666	0.96936	114.014			-104.235	1.25556	95.4424			-119.368	1.10616	99.2664			-135.493	1.02214	339.313
-70.195	1.29006	1389.53			40	1.276	126.582			-146.382	0.96481	102.308			-105.089	1.25076	104.987			-120.848	1.09891	94.4958			-136.329	1.01808	209.966
-71.173	1.26854	1406.73			38.4	1.276	115.9			-147.11	0.96019	109.186			-105.944	1.24596	97.7121			-122.328	1.09167	113.529			-137.166	1.01402	146.708
-72.151	1.24701	1424.88			36.8	1.276	108.735			-147.838	0.95557	104.118			-106.798	1.24116	88.2005			-123.807	1.08442	120.538			-138.002	1.00997	137.182
-73.13	1.22549	1465.94			35.2	1.276	115.357			-148.554	0.95102	104.463			-107.652	1.23636	107.373			-125.287	1.07718	113.341			-138.838	1.00591	152.667
-74.108	1.20397	1532.06			33.6	1.276	98.0392			-149.271	0.94648	107.604			-108.506	1.23156	95.4424			-126.767	1.06993	129.992			-139.674	1.00185	196.19
-75.086	1.18245	1616.26			32	1.276	115.816			-149.999	0.94186	97.8987			-109.36	1.22676	114.259			-128.246	1.06269	137.213			-140.51	0.99779	174.566
-76.065	1.16093	1725.33			30.4	1.276	119.479			-93.099	1.29575	130.549			-110.215	1.22196	97.8285			-129.726	1.05544	158.468			-141.346	0.99374	164.873
-77.043	1.13941	1930.89			28.8	1.276	97.968			-93.815	1.2912	126.039			-111.069	1.21716	107.194			-131.206	1.0482	175.48			-142.182	0.98968	160.791
-78.021	1.11788	2177.05			27.2	1.276	108.696			-94.543	1.28658	121.082			-111.923	1.21236	107.527			-132.686	1.04095	194.037			-143.018	0.98562	147.093
-78.999	1.09636	2386.42			25.6	1.276	123.233			-95.271	1.28196	114.531			-112.777	1.20756	104.937			-134.165	1.03371	190.768			-143.855	0.98156	146.54
-79.978	1.07484	4297.22			24	1.276	112.809			-95.988	1.27742	130.518			-113.632	1.20276	121.4			-135.645	1.02646	170.334			-144.691	0.9775	137.903
-80.956	1.05332	18050.6			22.4	1.276	111.873			-96.704	1.27287	125.414			-114.486	1.19796	121.689			-137.125	1.01922	141.777			-145.527	0.97345	126.746
-81.934	1.0318	40076.8			20.8	1.276	119.436			-97.432	1.26825	121.14			-115.34	1.19316	126.581			-138.605	1.01197	139.778			-146.363	0.96939	128.132
-82.912	1.01028	42650.1			19.2	1.276	115.9			-98.16	1.26363	127.841			-116.194	1.18836	131.109			-140.084	1.00473	125.384			-147.199	0.96533	117.808
-83.891	0.98875	30873.7			17.6	1.276	108.656			-98.877	1.25908	116.639			-117.048	1.18357	133.524			-141.564	0.99748	101.463			-148.035	0.96127	127.631
-84.869	0.96723	15474			16	1.276	115.524			-99.593	1.25454	121.718			-117.903	1.17877	137.93			-143.044	0.99024	75.632			-148.871	0.95722	128.582
-85.847	0.94571	7757.15			14.4	1.276	116.406			-100.321	1.24992	115.976			-118.757	1.17396	152.563			-144.523	0.98299	54.3992			-149.707	0.95316	124.684
-86.825	0.92419	3719.16			12.8	1.276	101.156			-101.049	1.2453	121.054			-119.611	1.16917	131.233			-146.003	0.97575	54.3992			-77.289	1.29963	128.896
-87.804	0.90267	1941.5			11.2	1.276	90.7111			-101.765	1.24075	127.932			-120.465	1.16437	126.31			-147.483	0.9685	44.8855			-78.125	1.29557	130.425
-88.782	0.88114	1294.34			9.6	1.276	109.051			-102.482	1.2362	123.398			-121.319	1.15957	140.912			-148.963	0.96126	37.816			-78.961	1.29152	133.454
-89.76	0.85962	1036.29			8	1.276	115.733			-103.21	1.23158	143.609			-122.174	1.15477	119.503			-78.582	1.29769	54.528			-79.797	1.28746	131.103
-90.738	0.8381	937.983			6.4	1.276	108.578			-103.938	1.22696	147.023			-123.028	1.14997	126.341			-80.062	1.29045	66.1155			-80.633	1.2834	143.485
-91.717	0.81658	860.159			4.8	1.276	100.756			-104.654	1.22242	156.176			-123.882	1.14517	143.198			-81.541	1.2832	54.4765			-81.469	1.27934	132.675
-92.695	0.79506	798.72			3.2	1.276	97.6843			-105.371	1.21787	144.265			-124.736	1.14037	133.396			-83.021	1.27596	61.4947			-82.306	1.27528	141.586
-93.673	0.77354	753.664			1.6	1.276	115.316			-106.099	1.21325	159.677			-125.591	1.13557	138.226			-84.501	1.26871	61.5527			-83.142	1.27123	136.608
-94.651	0.75201	708.277			0	1.276	101.302			-106.827	1.20863	155.237			-126.445	1.13077	128.694			-85.98	1.26147	51.9356			-83.978	1.26717	138.27
-95.63	0.73049	683.852			-1.6	1.276	90.9089			-107.543	1.20408	169.168			-127.299	1.12597	123.927			-87.46	1.25422	56.6705			-84.814	1.26311	128.731
-96.608	0.70897	655.359			-3.2	1.276	101.67			-108.259	1.19954	175.439			-128.153	1.12117	128.633			-88.94	1.24697	59.1295			-85.65	1.25905	130.962
-97.586	0.68745	643.148			-4.8	1.276	97.5433			-108.987	1.19492	184.18			-129.007	1.11637	131.14			-90.42	1.23973	59.1295			-86.486	1.255	134.336
-98.565	0.66593	630.936			-6.4	1.276	115.9			-109.715	1.1903	173.727			-129.862	1.11157	143.095			-91.899	1.23249	51.9356			-87.322	1.25094	136.093
-99.543	0.64441	630.785			-8	1.276	105.301			-110.432	1.18575	178.444			-130.716	1.10677	135.843			-93.379	1.22524	44.9064			-88.158	1.24688	137.923
-100.521	0.62288	634.881			-9.6	1.276	90.744			-111.148	1.1812	169.329			-131.57	1.10197	138.391			-94.859	1.21799	58.9203			-88.994	1.24282	130.992
-101.499	0.60136	635.006			-11.2	1.276	97.7906			-111.876	1.17658	190.748			-132.424	1.09717	147.584			-96.339	1.21075	58.9896			-89.831	1.23876	140.058
-102.478	0.57984	647.168			-12.8	1.276	108.853			-112.604	1.17196	187.871			-133.278	1.09237	154.983			-97.818	1.20351	52.0341			-90.667	1.23471	129.142
-103.456	0.55832	651.264			-14.4	1.276	97.5433			-113.321	1.16742	196.636			-134.133	1.08757	155.131			-99.298	1.19626	54.3093			-91.503	1.23065	129.694
-104.434	0.5368	663.551			-16	1.276	97.7551			-114.037	1.16287	197.15			-134.987	1.08277	166.866			-100.778	1.18901	49.6103			-92.339	1.22659	131.821
-105.412	0.51528	679.937			-17.6	1.276	105.301			-114.765	1.15825	197.618			-135.841	1.07797	159.867			-102.257	1.18177	58.8929			-93.175	1.22253	127.66
-106.391	0.49375	696.32			-19.2	1.276	94.6141			-115.493	1.15363	185.185			-136.695	1.07317	181.427			-103.737	1.17453	40.2081			-94.011	1.21848	125.353
-68.527	1.2964	1447.6			-20.8	1.276	101.119			-116.21	1.14908	203.057			-137.55	1.06837	164.482			-105.217	1.16728	59.1295			-94.847	1.21442	134.899
-69.505	1.27487	1460.99			-22.4	1.276	94.2028			-116.926	1.14454	192.491			-138.404	1.06357	157.293			-106.697	1.16003	56.7915			-95.683	1.21036	133.765
-70.483	1.25335	1502.22			-24	1.276	94.3396			-117.654	1.13992	211.602			-139.258	1.05877	138.556			-108.176	1.15279	59.0598			-96.52	1.2063	134.925
-71.461	1.23183	1547.86			-25.6	1.276	83.4846			-118.382	1.1353	222.75			-140.112	1.05397	135.617			-109.656	1.14555	54.1939			-97.356	1.20225	129.637
-72.44	1.21031	1620.92			-27.2	1.276	97.7551			-119.098	1.13075	206.063			-140.966	1.04917	135.713			-111.136	1.1383	52.0093			-98.192	1.19819	127.442
-73.418	1.18879	1750.62			-28.8	1.276	98.0747			-119.815	1.1262	213.979			-141.821	1.04437	119.503			-112.616	1.13106	54.3863			-99.028	1.19413	131.697
-74.396	1.16727	1858.41			-30.4	1.276	79.566			-120.543	1.12158	235.939			-142.675	1.03957	90.5625			-114.095	1.12381	71.0224			-99.864	1.19007	131.367
-75.374	1.14574	2053.77			-32	1.276	101.523			-121.271	1.11696	225.15			-143.529	1.03477	104.912			-115.575	1.11657	75.668			-100.7	1.18602	129.487
-76.353	1.12422	2367.61			-33.6	1.276	105.225			-121.987	1.11242	225.761			-144.383	1.02997	102.748			-117.055	1.10932	92.1553			-101.536	1.18196	136.377
-77.331	1.1027	2706.32			-35.2	1.276	90.4485			-122.704	1.10787	248.624			-145.237	1.02517	90.7136			-118.534	1.10208	108.618			-102.372	1.1779	136.04
-78.309	1.08118	3899.61			-36.8	1.276	97.2972			-123.432	1.10325	250.896			-146.092	1.02037	88.1371			-120.014	1.09483	108.696			-103.209	1.17384	131.722
-79.287	1.05966	16989.9			-38.4	1.276	115.774			-124.16	1.09863	248.327			-146.946	1.01557	93.012			-121.494	1.08759	116.141			-104.045	1.16979	127.588
-80.266	1.03814	46243.2			-40	1.276	101.67			-124.876	1.09409	262.288			-147.8	1.01077	71.5306			-122.974	1.08034	120.567			-104.881	1.16573	134.257
-81.244	1.01661	58986.6			-41.6	1.276	90.6453			-125.592	1.08954	254.458			-148.654	1.00597	80.9714			-124.453	1.0731	115.566			-105.717	1.16167	126.511
-82.222	0.99509	43771.1			-43.2	1.276	90.514			-126.32	1.08492	264.916			-149.509	1.00117	78.7214			-125.933	1.06585	132.356			-106.553	1.15761	133.367
-83.2	0.97357	27711.1			-44.8	1.276	97.8969			-127.048	1.0803	259.708			-94.876	1.29897	95.3289			-127.413	1.05861	148.41			-107.389	1.15356	128.039
-84.179	0.95205	11597.4			-46.4	1.276	101.707			-127.765	1.07575	251.016			-95.73	1.29417	109.602			-128.893	1.05136	163.584			-108.225	1.1495	134.303
-85.157	0.93053	5762.22			-48	1.276	108.499			-128.481	1.07121	246.175			-96.584	1.28937	100.095			-130.372	1.04412	196.171			-109.061	1.14544	122.785
-86.135	0.909	2756.6			-49.6	1.276	100.828			-129.209	1.06658	252.282			-97.438	1.28457	100.143			-131.852	1.03687	207.548			-109.897	1.14138	121.665
-87.114	0.88748	1544.19			-51.2	1.276	90.514			-129.937	1.06197	227.272			-98.293	1.27977	93.1898			-133.332	1.02963	195.986			-110.734	1.13732	115.629
-88.092	0.86596	1179.65			-52.8	1.276	97.826			-130.654	1.05742	213.879			-99.147	1.27497	90.6055			-134.811	1.02238	167.65			-111.57	1.13327	119.325
-89.07	0.84444	1011.71			-54.4	1.276	98.146			-131.37	1.05287	195.563			-100.001	1.27017	97.7121			-136.291	1.01514	139.48			-112.406	1.12921	123.162
-90.048	0.82292	925.695			-56	1.276	97.6491			-132.098	1.04825	171.51			-100.855	1.26537	93.0564			-137.771	1.00789	141.71			-113.242	1.12515	133.231
-91.027	0.8014	847.871			-57.6	1.276	98.0392			-132.826	1.04363	147.338			-101.709	1.26057	109.602			-139.251	1.00065	136.76			-114.078	1.12109	130.122
-92.005	0.77987	790.527			-59.2	1.276	83.5453			-133.543	1.03909	133.428			-102.564	1.25577	81.1456			-140.73	0.9934	94.2725			-114.914	1.11704	117.728
-92.983	0.75835	749.568			-60.8	1.276	93.5587			-134.259	1.03454	113.422			-103.418	1.25097	93.0786			-142.21	0.98616	66.225			-115.75	1.11298	116.996
-93.961	0.73683	708.607			-62.4	1.276	90.3504			-134.987	1.02992	117.057			-104.272	1.24617	100.238			-143.69	0.97891	59.1577			-116.586	1.10892	65.5063
-94.94	0.71531	683.852			-64	1.276	97.8614			-135.715	1.0253	116.75			-105.126	1.24137	97.7585			-145.17	0.97167	49.6334			-117.423	1.10486	7.89599
-95.918	0.69379	655.359			-65.6	1.276	97.968			-136.431	1.02075	104.118			-105.981	1.23657	95.3742			-146.649	0.96442	40.2365			-118.259	1.10081	-3.26141
-96.896	0.67227	651.264			-67.2	1.276	83.1225			-137.148	1.01621	105.566			-106.835	1.23177	107.296			-148.129	0.95718	42.5332			-119.095	1.09675	3.46015
-97.874	0.65074	639.078			-68.8	1.276	90.514			-137.876	1.01159	100.622			-107.689	1.22697	90.7136			-149.609	0.94993	59.0738			-119.931	1.09269	16.3171
-98.853	0.62922	638.976			-70.4	1.276	83.5453			-138.604	1.00697	109.811			-108.543	1.22217	114.232			-77.748	1.29361	52.0588			-120.767	1.08863	111.632
-99.831	0.6077	643.073			-72	1.276	94.511			-139.32	1.00242	106.584			-109.397	1.21737	109.811			-79.228	1.28636	59.1436			-121.603	1.08458	305.804
-100.809	0.58618	647.218			-73.6	1.276	83.3334			-140.037	0.99787	98.4156			-110.252	1.21257	112.118			-80.708	1.27912	59.0873			-122.439	1.08052	362.523
-101.787	0.56466	651.264			-75.2	1.276	90.9421			-140.765	0.99325	105.163			-111.106	1.20777	109.942			-82.187	1.27187	59.0457			-123.275	1.07646	362.519
-102.766	0.54314	659.456			-76.8	1.276	83.3938			-141.493	0.98863	104.862			-111.96	1.20297	104.987			-83.667	1.26463	54.3222			-124.112	1.0724	382.006
-103.744	0.52161	679.937			-78.4	1.276	83.273			-142.209	0.98409	106.762			-112.814	1.19817	130.89			-85.147	1.25738	59.0177			-124.948	1.06834	390
-104.722	0.50009	692.224			-80	1.276	90.3504			-142.926	0.97954	90.0047			-113.668	1.19337	128.786			-86.627	1.25014	58.9482			-125.784	1.06429	417.899
-105.7	0.47857	712.705			-81.6	1.276	90.777			-143.654	0.97492	105.188			-114.523	1.18857	128.817			-88.106	1.24289	63.8143			-126.62	1.06023	433.53
-67.836	1.28121	1519.43			-83.2	1.276	90.1875			-144.381	0.9703	105.163			-115.377	1.18377	140.845			-89.586	1.23565	47.2699			-127.456	1.05617	465.566
-68.815	1.25969	1561.8			-84.8	1.276	90.6453			-145.098	0.96575	109.995			-116.231	1.17897	135.876			-91.066	1.2284	59.1154			-128.292	1.05211	501.082
-69.793	1.23817	1618.87			-86.4	1.276	98.0035			-145.814	0.96121	97.8987			-117.085	1.17417	142.653			-92.545	1.22116	54.3351			-129.128	1.04806	525.481
-70.771	1.21665	1722.53			-88	1.276	90.514			-146.542	0.95659	109.472			-117.94	1.16937	152.309			-94.025	1.21391	47.2479			-129.964	1.044	541.872
-71.749	1.19513	1871.16			-89.6	1.276	90.5468			-147.27	0.95197	104.887			-118.794	1.16457	136.135			-95.505	1.20667	61.48			-130.801	1.03994	542.686
-72.728	1.17361	2008.81			-91.2	1.276	101.119			-147.987	0.94742	104.887			-119.648	1.15977	131.171			-96.985	1.19942	49.7157			-131.637	1.03588	535.956
-73.706	1.15208	2229.21			-92.8	1.276	90.6453			-148.703	0.94287	104.315			-120.502	1.15497	147.935			-98.464	1.19218	63.8143			-132.473	1.03183	510.781
-74.684	1.13056	2504.93			-94.4	1.276	98.2175			-149.431	0.93825	95.2604			-121.356	1.15017	117.141			-99.944	1.18493	47.1918			-133.309	1.02777	463.105
-75.663	1.10904	2931.87			-96	1.276	98.0747			-91.815	1.29669	133.939			-122.211	1.14537	128.847			-101.424	1.17769	56.7239			-134.145	1.02371	406.958
-76.641	1.08752	3784.32			-97.6	1.276	97.7198			-92.531	1.29215	134.847			-123.065	1.14057	143.403			-102.904	1.17044	47.3037			-134.981	1.01965	292.469
-77.619	1.066	11962.7			-99.2	1.276	93.9306			-93.248	1.2876	125.354			-123.919	1.13578	135.94			-104.383	1.1632	49.5749			-135.817	1.0156	160.767
-78.597	1.04447	47697.1			-100.8	1.276	101.67			-93.976	1.28298	124.312			-124.773	1.13098	135.746			-105.863	1.15595	66.3191			-136.653	1.01154	123.995
-79.576	1.02295	78401.5			-102.4	1.276	94.4766			-94.704	1.27836	116.39			-125.627	1.12617	131.077			-107.343	1.14871	59.1853			-137.489	1.00748	132.594
-80.554	1.00143	66467.7			-104	1.276	108.735			-95.42	1.27381	135.359			-126.482	1.12138	124.045			-108.822	1.14146	58.9342			-138.326	1.00342	157.293
-81.532	0.97991	39595.7			-105.6	1.276	112.197			-96.137	1.26927	130.922			-127.336	1.11658	142.755			-110.302	1.13422	47.1918			-139.162	0.99936	189.076
-82.51	0.95839	21030.3			-107.2	1.276	122.966			-96.865	1.26465	116.973			-128.19	1.11178	133.396			-111.782	1.12697	54.2963			-139.998	0.99531	168.764
-83.489	0.93686	8349.61			-108.8	1.276	126.858			-97.593	1.26003	128.449			-129.044	1.10698	148.077			-113.262	1.11973	63.9201			-140.834	0.99125	159.258
-84.467	0.91534	4113.5			-110.4	1.276	109.011			-98.309	1.25548	117.393			-129.899	1.10218	143.061			-114.741	1.11248	75.704			-141.67	0.98719	159.636
-85.445	0.89382	2048			-112	1.276	123.592			-99.025	1.25093	120.824			-130.753	1.09738	148.006			-116.221	1.10524	104.093			-142.506	0.98313	149.534
-86.423	0.8723	1331.2			-113.6	1.276	104.731			-99.753	1.24631	114.477			-131.607	1.09258	152.49			-117.701	1.09799	104.266			-143.342	0.97908	146.979
-87.402	0.85078	1126.4			-115.2	1.276	112.237			-100.481	1.24169	118.484			-132.461	1.08778	162.214			-119.181	1.09075	108.772			-144.178	0.97502	137.443
-88.38	0.82926	995.327			-116.8	1.276	112.278			-101.198	1.23715	133.206			-133.315	1.08298	155.057			-120.66	1.0835	137.18			-145.015	0.97096	125.13
-89.358	0.80773	905.215			-118.4	1.276	90.744			-101.914	1.2326	128.541			-134.17	1.07818	178.869			-122.14	1.07626	129.777			-145.851	0.9669	123.241
-90.336	0.78621	839.678			-120	1.276	101.523			-102.642	1.22798	141.081			-135.024	1.07338	167.144			-123.62	1.06901	132.262			-146.687	0.96285	118.537
-91.315	0.76469	786.432			-121.6	1.276	108.03			-103.37	1.22336	144.583			-135.878	1.06858	181.168			-125.099	1.06177	144.515			-147.523	0.95879	122.44
-92.293	0.74317	741.376			-123.2	1.276	105.11			-104.087	1.21881	156.955			-136.732	1.06378	164.403			-126.579	1.05452	163.005			-148.359	0.95473	129.635
-93.271	0.72165	708.607			-124.8	1.276	101.67			-104.803	1.21427	145.828			-137.586	1.05898	154.947			-128.059	1.04728	174.982			-149.195	0.95067	126.501
-94.249	0.70013	683.852			-126.4	1.276	97.6491			-105.531	1.20965	160.096			-138.441	1.05418	141.047			-129.539	1.04003	220.014			-76.777	1.29714	130.942
-95.228	0.67861	663.551			-128	1.276	97.826			-106.259	1.20503	164.358			-139.295	1.04938	130.983			-131.018	1.03279	229.206			-77.613	1.29309	135.41
-96.206	0.65708	651.264			-129.6	1.276	90.744			-106.975	1.20048	174.809			-140.149	1.04458	126.13			-132.498	1.02554	196.079			-78.449	1.28903	131.635
-97.184	0.63556	643.148			-131.2	1.276	83.424			-107.692	1.19593	188.905			-141.003	1.03978	124.193			-133.978	1.0183	158.805			-79.285	1.28497	127.372
-98.163	0.61404	647.168			-132.8	1.276	86.9251			-108.42	1.19131	188.094			-141.858	1.03498	95.4424			-135.458	1.01106	155.733			-80.121	1.28091	142.353
-99.141	0.59252	651.264			-134.4	1.276	83.3032			-109.148	1.1867	174.641			-142.712	1.03018	107.424			-136.937	1.00381	148.83			-80.957	1.27686	133.343
-100.119	0.571	655.361			-136	1.276	97.6137			-109.864	1.18215	184.166			-143.566	1.02538	104.912			-138.417	0.99657	127.72			-81.793	1.2728	141.458
-101.097	0.54947	663.551			-137.6	1.276	82.9427			-110.581	1.1776	173.15			-144.42	1.02058	93.1008			-139.897	0.98932	99.2202			-82.629	1.26874	134.503
-102.076	0.52795	675.839			-139.2	1.276	91.4075			-111.309	1.17298	184.74			-145.274	1.01578	85.7961			-141.376	0.98208	59.0177			-83.466	1.26468	140.405
-103.054	0.50643	692.224			-140.8	1.276	93.5923			-112.037	1.16836	192.995			-146.129	1.01098	88.3055			-142.856	0.97483	52.0956			-84.302	1.26063	131.917
-104.032	0.48491	712.705			-142.4	1.276	90.1875			-112.753	1.16382	199.668			-146.983	1.00618	76.3176			-144.336	0.96759	56.7644			-85.138	1.25657	136.783
-105.01	0.46339	733.183			-144	1.276	90.6453			-113.47	1.15927	192.491			-147.837	1.00138	78.553			-145.816	0.96034	47.2142			-85.974	1.25251	130.564
-66.168	1.28755	1557			-145.6	1.276	69.1161			-114.198	1.15465	201.661			-148.691	0.99658	88.1793			-147.295	0.9531	40.1794			-86.81	1.24845	138.659
-67.146	1.26603	1602.46			-147.2	1.276	83.515			-114.926	1.15003	186.514			-149.545	0.99178	83.4129			-148.775	0.94585	52.1204			-87.646	1.24439	136.784
-68.125	1.24451	1679.63			-148.8	1.276	61.5942			-115.642	1.14548	203.936			-93.191	1.2991	104.812			-75.435	1.29677	61.538			-88.482	1.24034	132.975
-69.103	1.22299	1780.09			148.8	1.272	79.0514			-116.358	1.14094	196.078			-94.045	1.2943	92.8566			-76.915	1.28953	52.1204			-89.318	1.23628	141.897
-70.081	1.20147	1961.52			147.2	1.272	79.0798			-117.086	1.13632	215.537			-94.899	1.2895	97.7585			-78.394	1.28228	54.3222			-90.155	1.23222	133.249
-71.059	1.17994	2143.07			145.6	1.272	78.8814			-117.814	1.1317	226.892			-95.754	1.2847	104.837			-79.874	1.27504	61.582			-90.991	1.22816	131.148
-72.038	1.15842	2324.47			144	1.272	96.7394			-118.531	1.12715	207.792			-96.608	1.2799	97.7585			-81.354	1.26779	59.1154			-91.827	1.22411	137.485
-73.016	1.1369	2689.61			142.4	1.272	89.7665			-119.247	1.1226	224.904			-97.462	1.2751	100.262			-82.833	1.26055	54.4122			-92.663	1.22005	131.98
-73.994	1.11538	3177.19			140.8	1.272	101.083			-119.975	1.11798	244.135			-98.316	1.2703	97.8752			-84.313	1.2533	54.2582			-93.499	1.21599	125.606
-74.972	1.09386	3858.78			139.2	1.272	108.108			-120.703	1.11336	233.054			-99.171	1.2655	97.7121			-85.793	1.24606	59.0873			-94.335	1.21193	136.149
-75.951	1.07234	8775.65			137.6	1.272	108.421			-121.42	1.10882	234.042			-100.025	1.2607	97.7356			-87.273	1.23881	54.4505			-95.171	1.20788	134.882
-76.929	1.05081	40740.8			136	1.272	108.108			-122.136	1.10427	248.505			-100.879	1.2559	109.811			-88.752	1.23157	54.3863			-96.007	1.20382	133.983
-77.907	1.02929	87628.8			134.4	1.272	111.752			-122.864	1.09965	258.723			-101.733	1.2511	93.1008			-90.232	1.22432	54.3222			-96.843	1.19976	133.878
-78.885	1.00777	92636.7			132.8	1.272	97.7198			-123.592	1.09503	263.662			-102.587	1.2463	93.0786			-91.712	1.21708	54.2453			-97.68	1.1957	129.863
-79.864	0.98625	62746			131.2	1.272	97.5433			-124.308	1.09048	267.265			-103.442	1.2415	100.238			-93.192	1.20983	49.5749			-98.516	1.19165	134.754
-80.842	0.96473	31176.3			129.6	1.272	108.225			-125.025	1.08594	270.078			-104.296	1.2367	97.8987			-94.671	1.20259	56.6705			-99.352	1.18759	133.518
-81.82	0.9432	14426.3			128	1.272	97.5433			-125.753	1.08132	274.659			-105.15	1.2319	100.071			-96.151	1.19534	54.2706			-100.188	1.18353	127.754
-82.798	0.92168	5815.29			126.4	1.272	101.302			-126.481	1.0767	269.882			-106.004	1.2271	100.047			-97.631	1.1881	61.3492			-101.024	1.17947	136.146
-83.777	0.90016	2901.71			124.8	1.272	86.7679			-127.197	1.07215	258.661			-106.858	1.2223	95.3742			-99.11	1.18085	54.3351			-101.86	1.17542	134.183
-84.755	0.87864	1613.82			123.2	1.272	109.131			-127.914	1.0676	249.28			-107.713	1.2175	119.104			-100.59	1.17361	59.0598			-102.696	1.17136	128.779
-85.733	0.85712	1245.19			121.6	1.272	119.479			-128.642	1.06298	249.459			-108.567	1.2127	114.641			-102.07	1.16636	44.9385			-103.532	1.1673	132.788
-86.712	0.8356	1101.83			120	1.272	109.449			-129.37	1.05836	220.902			-109.421	1.2079	114.449			-103.55	1.15912	44.9064			-104.369	1.16324	130.849
-87.69	0.81407	983.039			118.4	1.272	109.329			-130.086	1.05382	217.651			-110.275	1.20311	114.586			-105.029	1.15187	61.6991			-105.205	1.15918	125.633
-88.668	0.79255	892.927			116.8	1.272	109.97			-130.803	1.04927	192.033			-111.13	1.19831	105.062			-106.509	1.14463	63.7846			-106.041	1.15513	128.574
-89.646	0.77103	827.391			115.2	1.272	146.628			-131.531	1.04465	172.745			-111.984	1.19351	130.952			-107.989	1.13738	54.4505			-106.877	1.15107	124.443
-90.625	0.74951	778.239			113.6	1.272	150.735			-132.259	1.04003	142.653			-112.838	1.1887	133.619			-109.469	1.13014	56.5105			-107.713	1.14701	131.873
-91.603	0.72799	737.281			112	1.272	143.172			-132.975	1.03548	126.612			-113.692	1.18391	126.37			-110.948	1.12289	49.6334			-108.549	1.14295	125.547
-92.581	0.70647	708.607			110.4	1.272	142.857			-133.691	1.03094	113.771			-114.546	1.17911	147.935			-112.428	1.11565	66.2875			-109.385	1.1389	118.51
-93.559	0.68494	688.127			108.8	1.272	147.005			-134.419	1.02632	112.413			-115.401	1.17431	142.925			-113.908	1.1084	89.771			-110.221	1.13484	120.676
-94.538	0.66342	663.551			107.2	1.272	153.228			-135.147	1.0217	111.426			-116.255	1.16951	142.856			-115.387	1.10116	99.5022			-111.058	1.13078	117.965
-95.516	0.6419	659.456			105.6	1.272	134.889			-135.864	1.01715	97.5961			-117.109	1.16471	152.199			-116.867	1.09391	101.535			-111.894	1.12672	125.583
-96.494	0.62038	655.361			104	1.272	149.963			-136.58	1.0126	112.332			-117.963	1.15991	143.164			-118.347	1.08667	122.641			-112.73	1.12267	132.786
-97.472	0.59886	655.361			102.4	1.272	124.043			-137.308	1.00798	109.498			-118.817	1.15511	138.292			-119.827	1.07942	139.613			-113.566	1.11861	127.778
-98.451	0.57734	659.456			100.8	1.272	134.546			-138.036	1.00337	113.825			-119.672	1.15031	147.971			-121.306	1.07218	125.532			-114.402	1.11455	122.338
-99.429	0.55581	663.551			99.2	1.272	117.345			-138.753	0.99882	113.96			-120.526	1.14551	129.094			-122.786	1.06493	137.147			-115.238	1.11049	112.551
-100.407	0.53429	679.937			97.6	1.272	127.458			-139.469	0.99427	97.8285			-121.38	1.14071	131.14			-124.266	1.05769	162.928			-116.074	1.10644	51.0296
-101.385	0.51277	688.127			96	1.272	108.735			-140.197	0.98965	105.188			-122.234	1.13591	143.403			-125.746	1.05044	174.446			-116.91	1.10238	2.14008
-102.364	0.49125	712.705			94.4	1.272	102.19			-140.925	0.98503	109.263			-123.089	1.13111	135.973			-127.225	1.0432	196.079			-117.746	1.09832	-0.95335
-103.342	0.46973	733.183			92.8	1.272	109.17			-141.642	0.98049	113.825			-123.943	1.12631	131.014			-128.705	1.03595	236.406			-118.583	1.09426	2.64529
-104.32	0.4482	753.664			91.2	1.272	112.891			-142.358	0.97594	97.387			-124.797	1.12151	126.37			-130.185	1.02871	234.43			-119.419	1.0902	20.3211
-64.5	1.29389	1588.62			89.6	1.272	149.581			-143.086	0.97132	106.837			-125.651	1.11671	121.602			-131.664	1.02146	207.644			-120.255	1.08615	113.018
-65.478	1.27237	1640.51			88	1.272	101.412			-143.814	0.9667	109.263			-126.505	1.11191	147.584			-133.144	1.01422	158.393			-121.091	1.08209	312.932
-66.456	1.25085	1711.69			86.4	1.272	119.957			-144.53	0.96215	109.759			-127.36	1.10711	133.46			-134.624	1.00697	158.693			-121.927	1.07803	368.203
-67.434	1.22933	1837.66			84.8	1.272	116.195			-145.247	0.95761	93.6149			-128.214	1.10231	143.3			-136.104	0.99973	146.884			-122.763	1.07397	377.175
-68.413	1.2078	2016.14			83.2	1.272	127.227			-145.975	0.95298	107.733			-129.068	1.09751	143.095			-137.583	0.99248	120.453			-123.599	1.06992	396.991
-69.391	1.18628	2227.27			81.6	1.272	101.596			-146.703	0.94837	105.137			-129.922	1.09271	159.867			-139.063	0.98524	94.4958			-124.435	1.06586	412.283
-70.369	1.16476	2457.6			80	1.272	116.111			-147.419	0.94382	107.322			-130.776	1.08791	155.02			-140.543	0.97799	75.3831			-125.272	1.0618	428.878
-71.347	1.14324	2761.48			78.4	1.272	137.631			-148.136	0.93927	104.339			-131.631	1.08311	169.37			-142.023	0.97075	54.348			-126.108	1.05774	458.578
-72.326	1.12172	3355.89			76.8	1.272	108.853			-148.864	0.93465	94.7643			-132.485	1.07831	162.291			-143.502	0.9635	47.3262			-126.944	1.05369	494.656
-73.304	1.1002	4063.25			75.2	1.272	98.612			-149.592	0.93003	105.213			-133.339	1.07351	181.254			-144.982	0.95626	40.1416			-127.78	1.04963	532.415
-74.282	1.07867	7427.43			73.6	1.272	108.814			-90.523	1.29773	128.909			-134.193	1.06871	176.527			-146.462	0.94901	42.4428			-128.616	1.04557	553.13
-75.261	1.05715	33167.6			72	1.272	101.596			-91.251	1.29311	130.983			-135.048	1.06391	174.058			-147.941	0.94177	47.2699			-129.452	1.04151	549.835
-76.239	1.03563	93123.7			70.4	1.272	105.149			-91.967	1.28857	137.897			-135.902	1.05911	159.79			-149.421	0.93452	42.5733			-130.288	1.03746	561.764
-77.217	1.01411	113025			68.8	1.272	119.652			-92.684	1.28402	123.28			-136.756	1.05431	157.217			-73.121	1.29994	59.0598			-131.124	1.0334	537.577
-78.195	0.99259	88840.7			67.2	1.272	127.505			-93.412	1.2794	121.98			-137.61	1.04951	148.006			-74.601	1.29269	56.6975			-131.961	1.02934	507.871
-79.174	0.97106	50720.4			65.6	1.272	119.349			-94.14	1.27478	121.776			-138.464	1.04471	128.694			-76.081	1.28544	51.9969			-132.797	1.02528	459.537
-80.152	0.94954	21779.1			64	1.272	111.832			-94.856	1.27023	130.147			-139.319	1.03991	126.25			-77.561	1.2782	59.1577			-133.633	1.02123	371.781
-81.13	0.92802	9579.94			62.4	1.272	116.322			-95.572	1.26569	131.233			-140.173	1.03511	126.612			-79.04	1.27096	63.7846			-134.469	1.01717	235.838
-82.108	0.9065	3936.28			60.8	1.272	98.0392			-96.3	1.26107	119.846			-141.027	1.03031	97.8285			-80.52	1.26371	56.6571			-135.305	1.01311	126.915
-83.087	0.88498	2125.83			59.2	1.272	108.656			-97.028	1.25645	126.31			-141.881	1.02551	109.759			-82	1.25646	54.3604			-136.141	1.00905	98.5069
-84.065	0.86346	1417.21			57.6	1.272	108.932			-97.745	1.2519	114.531			-142.735	1.02071	95.2156			-83.48	1.24922	59.0037			-136.977	1.00499	131.411
-85.043	0.84193	1200.13			56	1.272	116.026			-98.461	1.24735	123.398			-143.59	1.01591	102.577			-84.959	1.24198	54.3093			-137.813	1.00094	164.557
-86.021	0.82041	1077.25			54.4	1.272	97.9324			-99.189	1.24273	124.282			-144.444	1.01111	78.7401			-86.439	1.23473	49.6103			-138.649	0.99688	182.826
-87	0.79889	962.559			52.8	1.272	108.656			-99.917	1.23811	116.834			-145.298	1.00631	83.4525			-87.919	1.22748	47.2367			-139.486	0.99282	167.052
-87.978	0.77737	876.542			51.2	1.272	97.7551			-100.634	1.23357	135.843			-146.152	1.00151	81.0491			-89.398	1.22024	59.1577			-140.322	0.98876	155.49
-88.956	0.75585	819.2			49.6	1.272	126.354			-101.35	1.22902	131.736			-147.007	0.99671	80.9334			-90.878	1.213	63.7846			-141.158	0.98471	155.338
-89.934	0.73433	770.047			48	1.272	108.735			-102.078	1.2244	142.315			-147.861	0.99191	85.755			-92.358	1.20575	47.3262			-141.994	0.98065	152.931
-90.913	0.7128	733.183			46.4	1.272	112.035			-102.806	1.21978	148.006			-148.715	0.98711	78.6465			-93.838	1.1985	59.1154			-142.83	0.97659	143.221
-91.891	0.69128	708.607			44.8	1.272	108.225			-103.522	1.21523	160.403			-149.569	0.98232	78.6465			-95.317	1.19126	47.3037			-143.666	0.97253	134.898
-92.869	0.66976	688.127			43.2	1.272	90.383			-104.239	1.21069	149.501			-91.506	1.29923	97.7585			-96.797	1.18402	68.4931			-144.502	0.96847	123.54
-93.847	0.64824	671.744			41.6	1.272	119.652			-104.967	1.20607	161.52			-92.361	1.29443	109.549			-98.277	1.17677	54.3093			-145.338	0.96442	121.011
-94.826	0.62672	667.649			40	1.272	119.349			-105.695	1.20145	174.446			-93.215	1.28963	88.0948			-99.757	1.16952	54.4122			-146.175	0.96036	124.767
-95.804	0.6052	663.551			38.4	1.272	119.479			-106.411	1.1969	178.613			-94.069	1.28483	90.5625			-101.236	1.16228	54.3222			-147.011	0.9563	118.744
-96.782	0.58367	663.551			36.8	1.272	108.814			-107.128	1.19235	194.636			-94.923	1.28003	102.479			-102.716	1.15504	42.513			-147.847	0.95225	131.535
-97.761	0.56215	667.649			35.2	1.272	119.263			-107.856	1.18773	193.779			-95.777	1.27523	100.095			-104.196	1.14779	59.0873			-148.683	0.94819	124.333
-98.739	0.54063	675.839			33.6	1.272	105.072			-108.584	1.18311	176.359			-96.632	1.27044	109.811			-105.675	1.14055	63.9049			-149.519	0.94413	122.766
-99.717	0.51911	692.224			32	1.272	108.303			-109.3	1.17857	185.714			-97.486	1.26564	102.601			-107.155	1.1333	52.0341			-75.428	1.29872	129.45
-100.695	0.49759	708.607			30.4	1.272	119.177			-110.017	1.17402	184.965			-98.34	1.26083	90.5625			-108.635	1.12606	59.0177			-76.264	1.29466	136.125
-101.674	0.47607	733.183			28.8	1.272	101.596			-110.745	1.1694	184.122			-99.194	1.25604	97.7121			-110.115	1.11881	51.9233			-77.101	1.2906	139.357
-102.652	0.45454	749.568			27.2	1.272	108.578			-111.473	1.16478	193.919			-100.049	1.25124	105.112			-111.594	1.11157	64.0569			-77.937	1.28654	131.791
-103.63	0.43302	770.047			25.6	1.272	119.479			-112.189	1.16023	204.713			-100.903	1.24644	105.037			-113.074	1.10432	92.1334			-78.773	1.28249	127.806
-63.81	1.27871	1672			24	1.272	116.406			-112.905	1.15569	185.493			-101.757	1.24164	93.0564			-114.554	1.09708	108.67			-79.609	1.27843	138.924
-64.788	1.25719	1746.19			22.4	1.272	108.735			-113.633	1.15107	202.815			-102.611	1.23684	107.219			-116.034	1.08983	104.068			-80.445	1.27437	132.179
-65.766	1.23567	1868.66			20.8	1.272	115.691			-114.361	1.14645	191.204			-103.465	1.23204	97.9454			-117.513	1.08259	120.595			-81.281	1.27031	139.796
-66.744	1.21414	2033.87			19.2	1.272	119.479			-115.078	1.1419	213.574			-104.32	1.22724	102.528			-118.993	1.07534	141.575			-82.117	1.26625	133.267
-67.723	1.19262	2296.15			17.6	1.272	108.656			-115.794	1.13735	202.574			-105.174	1.22244	95.306			-120.473	1.0681	129.992			-82.953	1.2622	138.356
-68.701	1.1711	2536.19			16	1.272	115.733			-116.522	1.13274	219.309			-106.028	1.21764	92.9234			-121.952	1.06085	146.122			-83.789	1.25814	128.492
-69.679	1.14958	2841.87			14.4	1.272	112.482			-117.25	1.12812	229.885			-106.882	1.21284	121.602			-123.432	1.05361	170.454			-84.626	1.25408	139.81
-70.657	1.12806	3363.38			12.8	1.272	108.578			-117.967	1.12357	218.631			-107.736	1.20804	119.303			-124.912	1.04636	196.126			-85.462	1.25002	126.389
-71.636	1.10653	4206.79			11.2	1.272	109.011			-118.683	1.11902	234.098			-108.591	1.20324	121.631			-126.392	1.03912	222.696			-86.298	1.24597	140.456
-72.614	1.08501	6155.48			9.6	1.272	109.011			-119.411	1.1144	245.354			-109.445	1.19844	116.778			-127.871	1.03187	271.546			-87.134	1.24191	133.71
-73.592	1.06349	27624.7			8	1.272	104.844			-120.139	1.10978	247.03			-110.299	1.19364	114.613			-129.351	1.02463	251.363			-87.97	1.23785	133.064
-74.57	1.04197	87129.2			6.4	1.272	115.9			-120.855	1.10524	246.971			-111.153	1.18884	131.077			-130.831	1.01738	206.063			-88.806	1.23379	141.488
-75.549	1.02045	146972			4.8	1.272	108.381			-121.572	1.10069	251.66			-112.008	1.18404	136.005			-132.311	1.01014	172.577			-89.642	1.22974	132.972
-76.527	0.99892	115570			3.2	1.272	105.149			-122.3	1.09607	268.919			-112.862	1.17924	131.233			-133.79	1.00289	155.991			-90.478	1.22568	134.464
-77.505	0.9774	77126.2			1.6	1.272	111.913			-123.028	1.09145	271.88			-113.716	1.17444	147.935			-135.27	0.99565	153.302			-91.315	1.22162	139.968
-78.483	0.95588	36010.1			0	1.272	108.342			-123.744	1.0869	276.792			-114.57	1.16964	147.689			-136.75	0.9884	113.448			-92.151	1.21756	135.008
-79.462	0.93436	14367.2			-1.6	1.272	83.6669			-124.461	1.08236	283.535			-115.424	1.16484	143.095			-138.229	0.98116	94.4958			-92.987	1.21351	127.731
-80.44	0.91284	6225.93			-3.2	1.272	97.826			-125.189	1.07774	282.634			-116.279	1.16004	154.651			-139.709	0.97391	65.8358			-93.823	1.20945	137.411
-81.418	0.89132	2650.29			-4.8	1.272	100.974			-125.917	1.07312	273.643			-117.133	1.15524	152.563			-141.189	0.96667	52.0588			-94.659	1.20539	132.483
-82.396	0.86979	1716.22			-6.4	1.272	108.617			-126.633	1.06857	268.536			-117.987	1.15044	138.391			-142.669	0.95942	54.567			-95.495	1.20133	134.116
-83.375	0.84827	1331.2			-8	1.272	97.968			-127.35	1.06402	248.268			-118.841	1.14564	145.55			-144.148	0.95218	44.7795			-96.331	1.19728	136.449
-84.353	0.82675	1167.36			-9.6	1.272	87.0828			-128.078	1.0594	242.8			-119.695	1.14084	148.006			-145.628	0.94493	40.113			-97.167	1.19322	132.472
-85.331	0.80523	1048.58			-11.2	1.272	101.523			-128.806	1.05478	213.421			-120.55	1.13604	138.226			-147.108	0.93769	52.0464			-98.004	1.18916	135.628
-86.31	0.78371	942.078			-12.8	1.272	109.051			-129.522	1.05024	218.382			-121.404	1.13124	138.589			-148.588	0.93044	42.6135			-98.84	1.1851	132.289
-87.288	0.76219	860.159			-14.4	1.272	90.2526			-130.238	1.04569	190.023			-122.258	1.12644	128.755			-72.288	1.29585	54.2325			-99.676	1.18104	125.305
-88.266	0.74067	806.912			-16	1.272	97.7198			-130.966	1.04107	170.059			-123.112	1.12164	135.778			-73.767	1.28861	61.4508			-100.512	1.17699	134.413
-89.244	0.71914	761.856			-17.6	1.272	101.449			-131.694	1.03645	143.644			-123.967	1.11684	131.046			-75.247	1.28136	56.7644			-101.348	1.17293	129.779
-90.223	0.69762	724.993			-19.2	1.272	90.9421			-132.411	1.0319	124.401			-124.821	1.11204	121.602			-76.727	1.27412	51.9969			-102.184	1.16887	125.174
-91.201	0.6761	704.512			-20.8	1.272	101.449			-133.127	1.02736	116.945			-125.675	1.10724	140.677			-78.207	1.26687	66.2408			-103.02	1.16481	135.069
-92.179	0.65458	688.127			-22.4	1.272	105.034			-133.855	1.02274	111.692			-126.529	1.10244	138.325			-79.686	1.25963	61.4947			-103.856	1.16076	127.434
-93.157	0.63306	679.937			-24	1.272	98.0392			-134.583	1.01812	112.011			-127.383	1.09764	131.265			-81.166	1.25238	63.9811			-104.692	1.1567	126.05
-94.136	0.61153	675.839			-25.6	1.272	90.2852			-135.3	1.01357	88.5167			-128.238	1.09284	145.584			-82.646	1.24514	51.8868			-105.529	1.15264	124.571
-95.114	0.59001	671.744			-27.2	1.272	101.229			-136.016	1.00902	116.39			-129.092	1.08804	169.37			-84.126	1.23789	63.8599			-106.365	1.14858	121.075
-96.092	0.56849	675.839			-28.8	1.272	98.2532			-136.744	1.0044	109.03			-129.946	1.08324	159.867			-85.605	1.23065	42.5733			-107.201	1.14453	128.163
-97.07	0.54697	679.937			-30.4	1.272	86.9251			-137.472	0.99978	113.879			-130.8	1.07844	174.225			-87.085	1.2234	54.3863			-108.037	1.14047	128.08
-98.049	0.52545	692.224			-32	1.272	108.499			-138.189	0.99524	114.888			-131.654	1.07364	176.442			-88.565	1.21616	51.9727			-108.873	1.13641	117.501
-99.027	0.50392	708.607			-33.6	1.272	105.149			-138.905	0.99069	90.1973			-132.509	1.06884	181.297			-90.045	1.20891	54.3733			-109.709	1.13235	126.46
-100.005	0.4824	733.183			-35.2	1.272	97.4025			-139.633	0.98607	104.414			-133.363	1.06404	185.892			-91.524	1.20167	37.7984			-110.545	1.1283	120.004
-100.983	0.46088	749.568			-36.8	1.272	97.1571			-140.361	0.98145	114.395			-134.217	1.05925	176.569			-93.004	1.19442	54.3604			-111.381	1.12424	127.648
-101.962	0.43936	761.856			-38.4	1.272	115.691			-141.077	0.97691	114.531			-135.071	1.05445	164.756			-94.484	1.18718	51.9727			-112.218	1.12018	128.711
-102.94	0.41784	798.72			-40	1.272	97.7906			-141.794	0.97236	105.213			-135.926	1.04964	154.909			-95.963	1.17993	59.1014			-113.054	1.11612	127.127
-62.141	1.28505	1701.41			-41.6	1.272	90.5468			-142.522	0.96774	114.395			-136.78	1.04485	154.983			-97.443	1.17269	54.3351			-113.89	1.11207	123.79
-63.119	1.26353	1789.3			-43.2	1.272	86.7679			-143.25	0.96312	114.042			-137.634	1.04005	131.077			-98.923	1.16544	47.2254			-114.726	1.10801	109.066
-64.098	1.242	1882.51			-44.8	1.272	97.7198			-143.966	0.95857	106.837			-138.488	1.03525	126.25			-100.403	1.1582	49.5632			-115.562	1.10395	37.3324
-65.076	1.22048	2046.87			-46.4	1.272	94.4423			-144.683	0.95403	95.6021			-139.342	1.03045	131.359			-101.882	1.15095	52.0341			-116.398	1.09989	-1.38237
-66.054	1.19896	2305.54			-48	1.272	97.4376			-145.411	0.94941	102.724			-140.197	1.02565	93.1231			-103.362	1.14371	52.0341			-117.234	1.09583	1.37017
-67.032	1.17744	2578.81			-49.6	1.272	100.828			-146.139	0.94478	97.6185			-141.051	1.02085	109.68			-104.842	1.13646	54.3604			-118.07	1.09178	4.34023
-68.011	1.15592	2883.58			-51.2	1.272	90.6453			-146.855	0.94024	107.015			-141.905	1.01605	90.3683			-106.322	1.12922	47.3596			-118.907	1.08772	22.2859
-68.989	1.1344	3387.17			-52.8	1.272	101.744			-147.571	0.93569	107.424			-142.759	1.01125	100.214			-107.801	1.12197	49.4931			-119.743	1.08366	111.807
-69.967	1.11287	4235.7			-54.4	1.272	109.131			-148.299	0.93107	99.8564			-143.613	1.00645	76.3541			-109.281	1.11473	56.7374			-120.579	1.0796	320.754
-70.945	1.09135	5679.78			-56	1.272	90.1875			-149.027	0.92645	111.692			-144.468	1.00165	81.0491			-110.761	1.10748	61.5093			-121.415	1.07555	372.72
-71.924	1.06983	17224.8			-57.6	1.272	98.0392			-149.744	0.92191	116.362			-145.322	0.99685	76.2267			-112.24	1.10024	96.5387			-122.251	1.07149	390.045
-72.902	1.04831	81809.9			-59.2	1.272	83.606			-89.227	1.29875	135.876			-146.176	0.99205	83.3329			-113.72	1.09299	108.953			-123.087	1.06743	413.393
-73.88	1.02679	151300			-60.8	1.272	93.5251			-89.955	1.29413	132.795			-147.03	0.98725	78.6653			-115.2	1.08575	103.994			-123.923	1.06337	431.557
-74.859	1.00526	159013			-62.4	1.272	83.2429			-90.683	1.28951	125.89			-147.885	0.98245	76.3541			-116.68	1.0785	120.339			-124.759	1.05932	442.91
-75.837	0.98374	103968			-64	1.272	97.826			-91.4	1.28496	136.135			-148.739	0.97765	81.0297			-118.159	1.07126	146.641			-125.595	1.05526	481.812
-76.815	0.96222	57837.6			-65.6	1.272	108.578			-92.116	1.28042	124.223			-149.593	0.97285	71.6844			-119.639	1.06401	144.31			-126.432	1.0512	530.539
-77.793	0.9407	23006.1			-67.2	1.272	90.3178			-92.844	1.2758	121.14			-89.835	1.29944	93.0564			-121.119	1.05677	158.206			-127.268	1.04714	567.287
-78.772	0.91918	8910.39			-68.8	1.272	90.5468			-93.572	1.27118	121.863			-90.689	1.29464	95.3289			-122.599	1.04952	184.353			-128.104	1.04309	579.902
-79.75	0.89766	4077.33			-70.4	1.272	90.876			-94.288	1.26663	123.223			-91.543	1.28984	104.812			-124.078	1.04228	207.988			-128.94	1.03903	564.003
-80.728	0.87613	2023.78			-72	1.272	87.3363			-95.005	1.26208	135.391			-92.397	1.28504	88.1371			-125.558	1.03503	278.63			-129.776	1.03497	576.238
-81.706	0.85461	1527.81			-73.6	1.272	79.768			-95.733	1.25746	121.544			-93.252	1.28024	88.0535			-127.038	1.02779	290.986			-130.612	1.03091	541.758
-82.685	0.83309	1282.05			-75.2	1.272	87.2411			-96.461	1.25284	123.31			-94.106	1.27544	105.012			-128.517	1.02055	256.836			-131.448	1.02685	506.085
-83.663	0.81157	1138.69			-76.8	1.272	90.4485			-97.177	1.2483	118.567			-94.96	1.27064	97.6653			-129.997	1.0133	210.253			-132.284	1.0228	445.802
-84.641	0.79005	1024			-78.4	1.272	90.8099			-97.894	1.24375	126.793			-95.814	1.26584	114.586			-131.477	1.00605	175.189			-133.121	1.01874	319.557
-85.619	0.76853	925.695			-80	1.272	97.3322			-98.622	1.23913	131.768			-96.669	1.26104	100.143			-132.957	0.99881	168.046			-133.957	1.01468	178.481
-86.598	0.747	847.871			-81.6	1.272	91.1078			-99.35	1.23451	117.225			-97.523	1.25624	90.6271			-134.436	0.99157	148.935			-134.793	1.01062	99.7912
-87.576	0.72548	798.72			-83.2	1.272	97.2972			-100.066	1.22997	130.362			-98.377	1.25144	97.7818			-135.916	0.98432	101.703			-135.629	1.00657	80.8096
-88.554	0.70396	757.759			-84.8	1.272	87.0828			-100.782	1.22542	133.843			-99.231	1.24664	95.5564			-137.396	0.97708	80.3406			-136.465	1.00251	131.986
-89.532	0.68244	720.895			-86.4	1.272	97.7198			-101.51	1.2208	144.412			-100.085	1.24184	109.68			-138.876	0.96983	72.9069			-137.301	0.99845	172.48
-90.511	0.66092	708.607			-88	1.272	97.6491			-102.238	1.21618	148.148			-100.94	1.23704	100.166			-140.355	0.96259	56.7239			-138.137	0.99439	176.017
-91.489	0.6394	692.224			-89.6	1.272	90.5468			-102.955	1.21163	164.678			-101.794	1.23224	107.194			-141.835	0.95534	42.6639			-138.973	0.99033	167.282
-92.467	0.61787	684.032			-91.2	1.272	98.0035			-103.671	1.20709	161.712			-102.648	1.22744	97.9454			-143.315	0.9481	51.9969			-139.81	0.98628	157.08
-93.445	0.59635	679.937			-92.8	1.272	90.876			-104.399	1.20246	173.314			-103.502	1.22264	102.479			-144.794	0.94085	47.1144			-140.646	0.98222	147.891
-94.424	0.57483	679.937			-94.4	1.272	98.612			-105.127	1.19785	181.56			-104.356	1.21785	100.047			-146.274	0.93361	47.2699			-141.482	0.97816	153.819
-95.402	0.55331	688.127			-96	1.272	91.1409			-105.844	1.1933	180.136			-105.211	1.21304	90.6055			-147.754	0.92636	61.538			-142.318	0.97411	137.191
-96.38	0.53179	696.32			-97.6	1.272	104.958			-106.56	1.18875	190.566			-106.065	1.20825	114.395			-149.234	0.91912	40.1794			-143.154	0.97005	136.042
-97.359	0.51026	712.705			-99.2	1.272	94.0324			-107.288	1.18413	192.719			-106.919	1.20345	121.718			-69.974	1.29902	63.649			-143.99	0.96599	121.243
-98.337	0.48874	733.183			-100.8	1.272	101.596			-108.016	1.17951	184.965			-107.773	1.19865	126.521			-71.454	1.29177	56.684			-144.826	0.96193	120.981
-99.315	0.46722	753.664			-102.4	1.272	105.034			-108.733	1.17497	191.987			-108.628	1.19385	123.868			-72.934	1.28453	56.6302			-145.662	0.95787	129.48
-100.293	0.4457	761.856			-104	1.272	108.774			-109.449	1.17042	197.902			-109.482	1.18905	121.631			-74.414	1.27728	59.0317			-146.498	0.95382	119.424
-101.272	0.42418	786.432			-105.6	1.272	108.853			-110.177	1.1658	187.337			-110.336	1.18425	131.14			-75.893	1.27004	56.7915			-147.335	0.94976	131.977
-102.25	0.40266	835.583			-107.2	1.272	123.01			-110.905	1.16118	197.902			-111.19	1.17945	142.959			-77.373	1.26279	59.0598			-148.171	0.9457	121.982
-60.473	1.29139	1722.42			-108.8	1.272	133.913			-111.621	1.15663	210.801			-112.044	1.17465	138.358			-78.853	1.25555	56.6975			-149.007	0.94164	125.305
-61.451	1.26986	1791.6			-110.4	1.272	112.482			-112.338	1.15209	184.573			-112.899	1.16985	143.266			-80.332	1.2483	61.4947			-149.843	0.93759	123.457
-62.429	1.24834	1896.17			-112	1.272	123.367			-113.066	1.14747	202.961			-113.753	1.16505	147.83			-81.812	1.24106	54.2196			-74.916	1.29623	132.323
-63.408	1.22682	2051.36			-113.6	1.272	104.58			-113.794	1.14285	194.82			-114.607	1.16025	133.715			-83.292	1.23381	61.4222			-75.752	1.29217	139.189
-64.386	1.2053	2305.37			-115.2	1.272	101.412			-114.51	1.1383	220.042			-115.461	1.15545	150.106			-84.772	1.22657	37.7715			-76.588	1.28811	140.008
-65.364	1.18378	2616.24			-116.8	1.272	115.9			-115.227	1.13375	209.824			-116.315	1.15065	155.02			-86.251	1.21932	51.948			-77.424	1.28406	133.61
-66.342	1.16226	2875.95			-118.4	1.272	90.777			-115.955	1.12913	215.827			-117.17	1.14585	143.164			-87.731	1.21208	54.3863			-78.261	1.28	128.243
-67.321	1.14073	3337.05			-120	1.272	101.376			-116.683	1.12451	230.787			-118.024	1.14105	150.07			-89.211	1.20483	56.8586			-79.097	1.27594	132.334
-68.299	1.11921	4267.83			-121.6	1.272	108.225			-117.399	1.11997	229.445			-118.878	1.13625	169.249			-90.691	1.19759	42.5834			-79.933	1.27188	132.898
-69.277	1.09769	5508.15			-123.2	1.272	101.56			-118.116	1.11542	235.46			-119.732	1.13145	138.193			-92.17	1.19034	59.0037			-80.769	1.26783	138.251
-70.255	1.07617	12045.1			-124.8	1.272	94.4423			-118.843	1.1108	246.737			-120.587	1.12665	131.359			-93.65	1.1831	52.0217			-81.605	1.26377	131.95
-71.234	1.05465	64507.3			-126.4	1.272	97.508			-119.571	1.10618	255.858			-121.441	1.12185	126.461			-95.13	1.17585	59.0873			-82.441	1.25971	138.312
-72.212	1.03313	163420			-128	1.272	90.7111			-120.288	1.10163	263.284			-122.295	1.11705	135.94			-96.609	1.16861	42.5834			-83.277	1.25565	127.671
-73.19	1.0116	170578			-129.6	1.272	98.146			-121.004	1.09709	259.462			-123.149	1.11225	135.746			-98.089	1.16136	47.3262			-84.113	1.2516	140.93
-74.168	0.99008	152549			-131.2	1.272	87.2411			-121.732	1.09247	277.977			-124.003	1.10745	121.747			-99.569	1.15412	54.2963			-84.949	1.24754	123.677
-75.147	0.96856	82017.6			-132.8	1.272	86.7053			-122.46	1.08785	279.554			-124.858	1.10265	128.725			-101.049	1.14687	54.4252			-85.786	1.24348	139.362
-76.125	0.94704	37276.4			-134.4	1.272	83.3938			-123.177	1.0833	282.884			-125.712	1.09785	145.445			-102.528	1.13963	49.5867			-86.622	1.23942	129.491
-77.103	0.92552	14268.9			-136	1.272	97.3674			-123.893	1.07875	287.562			-126.566	1.09305	131.39			-104.008	1.13238	56.7915			-87.458	1.23537	131.94
-78.081	0.90399	5505.86			-137.6	1.272	83.2429			-124.621	1.07413	284.199			-127.42	1.08825	150.321			-105.488	1.12514	49.6807			-88.294	1.23131	140.945
-79.06	0.88247	2819.27			-139.2	1.272	91.5414			-125.349	1.06951	270.269			-128.274	1.08345	171.879			-106.968	1.11789	54.3222			-89.13	1.22725	135.405
-80.038	0.86095	1739.38			-140.8	1.272	89.9603			-126.066	1.06497	270.334			-129.129	1.07865	164.678			-108.447	1.11065	54.3093			-89.966	1.22319	137.672
-81.016	0.83943	1445.89			-142.4	1.272	89.9603			-126.782	1.06042	251.677			-129.983	1.07385	181.34			-109.927	1.1034	52.1328			-90.802	1.21914	139.539
-81.994	0.81791	1245.19			-144	1.272	83.515			-127.51	1.0558	242.625			-130.837	1.06905	185.803			-111.407	1.09616	94.4509			-91.638	1.21508	136.261
-82.973	0.79639	1101.83			-145.6	1.272	72.7009			-128.238	1.05118	214.848			-131.691	1.06425	181.427			-112.886	1.08891	108.67			-92.475	1.21102	129.007
-83.951	0.77486	999.422			-147.2	1.272	80.2335			-128.954	1.04664	214.542			-132.546	1.05945	193.087			-114.366	1.08167	113.583			-93.311	1.20696	134.375
-84.929	0.75334	909.31			-148.8	1.272	57.9292			-129.671	1.04209	193.548			-133.4	1.05465	181.125			-115.846	1.07442	127.659			-94.147	1.2029	129.446
-85.908	0.73182	835.583			148.8	1.268	82.5854			-130.399	1.03747	170.509			-134.254	1.04985	169.491			-117.326	1.06718	137.051			-94.983	1.19885	130.547
-86.886	0.7103	790.527			147.2	1.268	82.7041			-131.127	1.03285	141.487			-135.108	1.04505	152.526			-118.805	1.05993	156.212			-95.819	1.19479	133.961
-87.864	0.68878	753.664			145.6	1.268	78.853			-131.843	1.0283	121.254			-135.962	1.04025	154.983			-120.285	1.05269	179.245			-96.655	1.19073	135.779
-88.842	0.66726	720.895			144	1.268	89.7343			-132.56	1.02376	121.284			-136.817	1.03545	131.014			-121.765	1.04544	207.891			-97.491	1.18667	134.4
-89.821	0.64573	708.607			142.4	1.268	82.5261			-133.288	1.01913	116.556			-137.671	1.03065	126.31			-123.245	1.0382	243.439			-98.327	1.18262	130.905
-90.799	0.62421	700.415			140.8	1.268	100.756			-134.016	1.01452	115.053			-138.525	1.02585	138.226			-124.724	1.03095	354.862			-99.164	1.17856	124.976
-91.777	0.60269	692.224			139.2	1.268	100.575			-134.732	1.00997	90.4757			-139.379	1.02105	97.9688			-126.204	1.02371	318.545			-100	1.1745	130.601
-92.755	0.58117	688.127			137.6	1.268	97.6491			-135.449	1.00542	121.602			-140.233	1.01625	102.626			-127.684	1.01646	258.047			-100.836	1.17044	125.22
-93.734	0.55965	692.224			136	1.268	97.3322			-136.177	1.0008	112.064			-141.088	1.01145	85.5516			-129.164	1.00922	210.65			-101.672	1.16639	124.191
-94.712	0.53812	704.512			134.4	1.268	100.756			-136.905	0.99618	112.332			-141.942	1.00666	97.8285			-130.643	1.00197	184.267			-102.508	1.16233	134.402
-95.69	0.5166	708.607			132.8	1.268	101.412			-137.621	0.99164	107.784			-142.796	1.00185	83.4724			-132.123	0.99473	168.008			-103.344	1.15827	130.166
-96.668	0.49508	737.281			131.2	1.268	100.901			-138.337	0.98709	93.0786			-143.65	0.99706	88.2844			-133.603	0.98748	139.513			-104.18	1.15421	123.268
-97.647	0.47356	753.664			129.6	1.268	115.9			-139.065	0.98247	101.799			-144.505	0.99226	69.0802			-135.082	0.98024	103.774			-105.016	1.15016	122.38
-98.625	0.45204	770.047			128	1.268	101.229			-139.793	0.97785	121.198			-145.359	0.98746	85.7755			-136.562	0.97299	87.3672			-105.853	1.1461	119.809
-99.603	0.43052	786.432			126.4	1.268	104.769			-140.51	0.9733	114.613			-146.213	0.98266	78.6838			-138.042	0.96575	63.5146			-106.689	1.14204	123.745
-100.581	0.40899	824.352			124.8	1.268	93.9306			-141.226	0.96876	102.65			-147.067	0.97786	81.0875			-139.522	0.9585	49.7157			-107.525	1.13798	129.164
-101.56	0.38747	877.933			123.2	1.268	112.768			-141.954	0.96414	114.34			-147.921	0.97306	85.8573			-141.001	0.95126	47.2367			-108.361	1.13393	117.749
-58.804	1.29773	1751.82			121.6	1.268	116.195			-142.682	0.95952	112.413			-148.776	0.96826	71.6159			-142.481	0.94401	44.8642			-109.197	1.12987	128.644
-59.783	1.2762	1812.87			120	1.268	116.788			-143.399	0.95497	100.143			-149.63	0.96346	81.0682			-143.961	0.93677	51.8622			-110.033	1.12581	118.698
-60.761	1.25468	1904.91			118.4	1.268	98.7924			-144.115	0.95042	97.2252			-88.163	1.29965	104.812			-145.441	0.92952	59.0457			-110.869	1.12175	130.707
-61.739	1.23316	2060.34			116.8	1.268	113.72			-144.843	0.9458	97.2717			-89.018	1.29485	97.7585			-146.92	0.92228	52.1946			-111.705	1.11769	122.707
-62.717	1.21164	2279.91			115.2	1.268	143.119			-145.571	0.94118	93.2789			-89.872	1.29005	92.9011			-148.4	0.91503	54.4505			-112.541	1.11364	126.827
-63.696	1.19012	2611.51			113.6	1.268	147.221			-146.287	0.93664	107.373			-90.726	1.28525	104.937			-149.88	0.90779	40.2177			-113.378	1.10958	123.536
-64.674	1.16859	2903.19			112	1.268	139.296			-147.004	0.93209	102.504			-91.58	1.28045	88.1371			-69.141	1.29493	54.2706			-114.214	1.10552	101.006
-65.652	1.14707	3244.44			110.4	1.268	146.789			-147.732	0.92747	107.655			-92.434	1.27565	88.0324			-70.62	1.28769	54.3222			-115.05	1.10146	25.3189
-66.63	1.12555	4095.99			108.8	1.268	135.83			-148.46	0.92285	116.584			-93.289	1.27085	107.424			-72.1	1.28045	61.4654			-115.886	1.09741	-1.30905
-67.609	1.10403	5464.41			107.2	1.268	160.819			-149.176	0.9183	116.528			-94.143	1.26605	95.3518			-73.58	1.2732	63.8447			-116.722	1.09335	3.25258
-68.587	1.08251	8939.11			105.6	1.268	135.531			-149.893	0.91376	107.424			-94.997	1.26125	109.628			-75.06	1.26595	49.6807			-117.558	1.08929	4.63525
-69.565	1.06099	49275			104	1.268	149.744			-87.943	1.2997	138.062			-95.851	1.25645	97.8285			-76.539	1.25871	54.4122			-118.394	1.08523	22.1296
-70.543	1.03946	154494			102.4	1.268	120.131			-88.66	1.29515	123.31			-96.705	1.25165	95.3742			-78.019	1.25147	63.8599			-119.23	1.08118	112.602
-71.522	1.01794	195454			100.8	1.268	135.283			-89.388	1.29053	137.538			-97.56	1.24685	104.912			-79.499	1.24422	59.1577			-120.067	1.07712	328.858
-72.5	0.99642	161755			99.2	1.268	117.173			-90.116	1.28591	126.581			-98.414	1.24205	97.9922			-80.979	1.23697	44.8428			-120.903	1.07306	377.59
-73.478	0.9749	125380			97.6	1.268	131.243			-90.832	1.28136	128.418			-99.268	1.23725	97.7585			-82.458	1.22973	70.8381			-121.739	1.069	401.301
-74.457	0.95338	55253.7			96	1.268	108.578			-91.548	1.27682	124.253			-100.122	1.23245	107.219			-83.938	1.22249	52.0341			-122.575	1.06495	425.92
-75.435	0.93185	22981			94.4	1.268	98.3964			-92.276	1.2722	116.39			-100.977	1.22765	109.575			-85.418	1.21524	63.7088			-123.411	1.06089	443.831
-76.413	0.91033	8612.1			92.8	1.268	105.685			-93.004	1.26758	125.741			-101.831	1.22285	102.773			-86.897	1.20799	49.6221			-124.247	1.05683	461.94
-77.391	0.88881	3633.5			91.2	1.268	105.762			-93.721	1.26303	121.689			-102.685	1.21805	92.9898			-88.377	1.20075	47.337			-125.083	1.05277	511.464
-78.37	0.86729	2184.53			89.6	1.268	160.292			-94.437	1.25848	133.302			-103.539	1.21325	109.445			-89.857	1.19351	40.1607			-125.919	1.04871	564.253
-79.348	0.84577	1615.73			88	1.268	101.596			-95.165	1.25386	116.141			-104.393	1.20845	90.5625			-91.337	1.18626	54.2963			-126.756	1.04466	598.549
-80.326	0.82425	1388.54			86.4	1.268	116.533			-95.893	1.24924	123.251			-105.248	1.20365	104.912			-92.816	1.17901	47.2254			-127.592	1.0406	602.717
-81.304	0.80273	1212.42			84.8	1.268	109.131			-96.61	1.2447	126.009			-106.102	1.19885	121.718			-94.296	1.17177	56.7779			-128.428	1.03654	585.515
-82.283	0.7812	1073.15			83.2	1.268	112.809			-97.326	1.24015	126.793			-106.956	1.19405	133.683			-95.776	1.16453	47.1698			-129.264	1.03248	593.256
-83.261	0.75968	974.847			81.6	1.268	105.762			-98.054	1.23553	137.283			-107.81	1.18925	130.922			-97.256	1.15728	44.8855			-130.1	1.02843	548.702
-84.239	0.73816	888.832			80	1.268	116.111			-98.782	1.23091	121.371			-108.664	1.18445	121.631			-98.735	1.15003	44.9599			-130.936	1.02437	507.648
-85.217	0.71664	823.295			78.4	1.268	123.233			-99.498	1.22636	130.023			-109.519	1.17965	128.755			-100.215	1.14279	59.1712			-131.772	1.02031	411.594
-86.196	0.69512	782.334			76.8	1.268	109.21			-100.215	1.22182	138.556			-110.373	1.17485	145.169			-101.695	1.13555	54.3863			-132.608	1.01625	254.033
-87.174	0.67359	749.568			75.2	1.268	105.416			-100.943	1.2172	147.83			-111.227	1.17005	138.226			-103.174	1.1283	49.6334			-133.444	1.0122	134.366
-88.152	0.65207	720.895			73.6	1.268	108.932			-101.671	1.21258	149.643			-112.081	1.16525	143.198			-104.654	1.12106	47.3935			-134.281	1.00814	73.7514
-89.13	0.63055	708.607			72	1.268	105.301			-102.387	1.20803	163.545			-112.936	1.16046	147.9			-106.134	1.11381	47.1918			-135.117	1.00408	75.3033
-90.109	0.60903	708.607			70.4	1.268	108.932			-103.104	1.20348	169.289			-113.79	1.15566	126.672			-107.614	1.10657	54.3992			-135.953	1.00002	138.344
-91.087	0.58751	700.415			68.8	1.268	119.652			-103.832	1.19886	178.955			-114.644	1.15086	143.164			-109.093	1.09932	47.2812			-136.789	0.99596	178.667
-92.065	0.56599	696.32			67.2	1.268	116.068			-104.56	1.19424	187.559			-115.498	1.14606	154.983			-110.573	1.09208	101.44			-137.625	0.99191	170.395
-93.043	0.54446	704.512			65.6	1.268	122.346			-105.276	1.1897	185.626			-116.352	1.14126	145.411			-112.053	1.08483	115.839			-138.461	0.98785	165.579
-94.022	0.52294	712.705			64	1.268	115.357			-105.993	1.18515	191.616			-117.207	1.13646	149.928			-113.533	1.07759	120.682			-139.297	0.98379	160.368
-95	0.50142	733.183			62.4	1.268	119.695			-106.721	1.18053	190.023			-118.061	1.13166	180.91			-115.012	1.07034	129.932			-140.133	0.97973	144.593
-95.978	0.4799	757.759			60.8	1.268	116.111			-107.449	1.17591	197.713			-118.915	1.12686	135.811			-116.492	1.0631	146.536			-140.97	0.97568	152.793
-96.957	0.45838	765.951			59.2	1.268	108.617			-108.165	1.17136	197.666			-119.769	1.12206	136.005			-117.972	1.05585	170.253			-141.806	0.97162	134.477
-97.935	0.43685	782.334			57.6	1.268	109.131			-108.881	1.16682	199.477			-120.623	1.11726	133.619			-119.451	1.04861	196.311			-142.642	0.96756	134.788
-98.913	0.41533	820.228			56	1.268	112.116			-109.609	1.1622	191.898			-121.478	1.11246	138.391			-120.931	1.04136	224.692			-143.478	0.9635	118.957
-99.891	0.39381	857.324			54.4	1.268	104.655			-110.337	1.15758	201.326			-122.332	1.10766	138.226			-122.411	1.03412	295.788			-144.314	0.95945	125.674
-100.87	0.37229	906.786			52.8	1.268	108.578			-111.054	1.15303	212.867			-123.186	1.10286	124.134			-123.891	1.02687	453.687			-145.15	0.95539	132.187
-58.114	1.28254	1826.55			51.2	1.268	97.4025			-111.77	1.14848	184.529			-124.04	1.09806	123.986			-125.37	1.01963	345.642			-145.986	0.95133	122.523
-59.092	1.26102	1909.65			49.6	1.268	133.816			-112.498	1.14386	204.033			-124.895	1.09326	147.759			-126.85	1.01238	267.581			-146.822	0.94727	131.529
-60.071	1.2395	2041.86			48	1.268	108.617			-113.226	1.13924	202.236			-125.749	1.08846	143.3			-128.33	1.00514	200.897			-147.659	0.94322	118.968
-61.049	1.21798	2254.8			46.4	1.268	111.712			-113.943	1.1347	215.569			-126.603	1.08366	152.599			-129.81	0.99789	196.683			-148.495	0.93916	127.842
-62.027	1.19646	2577.09			44.8	1.268	115.524			-114.659	1.13015	215.723			-127.457	1.07886	176.569			-131.289	0.99065	176.969			-149.331	0.9351	128.228
-63.006	1.17493	2877.89			43.2	1.268	97.192			-115.387	1.12553	217.339			-128.311	1.07406	169.41			-132.769	0.9834	136.986			-73.568	1.2978	131.014
-63.984	1.15341	3222.18			41.6	1.268	119.652			-116.115	1.12091	234.876			-129.166	1.06926	185.892			-134.249	0.97616	87.4087			-74.404	1.29374	136.378
-64.962	1.13189	3856.96			40	1.268	116.195			-116.832	1.11637	240.189			-130.02	1.06446	190.612			-135.728	0.96891	70.9554			-75.24	1.28969	139.237
-65.94	1.11037	5122.72			38.4	1.268	119.695			-117.548	1.11182	240.112			-130.874	1.05966	181.427			-137.208	0.96167	63.5742			-76.076	1.28563	139.49
-66.919	1.08885	7822.09			36.8	1.268	108.578			-118.276	1.1072	247.854			-131.728	1.05486	188.185			-138.688	0.95442	44.8535			-76.912	1.28157	136.318
-67.897	1.06732	33413.3			35.2	1.268	112.278			-119.004	1.10258	263.094			-132.582	1.05006	188.275			-140.168	0.94718	40.1607			-77.748	1.27751	133.35
-68.875	1.0458	140460			33.6	1.268	108.342			-119.72	1.09803	272.531			-133.437	1.04526	167.184			-141.647	0.93993	47.2699			-78.584	1.27346	128.074
-69.853	1.02428	226067			32	1.268	101.339			-120.437	1.09349	270.787			-134.291	1.04046	152.453			-143.127	0.93269	47.337			-79.421	1.2694	135.352
-70.832	1.00276	189531			30.4	1.268	108.03			-121.165	1.08887	282.026			-135.145	1.03566	155.057			-144.607	0.92544	54.4635			-80.257	1.26534	136.088
-71.81	0.98124	155071			28.8	1.268	112.237			-121.893	1.08424	287.479			-135.999	1.03086	131.077			-146.087	0.9182	47.3262			-81.093	1.26128	130.457
-72.788	0.95972	88208.6			27.2	1.268	108.225			-122.609	1.0797	295.436			-136.854	1.02606	126.521			-147.566	0.91095	54.4122			-81.929	1.25723	133.954
-73.766	0.93819	34122.9			25.6	1.268	108.499			-123.326	1.07515	286.395			-137.708	1.02126	135.682			-149.046	0.90371	33.1125			-82.765	1.25317	129.692
-74.745	0.91667	13796.8			24	1.268	116.195			-124.054	1.07053	288.252			-138.562	1.01646	105.012			-66.827	1.2981	59.0598			-83.601	1.24911	139.033
-75.723	0.89515	5242.87			22.4	1.268	101.781			-124.782	1.06591	271.039			-139.416	1.01166	105.037			-68.307	1.29085	51.911			-84.437	1.24505	124.685
-76.701	0.87363	2675.37			20.8	1.268	108.499			-125.498	1.06137	265.106			-140.27	1.00686	80.8946			-69.787	1.28361	63.8447			-85.273	1.241	133.815
-77.679	0.85211	1900.13			19.2	1.268	115.9			-126.214	1.05682	257.396			-141.125	1.00206	92.968			-71.267	1.27636	59.0317			-86.11	1.23694	126.609
-78.658	0.83059	1536			17.6	1.268	112.156			-126.942	1.0522	244.194			-141.979	0.99726	90.7136			-72.746	1.26912	56.6705			-86.946	1.23288	134.854
-79.636	0.80906	1339.39			16	1.268	115.984			-127.67	1.04758	215.569			-142.833	0.99246	97.8285			-74.226	1.26187	54.4252			-87.782	1.22882	138.72
-80.614	0.78754	1171.46			14.4	1.268	105.301			-128.387	1.04303	211.652			-143.687	0.98766	66.7141			-75.706	1.25463	49.5867			-88.618	1.22477	137.165
-81.592	0.76602	1044.48			12.8	1.268	108.381			-129.103	1.03849	192.627			-144.541	0.98286	88.2844			-77.185	1.24738	61.393			-89.454	1.22071	138.014
-82.571	0.7445	950.271			11.2	1.268	116.576			-129.831	1.03387	170.919			-145.396	0.97806	73.8267			-78.665	1.24014	51.9969			-90.29	1.21665	138.639
-83.549	0.72298	872.447			9.6	1.268	109.131			-130.559	1.02925	141.487			-146.25	0.97326	81.0491			-80.145	1.23289	54.3992			-91.126	1.21259	137.672
-84.527	0.70146	815.103			8	1.268	97.2972			-131.276	1.0247	123.135			-147.104	0.96846	85.8573			-81.625	1.22565	63.7846			-91.962	1.20853	132.545
-85.506	0.67993	774.144			6.4	1.268	122.788			-131.992	1.02015	123.31			-147.958	0.96366	81.0875			-83.104	1.2184	54.3733			-92.798	1.20448	134.055
-86.484	0.65841	745.471			4.8	1.268	108.538			-132.72	1.01553	119.703			-148.813	0.95886	71.6159			-84.584	1.21116	58.9896			-93.635	1.20042	125.815
-87.462	0.63689	724.993			3.2	1.268	108.774			-133.448	1.01091	114.723			-149.667	0.95407	71.5817			-86.064	1.20391	58.9342			-94.471	1.19636	127.807
-88.44	0.61537	712.705			1.6	1.268	108.538			-134.165	1.00637	97.2717			-86.479	1.29978	97.8519			-87.544	1.19667	47.3822			-95.307	1.1923	128.468
-89.419	0.59385	708.607			0	1.268	112.156			-134.881	1.00182	124.401			-87.333	1.29498	109.628			-89.023	1.18942	49.6807			-96.143	1.18825	137.945
-90.397	0.57232	708.607			-1.6	1.268	83.4544			-135.609	0.9972	117.197			-88.187	1.29018	92.9457			-90.503	1.18218	56.6038			-96.979	1.18419	133.486
-91.375	0.5508	708.607			-3.2	1.268	97.7198			-136.337	0.99258	109.942			-89.041	1.28538	104.862			-91.983	1.17493	47.3037			-97.815	1.18013	128.429
-92.353	0.52928	712.705			-4.8	1.268	101.046			-137.053	0.98803	104.761			-89.895	1.28058	109.811			-93.462	1.16769	59.1994			-98.651	1.17607	125.346
-93.332	0.50776	729.088			-6.4	1.268	108.342			-137.77	0.98349	93.413			-90.75	1.27578	85.7755			-94.942	1.16044	52.0464			-99.487	1.17202	126.111
-94.31	0.48624	749.568			-8	1.268	87.1461			-138.498	0.97887	97.7121			-91.604	1.27098	88.1371			-96.422	1.1532	54.3863			-100.324	1.16796	122.61
-95.288	0.46472	765.951			-9.6	1.268	87.0511			-139.226	0.97425	123.339			-92.458	1.26618	104.962			-97.902	1.14595	47.2254			-101.16	1.1639	121.947
-96.266	0.44319	783.133			-11.2	1.268	101.486			-139.942	0.9697	112.038			-93.312	1.26138	93.0564			-99.381	1.13871	54.3351			-101.996	1.15984	132.646
-97.245	0.42167	807.863			-12.8	1.268	112.482			-140.659	0.96515	97.2717			-94.167	1.25658	100.047			-100.861	1.13146	61.4222			-102.832	1.15579	131.795
-98.223	0.40015	853.203			-14.4	1.268	90.155			-141.387	0.96053	108.979			-95.021	1.25178	95.4653			-102.341	1.12422	54.4252			-103.668	1.15173	120.414
-99.201	0.37863	886.177			-16	1.268	93.9306			-142.115	0.95591	107.604			-95.875	1.24698	97.7121			-103.821	1.11697	44.9385			-104.504	1.14767	120.645
-100.179	0.35711	939.758			-17.6	1.268	97.5785			-142.831	0.95137	91.1269			-96.729	1.24218	112.011			-105.3	1.10973	44.9171			-105.34	1.14361	120.287
-56.446	1.28888	1843.46			-19.2	1.268	90.9751			-143.547	0.94682	104.513			-97.583	1.23739	109.864			-106.78	1.10248	49.6221			-106.176	1.13955	121.256
-57.424	1.26736	1914.34			-20.8	1.268	105.301			-144.275	0.9422	99.8096			-98.438	1.23259	88.2422			-108.26	1.09524	47.3262			-107.013	1.1355	128.493
-58.402	1.24584	2028.07			-22.4	1.268	108.814			-145.003	0.93758	95.9921			-99.292	1.22778	109.549			-109.739	1.08799	115.839			-107.849	1.13144	117.65
-59.381	1.22432	2230.04			-24	1.268	105.034			-145.72	0.93303	105.414			-100.146	1.22299	109.472			-111.219	1.08075	113.448			-108.685	1.12738	125.788
-60.359	1.20279	2510.61			-25.6	1.268	90.3504			-146.436	0.92849	99.5724			-101	1.21819	105.037			-112.699	1.0735	132.107			-109.521	1.12332	121.337
-61.337	1.18127	2847.42			-27.2	1.268	108.069			-147.164	0.92387	109.732			-101.854	1.21339	88.2844			-114.179	1.06626	144.003			-110.357	1.11927	131.606
-62.315	1.15975	3139.97			-28.8	1.268	90.744			-147.892	0.91925	114.943			-102.709	1.20859	109.472			-115.658	1.05901	151.372			-111.193	1.11521	120.054
-63.294	1.13823	3604.5			-30.4	1.268	90.7111			-148.609	0.9147	113.636			-103.563	1.20379	92.9011			-117.138	1.05177	175.024			-112.029	1.11115	127.337
-64.272	1.11671	4908.53			-32	1.268	115.316			-149.325	0.91016	110.311			-104.417	1.19899	105.137			-118.618	1.04452	208.137			-112.865	1.10709	122.085
-65.25	1.09519	6629.2			-33.6	1.268	112.441			-87.379	1.29611	132.732			-105.271	1.19419	119.218			-120.098	1.03728	266.633			-113.702	1.10304	89.8146
-66.228	1.07366	20421.5			-35.2	1.268	100.828			-88.095	1.29157	119.047			-106.126	1.18939	133.524			-121.577	1.03003	443.501			-114.538	1.09898	18.9151
-67.207	1.05214	129224			-36.8	1.268	108.147			-88.823	1.28695	145.445			-106.98	1.18459	135.746			-123.057	1.02279	617.779			-115.374	1.09492	-0.47884
-68.185	1.03062	246561			-38.4	1.268	108.225			-89.551	1.28233	119.56			-107.834	1.17979	124.134			-124.537	1.01554	348.011			-116.21	1.09086	3.59784
-69.163	1.0091	220748			-40	1.268	90.6453			-90.268	1.27778	125.651			-108.688	1.17499	126.461			-126.016	1.0083	267.454			-117.046	1.08681	2.60051
-70.141	0.98758	177015			-41.6	1.268	97.7906			-90.984	1.27323	123.661			-109.542	1.17019	142.789			-127.496	1.00106	212.616			-117.882	1.08275	21.2117
-71.12	0.96606	124766			-43.2	1.268	79.6524			-91.712	1.26862	117.169			-110.397	1.16539	138.292			-128.976	0.99381	196.126			-118.718	1.07869	116.458
-72.098	0.94453	55250.1			-44.8	1.268	105.034			-92.44	1.264	125.443			-111.251	1.16059	143.13			-130.456	0.98657	170.172			-119.554	1.07463	341.868
-73.076	0.92301	19999.3			-46.4	1.268	87.1144			-93.157	1.25945	124.253			-112.105	1.15579	145.515			-131.935	0.97932	116.168			-120.39	1.07057	390.953
-74.055	0.90149	8147.6			-48	1.268	89.9926			-93.873	1.2549	131.705			-112.959	1.15099	133.715			-133.415	0.97208	80.1128			-121.227	1.06652	412.982
-75.033	0.87997	3513.22			-49.6	1.268	97.2621			-94.601	1.25028	116.722			-113.813	1.14619	143.3			-134.895	0.96483	63.6792			-122.063	1.06246	431.174
-76.011	0.85845	2221.63			-51.2	1.268	90.8428			-95.329	1.24566	123.897			-114.668	1.14139	157.142			-136.375	0.95759	56.6975			-122.899	1.0584	456.026
-76.989	0.83692	1764.11			-52.8	1.268	101.67			-96.045	1.24112	130.518			-115.522	1.13659	142.993			-137.854	0.95034	49.6334			-123.735	1.05434	491.412
-77.968	0.8154	1478.66			-54.4	1.268	108.774			-96.762	1.23657	128.388			-116.376	1.13179	150.07			-139.334	0.9431	44.7481			-124.571	1.05029	546.849
-78.946	0.79388	1286.14			-56	1.268	90.09			-97.49	1.23195	139.59			-117.23	1.12699	178.316			-140.814	0.93585	42.553			-125.407	1.04623	590.001
-79.924	0.77236	1130.5			-57.6	1.268	101.56			-98.218	1.22733	128.145			-118.085	1.12219	138.325			-142.293	0.92861	42.3828			-126.243	1.04217	627.441
-80.902	0.75084	1011.71			-59.2	1.268	83.5756			-98.934	1.22278	140.443			-118.939	1.11739	140.543			-143.773	0.92136	49.6221			-127.079	1.03811	621.59
-81.881	0.72932	925.695			-60.8	1.268	100.901			-99.651	1.21824	146.564			-119.793	1.11259	140.577			-145.253	0.91412	37.8611			-127.916	1.03406	609.59
-82.859	0.70779	851.966			-62.4	1.268	90.6781			-100.379	1.21362	155.502			-120.647	1.10779	133.619			-146.733	0.90687	59.1436			-128.752	1.03	607.268
-83.837	0.68627	806.912			-64	1.268	93.7273			-101.107	1.209	158.881			-121.501	1.10299	147.795			-148.212	0.89963	42.6033			-129.588	1.02594	555.111
-84.815	0.66475	770.047			-65.6	1.268	108.303			-101.823	1.20445	166.35			-122.356	1.09819	124.045			-149.692	0.89238	59.1154			-130.424	1.02188	494.146
-85.794	0.64323	741.376			-67.2	1.268	90.4485			-102.54	1.1999	175.564			-123.21	1.09339	131.233			-65.994	1.29402	63.7846			-131.26	1.01783	354.063
-86.772	0.62171	724.993			-68.8	1.268	90.514			-103.268	1.19528	173.48			-124.064	1.08859	150.321			-67.473	1.28677	54.3863			-132.096	1.01377	179.678
-87.75	0.60018	720.895			-70.4	1.268	94.4766			-103.996	1.19066	188.995			-124.918	1.08379	147.935			-68.953	1.27953	59.0457			-132.932	1.00971	103.066
-88.728	0.57866	712.705			-72	1.268	83.6364			-104.712	1.18612	193.548			-125.772	1.07899	155.02			-70.433	1.27228	68.5413			-133.768	1.00565	52.2653
-89.707	0.55714	708.607			-73.6	1.268	83.4544			-105.428	1.18157	190.658			-126.627	1.07419	176.359			-71.913	1.26504	61.4508			-134.605	1.00159	79.4116
-90.685	0.53562	712.705			-75.2	1.268	90.6453			-106.156	1.17695	193.687			-127.481	1.06939	176.442			-73.392	1.25779	47.3037			-135.441	0.99754	147.614
-91.663	0.5141	733.183			-76.8	1.268	97.826			-106.884	1.17233	203.349			-128.335	1.06459	192.995			-74.872	1.25055	54.3604			-136.277	0.99348	179.877
-92.641	0.49258	745.471			-78.4	1.268	90.7111			-107.601	1.16778	200.669			-129.189	1.05979	195.424			-76.352	1.2433	54.3604			-137.113	0.98942	166.59
-93.62	0.47106	761.856			-80	1.268	97.4728			-108.317	1.16324	198.91			-130.044	1.05499	179.04			-77.832	1.23606	56.6302			-137.949	0.98536	163.751
-94.598	0.44953	779.012			-81.6	1.268	94.6141			-109.045	1.15862	192.399			-130.898	1.05019	178.613			-79.311	1.22881	47.3262			-138.785	0.98131	162.738
-95.576	0.42801	799.619			-83.2	1.268	94.0664			-109.773	1.154	201.326			-131.752	1.04539	191.204			-80.791	1.22157	66.1778			-139.621	0.97725	146.679
-96.555	0.40649	832.594			-84.8	1.268	94.0664			-110.49	1.14945	209.724			-132.606	1.04059	164.796			-82.271	1.21432	63.8751			-140.457	0.97319	150.163
-97.533	0.38497	877.933			-86.4	1.268	90.4485			-111.206	1.1449	193.179			-133.46	1.03579	150.07			-83.75	1.20708	61.393			-141.293	0.96913	138.554
-98.511	0.36345	916.674			-88	1.268	104.92			-111.934	1.14028	211.05			-134.315	1.03099	147.9			-85.23	1.19983	51.948			-142.13	0.96508	133.85
-99.489	0.34192	1003.78			-89.6	1.268	94.2028			-112.662	1.13566	210.375			-135.169	1.0262	135.843			-86.71	1.19259	45.0131			-142.966	0.96102	118.912
-54.777	1.29522	1835.84			-91.2	1.268	98.0392			-113.378	1.13112	214.133			-136.023	1.0214	121.805			-88.19	1.18534	47.2479			-143.802	0.95696	130.858
-55.756	1.2737	1918.96			-92.8	1.268	98.4682			-114.095	1.12657	219.937			-136.877	1.01659	135.552			-89.669	1.1781	54.3604			-144.638	0.9529	130.854
-56.734	1.25218	2028.07			-94.4	1.268	101.855			-114.823	1.12195	223.596			-137.731	1.0118	114.423			-91.149	1.17085	42.5029			-145.474	0.94885	128.894
-57.712	1.23065	2187.54			-96	1.268	91.1078			-115.551	1.11733	238.435			-138.586	1.007	109.732			-92.629	1.16361	47.3483			-146.31	0.94479	128.311
-58.69	1.20913	2448.24			-97.6	1.268	108.578			-116.267	1.11278	246.737			-139.44	1.0022	83.3929			-94.109	1.15636	56.6975			-147.146	0.94073	119.033
-59.669	1.18761	2796.22			-99.2	1.268	105.301			-116.984	1.10824	244.655			-140.294	0.9974	88.1793			-95.588	1.14912	51.9727			-147.982	0.93667	130.012
-60.647	1.16609	3039.14			-100.8	1.268	105.072			-117.712	1.10362	247.001			-141.148	0.9926	95.5109			-97.068	1.14187	52.0707			-148.819	0.93261	132.2
-61.625	1.14457	3397.79			-102.4	1.268	112.197			-118.44	1.099	268.536			-142.003	0.9878	93.0342			-98.548	1.13463	59.0598			-149.655	0.92856	126.147
-62.604	1.12305	4359.58			-104	1.268	108.656			-119.156	1.09445	280.351			-142.857	0.983	66.6981			-100.027	1.12738	66.147			-72.219	1.29937	139.367
-63.582	1.10152	6225.91			-105.6	1.268	101.744			-119.873	1.0899	284.348			-143.711	0.9782	97.8052			-101.507	1.12014	52.0464			-73.056	1.29532	129.25
-64.56	1.08	14831.1			-107.2	1.268	115.733			-120.601	1.08529	289.785			-144.565	0.9734	69.0968			-102.987	1.11289	44.9385			-73.892	1.29126	138.293
-65.538	1.05848	88510.9			-108.8	1.268	133.719			-121.329	1.08067	293.976			-145.419	0.9686	83.4525			-104.467	1.10565	49.5985			-74.728	1.2872	137.977
-66.517	1.03696	269547			-110.4	1.268	115.733			-122.045	1.07612	310.188			-146.274	0.9638	83.5122			-105.946	1.0984	59.1577			-75.564	1.28314	139.334
-67.495	1.01544	234545			-112	1.268	115.9			-122.761	1.07157	294.606			-147.128	0.959	80.9908			-107.426	1.09116	40.1794			-76.4	1.27909	138.119
-68.473	0.99391	203952			-113.6	1.268	108.342			-123.489	1.06695	300.214			-147.982	0.9542	69.2783			-108.906	1.08391	122.815			-77.236	1.27503	138.177
-69.451	0.97239	163162			-115.2	1.268	97.508			-124.217	1.06233	276.454			-148.836	0.9494	71.5647			-110.386	1.07667	130.147			-78.072	1.27097	127.915
-70.43	0.95087	81681.7			-116.8	1.268	108.696			-124.934	1.05779	258.844			-149.69	0.9446	104.837			-111.865	1.06942	137.245			-78.908	1.26691	137.72
-71.408	0.92935	32325			-118.4	1.268	97.8969			-125.65	1.05324	260.515			-84.794	1.29991	97.8285			-113.345	1.06218	146.294			-79.744	1.26286	132.559
-72.386	0.90783	11796.5			-120	1.268	105.072			-126.378	1.04862	244.077			-85.648	1.29512	97.8285			-114.825	1.05493	167.413			-80.581	1.2588	127.922
-73.364	0.88631	5053.84			-121.6	1.268	108.499			-127.106	1.044	220.676			-86.502	1.29032	109.628			-116.304	1.04769	183.788			-81.417	1.25474	129.053
-74.343	0.86479	2708.55			-123.2	1.268	97.8969			-127.823	1.03945	215.156			-87.357	1.28552	95.4424			-117.784	1.04044	233.711			-82.253	1.25068	133.41
-75.321	0.84326	2003.17			-124.8	1.268	90.8099			-128.539	1.03491	189.889			-88.211	1.28072	109.68			-119.264	1.0332	356.888			-83.089	1.24663	140.267
-76.299	0.82174	1673.43			-126.4	1.268	97.6137			-129.267	1.03029	160.287			-89.065	1.27592	109.759			-120.744	1.02595	794.891			-83.925	1.24257	128.422
-77.277	0.80022	1417.21			-128	1.268	86.7679			-129.995	1.02567	149.253			-89.919	1.27112	85.8778			-122.223	1.01871	757.039			-84.761	1.23851	128.577
-78.256	0.7787	1224.7			-129.6	1.268	101.929			-130.712	1.02112	121.486			-90.773	1.26632	85.755			-123.703	1.01146	349.469			-85.597	1.23445	126.201
-79.234	0.75718	1085.44			-131.2	1.268	91.0082			-131.428	1.01657	131.109			-91.628	1.26152	97.8285			-125.183	1.00422	274.038			-86.433	1.23039	136.054
-80.212	0.73565	978.942			-132.8	1.268	82.8232			-132.156	1.01195	122.009			-92.482	1.25672	95.5336			-126.663	0.99697	217.75			-87.27	1.22634	134.399
-81.19	0.71413	901.12			-134.4	1.268	97.7198			-132.884	1.00733	117.45			-93.336	1.25192	97.7585			-128.142	0.98973	200.897			-88.106	1.22228	136.937
-82.169	0.69261	839.678			-136	1.268	90.2852			-133.6	1.00279	114.586			-94.19	1.24712	90.692			-129.622	0.98248	162.812			-88.942	1.21822	137.683
-83.147	0.67109	798.72			-137.6	1.268	87.0196			-134.317	0.99824	126.219			-95.045	1.24232	95.4424			-131.102	0.97524	108.746			-89.778	1.21416	136.617
-84.125	0.64957	761.856			-139.2	1.268	87.4317			-135.045	0.99362	121.254			-95.899	1.23752	114.449			-132.581	0.96799	75.5967			-90.614	1.21011	137.292
-85.104	0.62805	745.471			-140.8	1.268	89.7987			-135.773	0.989	102.138			-96.753	1.23272	114.477			-134.061	0.96075	59.0598			-91.45	1.20605	135.841
-86.082	0.60652	729.088			-142.4	1.268	86.6427			-136.489	0.98445	104.887			-97.607	1.22792	88.2005			-135.541	0.9535	44.8322			-92.286	1.20199	132.324
-87.06	0.585	724.993			-144	1.268	83.3032			-137.206	0.97991	95.2604			-98.461	1.22312	109.498			-137.021	0.94626	47.3149			-93.122	1.19793	126.624
-88.038	0.56348	721.308			-145.6	1.268	61.6389			-137.934	0.97529	95.6479			-99.316	1.21832	109.549			-138.5	0.93901	44.8642			-93.959	1.19388	126.2
-89.017	0.54196	721.308			-147.2	1.268	65.7414			-138.662	0.97067	124.075			-100.17	1.21352	102.504			-139.98	0.93177	47.2254			-94.795	1.18982	125.028
-89.995	0.52044	733.673			-148.8	1.268	57.9083			-139.378	0.96612	110.179			-101.024	1.20872	93.0564			-141.46	0.92452	37.7181			-95.631	1.18576	137.695
-90.973	0.49892	745.471			148.8	1.264	75.4581			-140.094	0.96157	94.9663			-101.878	1.20392	109.602			-142.94	0.91728	44.9064			-96.467	1.1817	132.791
-91.951	0.47739	766.647			147.2	1.264	82.6446			-140.822	0.95695	102.066			-102.732	1.19912	95.3969			-144.419	0.91003	47.3262			-97.303	1.17765	123.438
-92.93	0.45587	770.768			145.6	1.264	71.7103			-141.55	0.95233	97.5493			-103.587	1.19432	119.474			-145.899	0.90279	47.2812			-98.139	1.17359	123.315
-93.908	0.43435	791.377			144	1.264	82.8232			-142.267	0.94779	88.3265			-104.441	1.18952	116.778			-147.379	0.89554	33.0888			-98.975	1.16953	122.747
-94.886	0.41283	824.352			142.4	1.264	82.6744			-142.983	0.94324	110.047			-105.295	1.18472	126.4			-148.858	0.8883	49.6925			-99.811	1.16547	121.433
-95.864	0.39131	861.447			140.8	1.264	104.316			-143.711	0.93862	102.896			-106.149	1.17992	140.677			-63.68	1.29718	63.6792			-100.647	1.16141	121.235
-96.843	0.36978	904.23			139.2	1.264	97.0524			-144.439	0.934	102.552			-107.004	1.17512	133.524			-65.16	1.28994	59.1577			-101.484	1.15736	132.793
-97.821	0.34826	954.004			137.6	1.264	97.4728			-145.156	0.92945	105.062			-107.858	1.17032	131.296			-66.64	1.28269	61.4222			-102.32	1.1533	129.587
-98.799	0.32674	1097.83			136	1.264	97.508			-145.872	0.92491	102.235			-108.712	1.16552	145.169			-68.12	1.27544	59.0037			-103.156	1.14924	120.08
-54.087	1.28004	1915.01			134.4	1.264	97.2972			-146.6	0.92029	106.736			-109.566	1.16072	147.795			-69.599	1.2682	59.0598			-103.992	1.14518	119.971
-55.066	1.25852	2005.4			132.8	1.264	108.499			-147.328	0.91567	110.126			-110.42	1.15592	143.266			-71.079	1.26096	59.0873			-104.828	1.14113	121.846
-56.044	1.23699	2154.6			131.2	1.264	104.504			-148.045	0.91112	111.11			-111.275	1.15112	138.391			-72.559	1.25371	59.1014			-105.664	1.13707	118.491
-57.022	1.21547	2393.69			129.6	1.264	115.733			-148.761	0.90658	109.706			-112.129	1.14632	140.644			-74.038	1.24646	49.6103			-106.5	1.13301	126.55
-58	1.19395	2717.97			128	1.264	101.412			-149.489	0.90195	114.232			-112.983	1.14152	141.081			-75.518	1.23922	47.2142			-107.336	1.12895	116.698
-58.979	1.17243	3021.55			126.4	1.264	104.693			-86.095	1.29706	128.541			-113.837	1.13672	159.6			-76.998	1.23198	51.8499			-108.173	1.1249	123.154
-59.957	1.15091	3276.82			124.8	1.264	104.844			-86.811	1.29251	138.127			-114.691	1.13192	143.061			-78.478	1.22473	59.2553			-109.009	1.12084	124.254
-60.935	1.12938	3813			123.2	1.264	116.576			-87.528	1.28797	122.185			-115.546	1.12712	152.453			-79.957	1.21748	59.1853			-109.845	1.11678	131.756
-61.913	1.10786	5279.27			121.6	1.264	108.853			-88.256	1.28335	147.197			-116.4	1.12232	168.846			-81.437	1.21024	61.524			-110.681	1.11272	122.475
-62.892	1.08634	9120.35			120	1.264	109.21			-88.984	1.27873	114.069			-117.254	1.11752	138.457			-82.917	1.203	51.8258			-111.517	1.10867	126.94
-63.87	1.06482	68063.8			118.4	1.264	98.8647			-89.7	1.27418	128.633			-118.108	1.11272	142.925			-84.397	1.19575	56.5769			-112.353	1.10461	119.026
-64.848	1.0433	236660			116.8	1.264	109.769			-90.417	1.26963	123.986			-118.962	1.10792	143.028			-85.876	1.1885	56.7644			-113.189	1.10055	74.3946
-65.826	1.02178	307600			115.2	1.264	131.965			-91.145	1.26501	126.642			-119.817	1.10312	126.491			-87.356	1.18126	54.3992			-114.025	1.09649	16.6871
-66.805	1.00025	220748			113.6	1.264	132.159			-91.873	1.26039	128.541			-120.671	1.09832	159.562			-88.836	1.17402	59.0873			-114.862	1.09244	2.12994
-67.783	0.97873	187636			112	1.264	135.73			-92.589	1.25585	129.279			-121.525	1.09353	128.878			-90.315	1.16677	49.6103			-115.698	1.08838	6.38384
-68.761	0.95721	123271			110.4	1.264	135.88			-93.305	1.2513	129.032			-122.379	1.08872	145.445			-91.795	1.15952	52.0831			-116.534	1.08432	0.79549
-69.739	0.93569	48715			108.8	1.264	135.78			-94.033	1.24668	122.068			-123.234	1.08393	159.867			-93.275	1.15228	59.1436			-117.37	1.08026	19.2202
-70.718	0.91417	18456.4			107.2	1.264	157.222			-94.761	1.24206	118.765			-124.088	1.07912	155.02			-94.755	1.14504	59.0873			-118.206	1.0762	122.117
-71.696	0.89265	7034.46			105.6	1.264	142.805			-95.478	1.23751	125.294			-124.942	1.07433	164.599			-96.234	1.13779	54.3351			-119.042	1.07215	358.764
-72.674	0.87112	3414.55			104	1.264	157.222			-96.194	1.23297	126.07			-125.796	1.06953	178.827			-97.714	1.13054	49.6334			-119.878	1.06809	404.904
-73.653	0.8496	2320.54			102.4	1.264	127.227			-96.922	1.22835	143.164			-126.65	1.06473	178.742			-99.194	1.1233	56.5501			-120.714	1.06403	425.394
-74.631	0.82808	1875.4			100.8	1.264	135.086			-97.65	1.22373	138.457			-127.505	1.05993	200.191			-100.674	1.11606	58.9762			-121.551	1.05997	440.422
-75.609	0.80656	1586.88			99.2	1.264	124.224			-98.367	1.21918	148.36			-128.359	1.05513	197.76			-102.153	1.10881	47.1918			-122.387	1.05592	473.94
-76.587	0.78504	1351.94			97.6	1.264	127.551			-99.083	1.21463	158.615			-129.213	1.05033	191.067			-103.633	1.10157	49.6452			-123.223	1.05186	526.523
-77.566	0.76352	1171.46			96	1.264	108.617			-99.811	1.21001	161.673			-130.067	1.04553	176.442			-105.113	1.09432	59.1577			-124.059	1.0478	587.569
-78.544	0.74199	1044.48			94.4	1.264	98.2175			-100.539	1.20539	167.848			-130.921	1.04073	184.21			-106.592	1.08708	37.843			-124.895	1.04374	614.777
-79.522	0.72047	950.271			92.8	1.264	102.078			-101.256	1.20085	169.856			-131.776	1.03593	169.41			-108.072	1.07983	130.023			-125.731	1.03969	653.972
-80.5	0.69895	880.639			91.2	1.264	106.033			-101.972	1.1963	175.107			-132.63	1.03113	147.9			-109.552	1.07259	137.505			-126.567	1.03563	645.59
-81.479	0.67743	823.295			89.6	1.264	160.175			-102.7	1.19168	175.688			-133.484	1.02633	145.654			-111.032	1.06534	146.468			-127.403	1.03157	635.232
-82.457	0.65591	790.527			88	1.264	116.406			-103.428	1.18706	186.335			-134.338	1.02153	138.16			-112.511	1.0581	162.391			-128.239	1.02751	610.904
-83.435	0.63438	761.856			86.4	1.264	109.21			-104.144	1.18252	192.719			-135.193	1.01673	114.586			-113.991	1.05085	175.024			-129.076	1.02346	554.569
-84.413	0.61286	741.376			84.8	1.264	109.131			-104.861	1.17797	192.033			-136.047	1.01193	128.327			-115.471	1.04361	212.616			-129.912	1.0194	458.871
-85.392	0.59134	733.673			83.2	1.264	98.2532			-105.589	1.17335	199.184			-136.901	1.00713	114.504			-116.951	1.03636	281.456			-130.748	1.01534	282.461
-86.37	0.56982	729.552			81.6	1.264	109.529			-106.317	1.16873	197.713			-137.755	1.00233	104.987			-118.43	1.02912	667.454			-131.584	1.01128	118.26
-87.348	0.5483	721.308			80	1.264	108.932			-107.033	1.16418	202.14			-138.609	0.99753	88.1159			-119.91	1.02187	1948.45			-132.42	1.00722	75.7053
-88.326	0.52678	729.552			78.4	1.264	119.652			-107.75	1.15964	200.095			-139.464	0.99273	81.0682			-121.39	1.01463	821.137			-133.256	1.00317	41.1278
-89.305	0.50525	746.038			76.8	1.264	109.609			-108.478	1.15501	194.174			-140.318	0.98793	97.7356			-122.869	1.00738	337.823			-134.092	0.99911	86.763
-90.283	0.48373	766.647			75.2	1.264	108.421			-109.206	1.1504	205.965			-141.172	0.98313	83.5721			-124.349	1.00014	267.393			-134.928	0.99505	154.91
-91.261	0.46221	766.647			73.6	1.264	105.416			-109.922	1.14585	208.233			-142.026	0.97833	71.4794			-125.829	0.99289	221.646			-135.765	0.99099	176.561
-92.239	0.44069	779.012			72	1.264	116.026			-110.639	1.1413	203.885			-142.88	0.97353	95.4424			-127.309	0.98565	186.716			-136.601	0.98694	162.835
-93.218	0.41917	811.986			70.4	1.264	116.322			-111.367	1.13668	217.339			-143.735	0.96873	69.0968			-128.788	0.9784	146.676			-137.437	0.98288	163.911
-94.196	0.39765	849.082			68.8	1.264	116.111			-112.094	1.13206	216.873			-144.589	0.96393	92.9457			-130.268	0.97116	104.166			-138.273	0.97882	163.151
-95.174	0.37612	887.638			67.2	1.264	104.731			-112.811	1.12752	221.007			-145.443	0.95913	83.5322			-131.748	0.96391	70.9048			-139.109	0.97476	148.618
-96.153	0.3546	929.117			65.6	1.264	118.45			-113.527	1.12297	225.653			-146.297	0.95433	76.1726			-133.228	0.95667	54.2453			-139.945	0.97071	146.499
-97.131	0.33308	1035.22			64	1.264	119.091			-114.255	1.11835	231.779			-147.152	0.94953	74.0208			-134.707	0.94942	47.3262			-140.781	0.96665	139.292
-98.109	0.31156	1226.7			62.4	1.264	119.436			-114.983	1.11373	240.475			-148.006	0.94473	76.3176			-136.187	0.94218	51.9727			-141.617	0.96259	128.133
-52.419	1.28638	1923.52			60.8	1.264	126.904			-115.7	1.10918	252.922			-148.86	0.93993	97.8052			-137.667	0.93493	42.4726			-142.454	0.95853	123.344
-53.397	1.26485	2022.87			59.2	1.264	108.656			-116.416	1.10464	253.831			-149.714	0.93513	85.755			-139.146	0.92769	42.5231			-143.29	0.95447	133.808
-54.375	1.24333	2141.14			57.6	1.264	112.482			-117.144	1.10002	253.345			-83.977	1.29532	97.8285			-140.626	0.92044	37.7984			-144.126	0.95042	125.435
-55.354	1.22181	2358.37			56	1.264	108.381			-117.872	1.0954	275.993			-84.831	1.29052	100.166			-142.106	0.9132	49.6334			-144.962	0.94636	129.678
-56.332	1.20029	2661.17			54.4	1.264	108.186			-118.589	1.09085	288.37			-85.685	1.28572	100.143			-143.586	0.90595	44.9809			-145.798	0.9423	124.007
-57.31	1.17877	2930.57			52.8	1.264	108.499			-119.305	1.0863	291.675			-86.539	1.28092	97.8752			-145.065	0.89871	56.7915			-146.634	0.93824	123.712
-58.288	1.15725	3196.14			51.2	1.264	107.952			-120.033	1.08168	298.399			-87.393	1.27612	104.987			-146.545	0.89146	44.8322			-147.47	0.93419	129.715
-59.267	1.13572	3478.43			49.6	1.264	137.731			-120.761	1.07706	305.053			-88.248	1.27132	109.759			-148.025	0.88422	52.0093			-148.306	0.93013	132.316
-60.245	1.1142	4412.76			48	1.264	108.46			-121.477	1.07252	328.537			-89.102	1.26652	90.6703			-149.505	0.87697	42.4928			-149.142	0.92607	130.238
-61.223	1.09268	7443.03			46.4	1.264	107.952			-122.194	1.06797	305.416			-89.956	1.26172	83.4525			-62.847	1.2931	63.7542			-149.979	0.92201	136.551
-62.202	1.07116	31520.7			44.8	1.264	115.607			-122.922	1.06335	309.893			-90.81	1.25692	102.626			-64.326	1.28585	59.1295			-71.707	1.29689	141.099
-63.18	1.04964	230394			43.2	1.264	90.2526			-123.65	1.05873	282.862			-91.665	1.25212	100.406			-65.806	1.27861	63.9506			-72.543	1.29283	127.229
-64.158	1.02811	375271			41.6	1.264	115.942			-124.366	1.05418	258.844			-92.519	1.24733	102.454			-67.286	1.27136	54.2196			-73.379	1.28877	136.367
-65.136	1.00659	297835			40	1.264	112.686			-125.083	1.04964	258.476			-93.373	1.24253	86.0215			-68.766	1.26412	59.1577			-74.216	1.28472	135.751
-66.115	0.98507	206193			38.4	1.264	123.592			-125.811	1.04502	246.912			-94.227	1.23773	90.757			-70.245	1.25687	70.8718			-75.052	1.28066	138.642
-67.093	0.96355	172143			36.8	1.264	111.994			-126.539	1.0404	219.171			-95.081	1.23293	121.573			-71.725	1.24963	68.5256			-75.888	1.2766	138.578
-68.071	0.94203	74110.1			35.2	1.264	108.696			-127.255	1.03585	212.969			-95.936	1.22813	114.449			-73.205	1.24238	58.9342			-76.724	1.27254	141.345
-69.049	0.92051	27887.2			33.6	1.264	112.116			-127.972	1.0313	183.99			-96.79	1.22333	85.8369			-74.685	1.23514	49.657			-77.56	1.26849	126.214
-70.028	0.89898	10490.1			32	1.264	97.826			-128.7	1.02668	152.199			-97.644	1.21853	104.787			-76.164	1.22789	63.6188			-78.396	1.26443	137.143
-71.006	0.87746	4499.31			30.4	1.264	108.03			-129.428	1.02206	160.981			-98.498	1.21373	107.347			-77.644	1.22065	54.515			-79.232	1.26037	130.186
-71.984	0.85594	2750.03			28.8	1.264	115.774			-130.144	1.01752	129.31			-99.352	1.20893	102.405			-79.124	1.2134	54.3604			-80.068	1.25631	129.794
-72.962	0.83442	2114.46			27.2	1.264	108.303			-130.86	1.01297	126.642			-100.207	1.20413	95.488			-80.603	1.20616	68.5413			-80.905	1.25225	126.463
-73.941	0.8129	1759.99			25.6	1.264	101.376			-131.588	1.00835	118.624			-101.061	1.19933	109.654			-82.083	1.19891	59.0317			-81.741	1.2482	136.939
-74.919	0.79138	1496.2			24	1.264	108.381			-132.316	1.00373	115.44			-101.915	1.19453	100.238			-83.563	1.19167	56.711			-82.577	1.24414	140.391
-75.897	0.76985	1281.87			22.4	1.264	94.3396			-133.033	0.99918	122.537			-102.769	1.18973	121.834			-85.043	1.18442	56.8586			-83.413	1.24008	132.05
-76.875	0.74833	1122.3			20.8	1.264	97.6491			-133.749	0.99464	123.515			-103.624	1.18493	126.37			-86.522	1.17718	52.0341			-84.249	1.23602	125.366
-77.854	0.72681	1007.61			19.2	1.264	115.984			-134.477	0.99002	123.369			-104.478	1.18013	124.104			-88.002	1.16993	56.7239			-85.085	1.23197	128.801
-78.832	0.70529	931.517			17.6	1.264	108.617			-135.205	0.9854	102.017			-105.332	1.17533	145.55			-89.482	1.16269	51.911			-85.921	1.22791	135.932
-79.81	0.68377	869.689			16	1.264	116.111			-135.922	0.98085	109.811			-106.186	1.17053	140.476			-90.962	1.15544	59.1994			-86.757	1.22385	128.383
-80.788	0.66224	811.008			14.4	1.264	108.853			-136.638	0.9763	97.4793			-107.04	1.16573	131.296			-92.441	1.1482	56.6705			-87.593	1.21979	134.953
-81.767	0.64072	787.254			12.8	1.264	101.083			-137.366	0.97169	95.1017			-107.895	1.16093	147.513			-93.921	1.14095	44.9385			-88.43	1.21574	139.005
-82.745	0.6192	757.759			11.2	1.264	120.088			-138.094	0.96706	122.038			-108.749	1.15613	154.909			-95.401	1.13371	52.0588			-89.266	1.21168	131.819
-83.723	0.59768	741.917			9.6	1.264	109.131			-138.81	0.96252	115.302			-109.603	1.15133	147.971			-96.88	1.12646	47.2254			-90.102	1.20762	136.525
-84.702	0.57616	725.429			8	1.264	90.1875			-139.527	0.95797	97.3405			-110.457	1.14653	138.424			-98.36	1.11922	59.0177			-90.938	1.20356	138.781
-85.68	0.55464	725.429			6.4	1.264	122.921			-140.255	0.95335	93.1231			-111.311	1.14173	140.61			-99.84	1.11197	56.684			-91.774	1.19951	127.789
-86.658	0.53312	725.429			4.8	1.264	97.7198			-140.983	0.94873	90.7786			-112.166	1.13693	145.793			-101.32	1.10473	47.2699			-92.61	1.19545	130.803
-87.636	0.51159	737.794			3.2	1.264	108.735			-141.699	0.94419	87.8439			-113.02	1.13213	164.638			-102.799	1.09748	42.4928			-93.446	1.19139	124.292
-88.615	0.49007	754.282			1.6	1.264	108.774			-142.416	0.93964	107.552			-113.874	1.12733	147.759			-104.279	1.09024	63.8751			-94.282	1.18733	124.585
-89.593	0.46855	766.647			0	1.264	115.9			-143.144	0.93502	97.922			-114.728	1.12253	152.417			-105.759	1.08299	21.2765			-95.119	1.18328	136.446
-90.571	0.44703	774.889			-1.6	1.264	86.8622			-143.872	0.9304	101.968			-115.583	1.11773	159.677			-107.239	1.07575	134.815			-95.955	1.17922	130.121
-91.549	0.42551	795.498			-3.2	1.264	108.656			-144.588	0.92585	110.126			-116.437	1.11293	138.358			-108.718	1.0685	151.264			-96.791	1.17516	119.728
-92.528	0.40398	828.473			-4.8	1.264	101.192			-145.305	0.92131	110.126			-117.291	1.10813	145.376			-110.198	1.06126	163.276			-97.627	1.1711	121.645
-93.506	0.38246	866.9			-6.4	1.264	108.499			-146.033	0.91669	109.498			-118.145	1.10333	150.285			-111.678	1.05401	165.328			-98.463	1.16704	122.847
-94.484	0.36094	900.083			-8	1.264	83.606			-146.761	0.91207	106.888			-118.999	1.09853	136.103			-113.157	1.04677	184.136			-99.299	1.16299	121.584
-95.462	0.33942	999.841			-9.6	1.264	90.6781			-147.477	0.90752	114.395			-119.854	1.09373	161.982			-114.637	1.03952	245.747			-100.135	1.15893	124.741
-96.441	0.3179	1158.51			-11.2	1.264	105.225			-148.193	0.90297	109.263			-120.708	1.08893	143.198			-116.117	1.03228	448.962			-100.971	1.15487	132.063
-97.419	0.29638	1404.34			-12.8	1.264	112.482			-148.921	0.89835	113.825			-121.562	1.08413	159.677			-117.597	1.02503	2491.71			-101.808	1.15081	126.603
-50.751	1.29271	1919.57			-14.4	1.264	83.1525			-149.638	0.89381	103.774			-122.416	1.07933	162.137			-119.076	1.01779	4248.43			-102.644	1.14676	119.436
-51.729	1.27119	2009.48			-16	1.264	101.083			-84.799	1.29808	122.537			-123.27	1.07453	164.521			-120.556	1.01054	837.274			-103.48	1.1427	122.791
-52.707	1.24967	2126.57			-17.6	1.264	97.4728			-85.527	1.29346	121.893			-124.125	1.06973	176.359			-122.036	1.0033	348.564			-104.316	1.13864	124.913
-53.685	1.22815	2305.21			-19.2	1.264	98.1817			-86.244	1.28891	131.736			-124.979	1.06493	186.158			-123.516	0.99606	273.585			-105.152	1.13458	118.223
-54.664	1.20663	2592.52			-20.8	1.264	108.932			-86.96	1.28436	124.104			-125.833	1.06013	190.431			-124.995	0.98881	229.152			-105.988	1.13053	123.052
-55.642	1.18511	2896.46			-22.4	1.264	108.853			-87.688	1.27974	142.586			-126.687	1.05533	202.574			-126.475	0.98157	179.288			-106.824	1.12647	118.247
-56.62	1.16358	3070.32			-24	1.264	97.6491			-88.416	1.27512	118.652			-127.542	1.05053	197.902			-127.955	0.97432	125.206			-107.66	1.12241	120.383
-57.598	1.14206	3276.8			-25.6	1.264	97.826			-89.133	1.27058	126.551			-128.396	1.04573	205.201			-129.434	0.96708	89.8342			-108.496	1.11835	126.356
-58.577	1.12054	4150.62			-27.2	1.264	100.901			-89.849	1.26603	127.067			-129.25	1.04093	181.34			-130.914	0.95983	70.7211			-109.333	1.1143	131.661
-59.555	1.09902	5603.32			-28.8	1.264	87.1144			-90.577	1.26141	125.771			-130.104	1.03614	172.249			-132.394	0.95259	63.7997			-110.169	1.11024	126.299
-60.533	1.0775	19318.9			-30.4	1.264	90.6453			-91.305	1.25679	128.266			-130.958	1.03133	169.249			-133.874	0.94534	44.8855			-111.005	1.10618	123.314
-61.511	1.05598	162918			-32	1.264	115.357			-92.021	1.25225	134.647			-131.813	1.02654	147.759			-135.353	0.9381	42.5733			-111.841	1.10212	112.149
-62.49	1.03445	474896			-33.6	1.264	116.195			-92.738	1.2477	123.369			-132.667	1.02174	143.369			-136.833	0.93085	47.2479			-112.677	1.09806	58.62
-63.468	1.01293	375271			-35.2	1.264	108.03			-93.466	1.24308	121.486			-133.521	1.01694	135.843			-138.313	0.92361	40.0472			-113.513	1.09401	13.4554
-64.446	0.99141	271935			-36.8	1.264	115.942			-94.194	1.23846	118.624			-134.375	1.01214	112.252			-139.793	0.91636	42.5936			-114.349	1.08995	4.89678
-65.424	0.96989	189531			-38.4	1.264	101.192			-94.91	1.23391	128.266			-135.229	1.00734	123.661			-141.272	0.90912	49.7039			-115.185	1.08589	6.85511
-66.403	0.94837	110319			-40	1.264	90.4813			-95.627	1.22937	131.422			-136.084	1.00254	114.395			-142.752	0.90187	47.2812			-116.022	1.08183	0.53652
-67.381	0.92685	42327.6			-41.6	1.264	94.0664			-96.355	1.22475	149.643			-136.938	0.99774	97.8752			-144.232	0.89463	47.2699			-116.858	1.07778	14.5922
-68.359	0.90532	15675.1			-43.2	1.264	83.3938			-97.083	1.22012	148.254			-137.792	0.99294	83.3138			-145.711	0.88738	37.7091			-117.694	1.07372	127.524
-69.337	0.8838	6285.49			-44.8	1.264	105.149			-97.799	1.21558	143.266			-138.646	0.98814	83.4525			-147.191	0.88014	47.3483			-118.53	1.06966	374.786
-70.316	0.86228	3322.72			-46.4	1.264	83.3334			-98.516	1.21103	157.33			-139.501	0.98334	102.405			-148.671	0.87289	49.5166			-119.366	1.0656	416.09
-71.294	0.84076	2426.5			-48	1.264	93.795			-99.244	1.20641	165.877			-140.355	0.97854	78.7777			-60.533	1.29626	56.6436			-120.202	1.06155	436.533
-72.272	0.81924	1953.71			-49.6	1.264	93.9306			-99.972	1.20179	174.529			-141.209	0.97374	73.9149			-62.013	1.28902	59.1577			-121.038	1.05749	460.954
-73.251	0.79771	1648.7			-51.2	1.264	98.2175			-100.688	1.19725	177.033			-142.063	0.96894	95.5109			-63.493	1.28177	56.8852			-121.874	1.05343	506.424
-74.229	0.77619	1409.64			-52.8	1.264	98.0392			-101.404	1.1927	178.742			-142.917	0.96414	71.4623			-64.972	1.27453	63.8903			-122.711	1.04937	564.545
-75.207	0.75467	1215.92			-54.4	1.264	97.8614			-102.132	1.18808	186.291			-143.772	0.95934	88.1371			-66.452	1.26728	58.9203			-123.547	1.04532	627.617
-76.185	0.73315	1084.02			-56	1.264	86.6427			-102.86	1.18346	183.464			-144.626	0.95454	81.1262			-67.932	1.26004	49.6334			-124.383	1.04126	642.421
-77.164	0.71163	970.749			-57.6	1.264	105.034			-103.577	1.17891	185.185			-145.48	0.94974	76.2449			-69.412	1.25279	61.4508			-125.219	1.0372	678.646
-78.142	0.69011	906.786			-59.2	1.264	90.6124			-104.293	1.17437	197.431			-146.334	0.94494	71.5817			-70.891	1.24555	75.5608			-126.055	1.03314	669.483
-79.12	0.66858	853.203			-60.8	1.264	108.303			-105.021	1.16975	198.517			-147.188	0.94014	78.6465			-72.371	1.2383	51.911			-126.891	1.02908	658.84
-80.098	0.64706	799.619			-62.4	1.264	97.968			-105.749	1.16513	192.171			-148.043	0.93534	88.3055			-73.851	1.23106	47.2254			-127.727	1.02503	611.651
-81.077	0.62554	774.889			-64	1.264	97.0174			-106.466	1.16058	204.566			-148.897	0.93054	90.5625			-75.331	1.22381	68.3799			-128.563	1.02097	536.007
-82.055	0.60402	754.282			-65.6	1.264	108.186			-107.182	1.15603	202.67			-149.751	0.92574	83.3729			-76.81	1.21657	63.9957			-129.399	1.01691	400.537
-83.033	0.5825	733.673			-67.2	1.264	90.3178			-107.91	1.15141	201.136			-82.305	1.29553	97.8987			-78.29	1.20932	56.7239			-130.236	1.01285	202.617
-84.011	0.56098	721.308			-68.8	1.264	97.6137			-108.638	1.14679	207.548			-83.159	1.29073	97.7121			-79.77	1.20208	63.8447			-131.072	1.0088	81.0044
-84.99	0.53945	721.308			-70.4	1.264	94.4423			-109.355	1.14225	202.333			-84.014	1.28593	102.479			-81.25	1.19483	58.9342			-131.908	1.00474	56.1652
-85.968	0.51793	733.673			-72	1.264	83.7582			-110.071	1.1377	215.414			-84.868	1.28113	93.0564			-82.729	1.18759	59.0037			-132.744	1.00068	41.2546
-86.946	0.49641	746.038			-73.6	1.264	86.9251			-110.799	1.13308	220.042			-85.722	1.27633	97.8285			-84.209	1.18034	59.1853			-133.58	0.99662	93.9601
-87.924	0.47489	762.524			-75.2	1.264	97.7198			-111.527	1.12846	230.02			-86.576	1.27153	100.31			-85.689	1.1731	59.1577			-134.416	0.99257	157.713
-88.903	0.45337	766.647			-76.8	1.264	97.7198			-112.243	1.12391	229.5			-87.43	1.26673	109.864			-87.168	1.16585	59.0177			-135.252	0.98851	170.075
-89.881	0.43184	783.133			-78.4	1.264	87.1461			-112.96	1.11937	231.448			-88.285	1.26193	95.4653			-88.648	1.15861	56.6705			-136.088	0.98445	159.835
-90.859	0.41032	808.83			-80	1.264	97.5433			-113.688	1.11475	237.638			-89.139	1.25713	93.1898			-90.128	1.15136	61.4508			-136.925	0.98039	163.939
-91.837	0.3888	846.161			-81.6	1.264	97.968			-114.416	1.11013	248.697			-89.993	1.25233	116.945			-91.608	1.14412	61.4654			-137.761	0.97633	161.39
-92.816	0.36728	875.194			-83.2	1.264	94.3052			-115.132	1.10558	260.018			-90.847	1.24753	102.724			-93.087	1.13687	47.3149			-138.597	0.97228	151.149
-93.794	0.34576	947.557			-84.8	1.264	97.5433			-115.849	1.10103	270.14			-91.701	1.24273	102.43			-94.567	1.12963	47.2479			-139.433	0.96822	143.376
-94.772	0.32424	1099.31			-86.4	1.264	90.383			-116.577	1.09641	265.844			-92.556	1.23793	90.8004			-96.047	1.12238	42.4428			-140.269	0.96416	135.14
-95.751	0.30271	1293.7			-88	1.264	101.376			-117.305	1.09179	292.075			-93.41	1.23313	90.7353			-97.527	1.11514	49.5401			-141.105	0.9601	122.583
-96.729	0.28119	1649.11			-89.6	1.264	94.2028			-118.021	1.08725	299.687			-94.264	1.22833	126.219			-99.006	1.10789	58.9622			-141.941	0.95605	123.33
-49.082	1.29905	1911.11			-91.2	1.264	97.8614			-118.737	1.0827	296.417			-95.118	1.22353	114.368			-100.486	1.10065	44.8535			-142.777	0.95199	133.278
-50.06	1.27753	2009.19			-92.8	1.264	98.4682			-119.465	1.07808	306.074			-95.973	1.21873	90.6703			-101.966	1.0934	52.0464			-143.614	0.94793	121.354
-51.039	1.25601	2112.2			-94.4	1.264	108.578			-120.193	1.07346	317.461			-96.827	1.21393	102.528			-103.445	1.08616	47.2699			-144.45	0.94387	128.539
-52.017	1.23449	2291.46			-96	1.264	94.4081			-120.91	1.06892	336.837			-97.681	1.20913	104.987			-104.925	1.07891	18.9393			-145.286	0.93982	121.686
-52.995	1.21297	2521.71			-97.6	1.264	108.578			-121.626	1.06437	314.224			-98.535	1.20433	107.118			-106.405	1.07167	146.191			-146.122	0.93576	128.653
-53.973	1.19144	2847.06			-99.2	1.264	116.406			-122.354	1.05975	316.319			-99.389	1.19953	102.675			-107.885	1.06442	158.617			-146.958	0.9317	129.6
-54.952	1.16992	3066.44			-100.8	1.264	112.686			-123.082	1.05513	290.917			-100.244	1.19474	112.091			-109.364	1.05718	170.093			-147.794	0.92764	129.894
-55.93	1.1484	3142.73			-102.4	1.264	115.984			-123.799	1.05058	264.837			-101.098	1.18994	107.245			-110.844	1.04993	179.245			-148.63	0.92358	133.361
-56.908	1.12688	3704.21			-104	1.264	108.893			-124.515	1.04604	259.213			-101.952	1.18514	119.503			-112.324	1.04269	207.988			-149.466	0.91953	138.311
-57.886	1.10536	5365.77			-105.6	1.264	108.932			-125.243	1.04142	250.946			-102.806	1.18033	138.26			-113.804	1.03544	345.07			-70.359	1.29846	132.359
-58.865	1.08384	13369.4			-107.2	1.264	108.656			-125.971	1.03679	218.487			-103.66	1.17554	126.461			-115.283	1.0282	1111.9			-71.195	1.2944	141.391
-59.843	1.06231	102611			-108.8	1.264	122.921			-126.688	1.03225	209.176			-104.515	1.17074	150.25			-116.763	1.02095	8968.62			-72.031	1.29035	129.489
-60.821	1.04079	473690			-110.4	1.264	115.357			-127.404	1.0277	181.905			-105.369	1.16594	142.925			-118.243	1.01371	4718.97			-72.867	1.28629	132.926
-61.8	1.01927	551869			-112	1.264	108.578			-128.132	1.02308	150.537			-106.223	1.16114	138.49			-119.722	1.00646	752.129			-73.703	1.28223	134.974
-62.778	0.99775	335065			-113.6	1.264	108.303			-128.86	1.01846	164.521			-107.077	1.15634	138.094			-121.202	0.99922	368.705			-74.539	1.27817	134.901
-63.756	0.97623	231649			-115.2	1.264	97.2972			-129.576	1.01392	138.16			-107.932	1.15154	159.752			-122.682	0.99197	283.821			-75.376	1.27412	135.946
-64.734	0.95471	152888			-116.8	1.264	108.774			-130.293	1.00937	121.428			-108.786	1.14674	155.02			-124.162	0.98473	224.161			-76.212	1.27006	140.601
-65.713	0.93318	63097.4			-118.4	1.264	109.329			-131.021	1.00475	113.636			-109.64	1.14194	143.13			-125.641	0.97748	158.355			-77.048	1.266	126.547
-66.691	0.91166	23363.8			-120	1.264	104.882			-131.749	1.00013	114.75			-110.494	1.13714	145.307			-127.121	0.97024	108.798			-77.884	1.26194	138.251
-67.669	0.89014	8940.68			-121.6	1.264	105.072			-132.465	0.99558	122.155			-111.348	1.13234	148.006			-128.601	0.96299	92.1334			-78.72	1.25788	130.06
-68.647	0.86862	4291.55			-123.2	1.264	90.7111			-133.182	0.99104	121.834			-112.203	1.12754	167.064			-130.081	0.95575	63.7997			-79.556	1.25383	134.14
-69.626	0.8471	2775.88			-124.8	1.264	94.3396			-133.91	0.98642	123.868			-113.057	1.12274	150.106			-131.56	0.9485	63.7542			-80.392	1.24977	126.262
-70.604	0.82557	2223.26			-126.4	1.264	97.5433			-134.638	0.9818	101.92			-113.911	1.11794	154.983			-133.04	0.94126	51.9969			-81.228	1.24571	140.251
-71.582	0.80405	1817.69			-128	1.264	82.8829			-135.354	0.97725	111.612			-114.765	1.11314	159.943			-134.52	0.93401	47.2699			-82.065	1.24165	138.438
-72.56	0.78253	1537.42			-129.6	1.264	98.2888			-136.07	0.9727	100.382			-115.619	1.10834	133.524			-135.999	0.92677	44.9064			-82.901	1.2376	132.937
-73.539	0.76101	1331.33			-131.2	1.264	91.1743			-136.798	0.96808	104.339			-116.474	1.10354	145.342			-137.479	0.91952	51.9727			-83.737	1.23354	125.153
-74.517	0.73949	1149.97			-132.8	1.264	78.9663			-137.526	0.96346	119.047			-117.328	1.09874	154.909			-138.959	0.91228	49.5514			-84.573	1.22948	128.428
-75.495	0.71797	1046.92			-134.4	1.264	108.381			-138.243	0.95892	119.36			-118.182	1.09394	145.619			-140.439	0.90503	47.2367			-85.409	1.22542	134.636
-76.473	0.69644	948.003			-136	1.264	86.6427			-138.959	0.95437	101.703			-119.036	1.08914	159.79			-141.918	0.89779	49.5632			-86.245	1.22137	124.217
-77.452	0.67492	882.054			-137.6	1.264	86.9251			-139.687	0.94975	92.6586			-119.891	1.08434	157.293			-143.398	0.89054	56.5904			-87.081	1.21731	132.15
-78.43	0.6534	828.473			-139.2	1.264	83.3032			-140.415	0.94513	93.3683			-120.745	1.07954	167.024			-144.878	0.8833	42.5029			-87.917	1.21325	140.087
-79.408	0.63188	787.254			-140.8	1.264	86.2689			-141.132	0.94058	95.3742			-121.599	1.07474	164.56			-146.358	0.87605	54.4376			-88.754	1.20919	128.125
-80.386	0.61036	762.524			-142.4	1.264	83.3032			-141.848	0.93604	104.414			-122.453	1.06994	176.359			-147.837	0.86881	49.5283			-89.59	1.20514	134.979
-81.365	0.58884	737.794			-144	1.264	83.1827			-142.576	0.93142	90.2611			-123.307	1.06514	178.742			-149.317	0.86156	59.0317			-90.426	1.20108	138.516
-82.343	0.56731	717.187			-145.6	1.264	57.8664			-143.304	0.9268	102.138			-124.162	1.06034	198.043			-58.22	1.29942	54.3604			-91.262	1.19702	125.078
-83.321	0.54579	713.064			-147.2	1.264	61.9534			-144.021	0.92225	115.302			-125.016	1.05554	202.14			-59.7	1.29218	70.7547			-92.098	1.19296	135.086
-84.3	0.52427	721.308			-148.8	1.264	65.0054			-144.737	0.9177	114.696			-125.87	1.05074	198.043			-61.179	1.28493	61.4508			-92.934	1.1889	125.09
-85.278	0.50275	737.794			148.8	1.26	78.9663			-145.465	0.91308	110.153			-126.724	1.04594	202.864			-62.659	1.27769	59.1577			-93.77	1.18485	124.105
-86.256	0.48123	750.159			147.2	1.26	82.4669			-146.193	0.90846	106.787			-127.578	1.04114	209.724			-64.139	1.27045	63.9658			-94.606	1.18079	133.193
-87.234	0.4597	758.403			145.6	1.26	71.6589			-146.909	0.90392	115.108			-128.433	1.03634	188.275			-65.619	1.2632	54.1302			-95.442	1.17673	126.915
-88.213	0.43818	766.647			144	1.26	82.8232			-147.626	0.89937	109.759			-129.287	1.03154	172.208			-67.098	1.25595	49.6925			-96.279	1.17267	119.513
-89.191	0.41666	796.387			142.4	1.26	89.8633			-148.354	0.89475	116.75			-130.141	1.02674	166.826			-68.578	1.24871	63.8599			-97.115	1.16862	120.838
-90.169	0.39514	817.127			140.8	1.26	104.391			-149.07	0.89021	106.357			-130.995	1.02194	147.689			-70.058	1.24147	63.5892			-97.951	1.16456	124.389
-91.147	0.37362	858.604			139.2	1.26	96.9827			-149.798	0.88558	116.75			-131.85	1.01714	140.912			-71.537	1.23422	54.3351			-98.787	1.1605	126.3
-92.126	0.3521	907.419			137.6	1.26	90.4158			-83.507	1.29912	128.602			-132.704	1.01234	135.908			-73.017	1.22697	56.7239			-99.623	1.15644	127.225
-93.104	0.33058	1029.25			136	1.26	108.303			-84.235	1.2945	121.893			-133.558	1.00754	121.805			-74.497	1.21973	75.5608			-100.459	1.15239	132.263
-94.082	0.30905	1229.86			134.4	1.26	108.108			-84.963	1.28988	123.721			-134.412	1.00274	116.778			-75.977	1.21249	61.582			-101.295	1.14833	121.604
-95.06	0.28753	1523.38			132.8	1.26	108.108			-85.68	1.28533	124.134			-135.266	0.99794	109.549			-77.456	1.20524	61.4076			-102.131	1.14427	120.25
-96.039	0.26601	2100.62			131.2	1.26	100.974			-86.396	1.28078	120.939			-136.121	0.99314	93.0342			-78.936	1.19799	63.6188			-102.968	1.14021	126.688
-48.392	1.28387	2000.35			129.6	1.26	107.952			-87.124	1.27616	138.689			-136.975	0.98834	78.6276			-80.416	1.19075	59.0317			-103.804	1.13616	127.726
-49.37	1.26235	2098.03			128	1.26	97.6491			-87.852	1.27154	116.666			-137.829	0.98355	81.0682			-81.896	1.18351	56.7644			-104.64	1.1321	118.433
-50.349	1.24083	2246.3			126.4	1.26	97.2271			-88.568	1.267	118.765			-138.683	0.97874	99.9521			-83.375	1.17626	54.4895			-105.476	1.12804	120.617
-51.327	1.21931	2481			124.8	1.26	115.399			-89.285	1.26245	126.672			-139.537	0.97394	81.0682			-84.855	1.16901	54.3604			-106.312	1.12398	118.362
-52.305	1.19778	2755.61			123.2	1.26	112.564			-90.013	1.25783	123.515			-140.392	0.96915	78.6838			-86.335	1.16177	54.4252			-107.148	1.11992	118.945
-53.283	1.17626	3058.35			121.6	1.26	98.0747			-90.741	1.25321	125.443			-141.246	0.96435	93.0786			-87.814	1.15453	56.684			-107.984	1.11587	129.939
-54.262	1.15474	3171.94			120	1.26	105.685			-91.457	1.24866	138.988			-142.1	0.95955	64.3624			-89.294	1.14728	44.8642			-108.82	1.11181	128.333
-55.24	1.13322	3276.8			118.4	1.26	102.414			-92.174	1.24412	118.765			-142.954	0.95475	81.0682			-90.774	1.14003	54.2963			-109.657	1.10775	128.311
-56.218	1.1117	4447.09			116.8	1.26	102.041			-92.902	1.2395	125.651			-143.809	0.94995	76.3723			-92.254	1.13279	52.0217			-110.493	1.10369	120.643
-57.196	1.09017	9448.1			115.2	1.26	124.817			-93.63	1.23488	126.461			-144.663	0.94515	76.2084			-93.733	1.12555	49.657			-111.329	1.09964	107.262
-58.175	1.06865	73954.9			113.6	1.26	117.604			-94.346	1.23033	138.656			-145.517	0.94035	71.5989			-95.213	1.1183	54.3351			-112.165	1.09558	43.6246
-59.153	1.04713	393252			112	1.26	135.68			-95.063	1.22578	135.811			-146.371	0.93555	78.7401			-96.693	1.11105	54.3733			-113.001	1.09152	10.0632
-60.131	1.02561	852890			110.4	1.26	132.499			-95.791	1.22117	147.233			-147.225	0.93075	76.3905			-98.173	1.10381	58.9762			-113.837	1.08746	5.1717
-61.109	1.00409	493779			108.8	1.26	135.382			-96.519	1.21655	154.505			-148.08	0.92595	90.6487			-99.652	1.09657	54.3604			-114.673	1.08341	4.12229
-62.088	0.98257	275935			107.2	1.26	153.564			-97.235	1.212	138.788			-148.934	0.92115	88.2212			-101.132	1.08932	49.6103			-115.509	1.07935	-0.4758
-63.066	0.96104	195454			105.6	1.26	150.128			-97.951	1.20745	156.844			-149.788	0.91635	83.3329			-102.612	1.08208	49.6103			-116.345	1.07529	12.014
-64.044	0.93952	90167.1			104	1.26	164.414			-98.679	1.20283	166.945			-80.62	1.29566	107.424			-104.091	1.07483	14.2113			-117.182	1.07123	133.022
-65.022	0.918	34825.6			102.4	1.26	134.35			-99.407	1.19821	175.522			-81.475	1.29086	93.0564			-105.571	1.06759	153.627			-118.018	1.06718	389.925
-66.001	0.89648	12854.8			100.8	1.26	138.686			-100.124	1.19367	182.123			-82.329	1.28606	97.6887			-107.051	1.06034	163.005			-118.854	1.06312	425.647
-66.979	0.87496	5574.81			99.2	1.26	135.037			-100.84	1.18912	177.118			-83.183	1.28126	104.887			-108.531	1.0531	193.67			-119.69	1.05906	450.17
-67.957	0.85344	3369.21			97.6	1.26	127.458			-101.568	1.1845	188.634			-84.037	1.27646	95.488			-110.01	1.04585	200.804			-120.526	1.055	487.517
-68.935	0.83191	2484.57			96	1.26	108.932			-102.296	1.17988	189.131			-84.891	1.27166	97.8752			-111.49	1.03861	246.21			-121.362	1.05094	538.936
-69.914	0.81039	2061.48			94.4	1.26	105.225			-103.013	1.17533	186.202			-85.746	1.26686	100.31			-112.97	1.03136	617.282			-122.198	1.04689	602.944
-70.892	0.78887	1694.04			92.8	1.26	116.406			-103.729	1.17079	197.573			-86.6	1.26207	105.037			-114.45	1.02412	10974.6			-123.034	1.04283	666.666
-71.87	0.76735	1442.62			91.2	1.26	109.689			-104.457	1.16617	199.28			-87.454	1.25727	102.699			-115.929	1.01687	16261.3			-123.871	1.03877	677.1
-72.849	0.74583	1253.02			89.6	1.26	159.942			-105.185	1.16155	197.478			-88.308	1.25246	109.995			-117.409	1.00963	4045.02			-124.707	1.03471	707.026
-73.827	0.7243	1104.63			88	1.26	134.253			-105.902	1.157	208.133			-89.163	1.24767	126.551			-118.889	1.00238	627.801			-125.543	1.03066	694.787
-74.805	0.70278	1009.83			86.4	1.26	101.855			-106.618	1.15245	209.026			-90.017	1.24287	105.087			-120.369	0.99514	377.983			-126.379	1.0266	680.83
-75.783	0.68126	915.028			84.8	1.26	109.051			-107.346	1.14783	209.623			-90.871	1.23807	100.143			-121.848	0.98789	283.889			-127.215	1.02254	612.228
-76.762	0.65974	853.203			83.2	1.26	105.493			-108.074	1.14321	201.089			-91.725	1.23327	95.5336			-123.328	0.98065	219.65			-128.051	1.01848	494.3
-77.74	0.63822	811.986			81.6	1.26	109.489			-108.79	1.13867	201.661			-92.579	1.22847	90.7353			-124.808	0.9734	143.8			-128.887	1.01443	303.965
-78.718	0.6167	770.768			80	1.26	109.051			-109.507	1.13412	230.381			-93.434	1.22367	116.75			-126.287	0.96616	92.2422			-129.723	1.01037	139.934
-79.696	0.59518	741.917			78.4	1.26	116.195			-110.235	1.1295	220.902			-94.288	1.21887	116.694			-127.767	0.95891	71.0562			-130.56	1.00631	57.5111
-80.675	0.57365	721.727			76.8	1.26	102.526			-110.963	1.12488	242.972			-95.142	1.21407	97.7585			-129.247	0.95167	56.5501			-131.396	1.00225	41.8159
-81.653	0.55213	709.281			75.2	1.26	101.376			-111.679	1.12033	231.779			-95.996	1.20927	102.601			-130.727	0.94442	70.8886			-132.232	0.9982	47.6969
-82.631	0.53061	717.578			73.6	1.26	98.146			-112.396	1.11579	231.669			-96.85	1.20447	95.488			-132.206	0.93718	47.2479			-133.068	0.99414	99.3578
-83.609	0.50909	729.552			72	1.26	116.195			-113.124	1.11117	243.785			-97.705	1.19967	107.142			-133.686	0.92993	47.3262			-133.904	0.99008	159.011
-84.588	0.48757	746.038			70.4	1.26	120.044			-113.852	1.10655	265.905			-98.559	1.19487	107.322			-135.166	0.92269	54.3604			-134.74	0.98602	163.673
-85.566	0.46604	746.614			68.8	1.26	115.942			-114.568	1.102	263.219			-99.413	1.19007	117.029			-136.646	0.91544	51.911			-135.576	0.98196	160.504
-86.544	0.44452	754.908			67.2	1.26	107.836			-115.284	1.09745	292.425			-100.267	1.18527	109.549			-138.125	0.9082	49.6221			-136.412	0.97791	164.389
-87.522	0.423	775.647			65.6	1.26	107.952			-116.012	1.09283	280.751			-101.122	1.18047	121.776			-139.605	0.90095	54.348			-137.248	0.97385	157.624
-88.501	0.40148	800.534			64	1.26	119.005			-116.74	1.08821	303.464			-101.976	1.17567	142.993			-141.085	0.89371	54.1816			-138.085	0.96979	150.337
-89.479	0.37996	829.57			62.4	1.26	115.357			-117.457	1.08367	310.633			-102.83	1.17087	133.555			-142.564	0.88646	54.3222			-138.921	0.96573	137.615
-90.457	0.35844	882.213			60.8	1.26	134.01			-118.173	1.07912	310.41			-103.684	1.16607	152.708			-144.044	0.87922	37.7449			-139.757	0.96168	131.01
-91.435	0.33691	976.695			59.2	1.26	108.656			-118.901	1.0745	313.689			-104.538	1.16127	147.759			-145.524	0.87197	49.6807			-140.593	0.95762	122.601
-92.414	0.31539	1144.75			57.6	1.26	115.607			-119.629	1.06988	329.306			-105.393	1.15647	155.168			-147.004	0.86473	54.3093			-141.429	0.95356	124.37
-93.392	0.29387	1445.26			56	1.26	108.46			-120.346	1.06533	342.105			-106.247	1.15167	135.908			-148.483	0.85748	61.4947			-142.265	0.9495	128.651
-94.37	0.27235	1873.71			54.4	1.26	115.565			-121.062	1.06079	317.65			-107.101	1.14687	164.521			-149.963	0.85024	49.6689			-143.101	0.94545	122.377
-95.349	0.25083	3042.11			52.8	1.26	111.994			-121.79	1.05617	317.954			-107.955	1.14207	155.131			-57.386	1.29534	54.4252			-143.937	0.94139	126.957
-46.724	1.29021	1991.61			51.2	1.26	107.952			-122.518	1.05155	296.701			-108.809	1.13727	152.526			-58.866	1.2881	85.0859			-144.774	0.93733	119.007
-47.702	1.26869	2097.15			49.6	1.26	127.042			-123.235	1.047	273.52			-109.664	1.13247	152.453			-60.346	1.28085	63.9201			-145.61	0.93327	130.765
-48.68	1.24717	2226.42			48	1.26	115.691			-123.951	1.04245	262.906			-110.518	1.12767	155.168			-61.825	1.27361	63.9957			-146.446	0.92922	126.765
-49.658	1.22564	2440.18			46.4	1.26	100.647			-124.679	1.03784	252.08			-111.372	1.12287	162.369			-63.305	1.26636	63.8295			-147.282	0.92516	126.438
-50.637	1.20412	2736.51			44.8	1.26	115.399			-125.407	1.03322	221.217			-112.226	1.11807	152.599			-64.785	1.25912	58.9622			-148.118	0.9211	135.958
-51.615	1.1826	3003.2			43.2	1.26	97.5433			-126.123	1.02867	213.523			-113.081	1.11327	157.63			-66.265	1.25187	42.6135			-148.954	0.91704	139.137
-52.593	1.16108	3194.87			41.6	1.26	108.656			-126.84	1.02412	180.91			-113.935	1.10847	164.993			-67.744	1.24463	56.818			-149.79	0.91298	129.869
-53.571	1.13956	3183.18			40	1.26	105.57			-127.568	1.0195	155.688			-114.789	1.10367	131.233			-69.224	1.23738	63.544			-69.847	1.29598	134.376
-54.55	1.11803	3877.56			38.4	1.26	115.984			-128.296	1.01488	156.918			-115.643	1.09887	143.028			-70.704	1.23014	54.3992			-70.683	1.29192	143.134
-55.528	1.09651	6772.04			36.8	1.26	115.9			-129.012	1.01034	132.827			-116.497	1.09407	154.835			-72.184	1.22289	54.2963			-71.519	1.28786	134.203
-56.506	1.07499	35520.5			35.2	1.26	105.149			-129.729	1.00579	114.888			-117.352	1.08927	150.429			-73.663	1.21565	59.0598			-72.355	1.2838	130.038
-57.484	1.05347	303214			33.6	1.26	108.46			-130.457	1.00117	109.706			-118.206	1.08447	159.677			-75.143	1.2084	66.3033			-73.191	1.27974	133.81
-58.463	1.03195	881170			32	1.26	94.3396			-131.185	0.99655	106.888			-119.06	1.07967	169.127			-76.623	1.20116	66.2093			-74.027	1.27569	132.496
-59.441	1.01043	750544			30.4	1.26	115.274			-131.901	0.992	107.965			-119.914	1.07487	176.653			-78.102	1.19391	63.7694			-74.863	1.27163	131.778
-60.419	0.98891	375271			28.8	1.26	119.005			-132.617	0.98746	119.76			-120.768	1.07007	171.674			-79.582	1.18667	56.6571			-75.699	1.26757	138.653
-61.398	0.96738	226067			27.2	1.26	108.46			-133.345	0.98284	121.14			-121.623	1.06527	183.595			-81.062	1.17942	54.3093			-76.536	1.26351	130.2
-62.376	0.94586	135437			25.6	1.26	98.0747			-134.073	0.97822	101.631			-122.477	1.06047	186.113			-82.542	1.17218	56.7239			-77.372	1.25946	140.401
-63.354	0.92434	49959.8			24	1.26	104.844			-134.79	0.97367	111.638			-123.331	1.05567	210.074			-84.021	1.16493	63.8903			-78.208	1.2554	128.942
-64.332	0.90282	18886.3			22.4	1.26	90.7111			-135.506	0.96912	112.574			-124.185	1.05088	211.703			-85.501	1.15769	61.6114			-79.044	1.25134	138.294
-65.311	0.8813	7612.56			20.8	1.26	101.01			-136.234	0.9645	109.811			-125.04	1.04608	198.375			-86.981	1.15044	47.2479			-79.88	1.24728	127.09
-66.289	0.85977	4020.95			19.2	1.26	109.051			-136.962	0.95988	114.15			-125.894	1.04128	207.438			-88.461	1.1432	51.9233			-80.716	1.24323	140.476
-67.267	0.83825	2923.9			17.6	1.26	108.499			-137.679	0.95534	120.939			-126.748	1.03648	207.141			-89.94	1.13595	51.9727			-81.552	1.23917	137.643
-68.245	0.81673	2293.76			16	1.26	108.932			-138.395	0.95079	104.439			-127.602	1.03168	188.275			-91.42	1.12871	61.4947			-82.388	1.23511	135.329
-69.224	0.79521	1912.15			14.4	1.26	119.609			-139.123	0.94617	94.6524			-128.456	1.02688	181.514			-92.9	1.12146	42.513			-83.225	1.23105	129.901
-70.202	0.77369	1592.77			12.8	1.26	111.873			-139.851	0.94155	99.9282			-129.311	1.02208	166.826			-94.379	1.11422	54.2196			-84.061	1.227	132.06
-71.18	0.75217	1364.3			11.2	1.26	120.088			-140.568	0.937	102.871			-130.165	1.01728	147.83			-95.859	1.10697	47.3262			-84.897	1.22294	133.783
-72.158	0.73064	1195.31			9.6	1.26	109.131			-141.284	0.93246	106.813			-131.019	1.01248	131.265			-97.339	1.09973	61.2625			-85.733	1.21888	123.785
-73.137	0.70912	1063.42			8	1.26	97.508			-142.012	0.92784	92.9234			-131.873	1.00768	135.94			-98.819	1.09248	51.948			-86.569	1.21482	128.898
-74.115	0.6876	968.612			6.4	1.26	108.617			-142.74	0.92322	101.944			-132.727	1.00288	133.619			-100.298	1.08524	54.3992			-87.405	1.21076	139.189
-75.093	0.66608	886.177			4.8	1.26	90.155			-143.456	0.91867	114.613			-133.582	0.99808	114.531			-101.778	1.07799	30.7184			-88.241	1.20671	126.094
-76.071	0.64456	836.717			3.2	1.26	108.617			-144.173	0.91412	118.85			-134.436	0.99328	102.479			-103.258	1.07075	21.3674			-89.077	1.20265	132.66
-77.05	0.62304	800.534			1.6	1.26	108.499			-144.901	0.9095	109.759			-135.29	0.98848	95.2832			-104.738	1.0635	167.453			-89.914	1.19859	135.371
-78.028	0.60151	754.908			0	1.26	115.858			-145.629	0.90488	109.916			-136.144	0.98368	83.4525			-106.217	1.05626	184.397			-90.75	1.19453	127.506
-79.006	0.57999	730.021			-1.6	1.26	94.3052			-146.345	0.90034	104.912			-136.999	0.97888	81.1262			-107.697	1.04901	203.646			-91.586	1.19048	136.555
-79.984	0.55847	713.43			-3.2	1.26	115.399			-147.062	0.89579	107.475			-137.853	0.97408	102.235			-109.177	1.04177	219.702			-92.422	1.18642	127.911
-80.963	0.53695	709.281			-4.8	1.26	101.523			-147.79	0.89117	116.722			-138.707	0.96928	92.9898			-110.656	1.03452	366.604			-93.258	1.18236	124.37
-81.941	0.51543	725.874			-6.4	1.26	105.11			-148.506	0.88662	109.575			-139.561	0.96448	83.4525			-112.136	1.02728	2015.16			-94.094	1.1783	129.589
-82.919	0.4939	742.464			-8	1.26	83.4544			-149.234	0.882	104.687			-140.415	0.95968	88.2422			-113.616	1.02003	41199.3			-94.93	1.17425	126.69
-83.898	0.47238	742.464			-9.6	1.26	97.7906			-149.962	0.87738	104.389			-141.27	0.95488	64.4236			-115.096	1.01279	16578.1			-95.766	1.17019	124.002
-84.876	0.45086	738.317			-11.2	1.26	101.596			-82.94	1.29552	125.86			-142.124	0.95008	81.0682			-116.575	1.00554	2873.1			-96.603	1.16613	123.394
-85.854	0.42934	759.057			-12.8	1.26	108.538			-83.668	1.29089	116.445			-142.978	0.94528	78.7777			-118.055	0.9983	534.149			-97.439	1.16207	123.378
-86.832	0.40782	788.091			-14.4	1.26	87.0196			-84.396	1.28628	123.515			-143.832	0.94048	76.2084			-119.535	0.99105	389.244			-98.275	1.15802	131.374
-87.811	0.3863	813.981			-16	1.26	97.7551			-85.112	1.28173	119.56			-144.686	0.93568	73.9325			-121.015	0.98381	282.884			-99.111	1.15396	127.101
-88.789	0.36477	857.007			-17.6	1.26	97.5785			-85.828	1.27718	121.4			-145.541	0.93088	81.1262			-122.494	0.97657	201.374			-99.947	1.1499	134.362
-89.767	0.34325	934.415			-19.2	1.26	101.781			-86.556	1.27256	131.265			-146.395	0.92608	74.0385			-123.974	0.96932	132.356			-100.783	1.14584	119.937
-90.745	0.32173	1076.66			-20.8	1.26	115.9			-87.284	1.26794	116.196			-147.249	0.92128	81.0875			-125.454	0.96208	89.6644			-101.619	1.14178	123.036
-91.724	0.30021	1306.38			-22.4	1.26	97.7906			-88.001	1.2634	113.879			-148.103	0.91648	92.9898			-126.933	0.95483	63.8143			-102.455	1.13773	128.954
-92.702	0.27869	1721.41			-24	1.26	90.2526			-88.717	1.25885	125.89			-148.958	0.91168	90.3683			-128.413	0.94759	54.3351			-103.291	1.13367	130.012
-93.68	0.25717	2541.2			-25.6	1.26	94.2369			-89.445	1.25423	126.733			-149.812	0.90688	80.9334			-129.893	0.94034	56.7509			-104.128	1.12961	117.415
-94.658	0.23564	4976.07			-27.2	1.26	94.0664			-90.173	1.24961	126.16			-78.936	1.2958	95.488			-131.373	0.9331	56.6038			-104.964	1.12555	121.926
-45.055	1.29655	1995.86			-28.8	1.26	90.6453			-90.89	1.24506	140.176			-79.79	1.291	105.037			-132.852	0.92585	51.911			-105.8	1.1215	117.31
-46.033	1.27503	2091.94			-30.4	1.26	90.6124			-91.606	1.24052	114.641			-80.644	1.2862	97.8285			-134.332	0.91861	44.9171			-106.636	1.11744	115.881
-47.012	1.2535	2211.28			-32	1.26	108.617			-92.334	1.2359	131.109			-81.498	1.2814	104.912			-135.812	0.91136	51.9969			-107.472	1.11338	130.534
-47.99	1.23198	2413.76			-33.6	1.26	112.523			-93.062	1.23128	129.001			-82.353	1.2766	109.68			-137.292	0.90412	40.1512			-108.308	1.10932	126.552
-48.968	1.21046	2694.26			-35.2	1.26	97.4728			-93.779	1.22673	142.721			-83.207	1.2718	100.382			-138.771	0.89687	54.2582			-109.144	1.10527	129.15
-49.947	1.18894	2995.94			-36.8	1.26	116.068			-94.495	1.22218	137.44			-84.061	1.267	100.31			-140.251	0.88963	49.5283			-109.98	1.10121	116.132
-50.925	1.16742	3158.47			-38.4	1.26	105.11			-95.223	1.21756	141.744			-84.915	1.2622	102.724			-141.731	0.88238	54.2582			-110.817	1.09715	98.7079
-51.903	1.1459	3259.08			-40	1.26	93.8627			-95.951	1.21294	159.069			-85.769	1.2574	102.552			-143.21	0.87514	47.2367			-111.653	1.09309	32.8343
-52.881	1.12437	3557.67			-41.6	1.26	90.6781			-96.667	1.2084	139.055			-86.624	1.2526	102.65			-144.69	0.86789	56.711			-112.489	1.08904	4.7878
-53.86	1.10285	5149.27			-43.2	1.26	94.1687			-97.384	1.20385	159.943			-87.478	1.2478	124.312			-146.17	0.86064	47.1144			-113.325	1.08498	7.99641
-54.838	1.08133	18513.9			-44.8	1.26	108.578			-98.112	1.19923	169.856			-88.332	1.243	126.521			-147.65	0.8534	56.711			-114.161	1.08092	4.40444
-55.816	1.05981	186341			-46.4	1.26	83.273			-98.84	1.19461	176.569			-89.186	1.2382	109.864			-149.129	0.84615	54.4376			-114.997	1.07686	-2.4758
-56.794	1.03829	840884			-48	1.26	97.6843			-99.556	1.19006	183.044			-90.04	1.2334	102.577			-55.073	1.29851	63.724			-115.833	1.0728	13.2161
-57.773	1.01676	987556			-49.6	1.26	90.7111			-100.273	1.18552	169.008			-90.895	1.2286	93.1898			-56.553	1.29126	59.0177			-116.669	1.06875	139.276
-58.751	0.99524	521207			-51.2	1.26	97.8969			-101.001	1.1809	185.406			-91.749	1.2238	100.262			-58.032	1.28402	84.9857			-117.506	1.06469	401.995
-59.729	0.97372	271935			-52.8	1.26	94.0324			-101.729	1.17628	206.78			-92.603	1.219	107.194			-59.512	1.27677	63.8903			-118.342	1.06063	435.141
-60.707	0.9522	181214			-54.4	1.26	90.4813			-102.445	1.17173	191.341			-93.457	1.2142	121.515			-60.992	1.26953	63.8295			-119.178	1.05657	468.943
-61.686	0.93068	74554			-56	1.26	90.4485			-103.162	1.16718	198.816			-94.312	1.2094	93.0564			-62.472	1.26228	47.2591			-120.014	1.05252	524.26
-62.664	0.90916	27139.4			-57.6	1.26	97.6491			-103.89	1.16256	202.117			-95.166	1.2046	105.062			-63.951	1.25504	59.0738			-120.85	1.04846	578.838
-63.642	0.88763	10731			-59.2	1.26	90.7111			-104.617	1.15794	208.729			-96.02	1.1998	95.488			-65.431	1.24779	52.0831			-121.686	1.0444	642.426
-64.62	0.86611	5118.68			-60.8	1.26	97.5433			-105.334	1.1534	209.974			-96.874	1.195	104.912			-66.911	1.24055	59.0598			-122.522	1.04034	712.092
-65.599	0.84459	3331.4			-62.4	1.26	98.0747			-106.05	1.14885	212.41			-97.728	1.1902	112.064			-68.39	1.2333	54.1939			-123.358	1.03629	722.041
-66.577	0.82307	2629.79			-64	1.26	100.974			-106.778	1.14423	217.703			-98.583	1.1854	128.971			-69.87	1.22606	63.7391			-124.194	1.03223	732.791
-67.555	0.80155	2123.7			-65.6	1.26	101.083			-107.506	1.13961	198.091			-99.437	1.1806	121.486			-71.35	1.21881	59.0873			-125.031	1.02817	718.049
-68.533	0.78003	1779.42			-67.2	1.26	97.6137			-108.223	1.13507	212.208			-100.291	1.1758	126.461			-72.83	1.21157	63.6943			-125.867	1.02411	699.352
-69.512	0.7585	1489.08			-68.8	1.26	97.8969			-108.939	1.13052	237.923			-101.145	1.171	145.445			-74.309	1.20432	61.6844			-126.703	1.02005	598.009
-70.49	0.73698	1294.13			-70.4	1.26	97.826			-109.667	1.1259	230.13			-101.999	1.1662	147.83			-75.789	1.19708	70.7876			-127.539	1.016	425.977
-71.468	0.71546	1140.66			-72	1.26	87.6552			-110.395	1.12128	247.854			-102.854	1.1614	157.555			-77.269	1.18983	58.9622			-128.375	1.01194	218.416
-72.447	0.69394	1028.66			-73.6	1.26	90.4813			-111.112	1.11673	234.876			-103.708	1.1566	154.725			-78.749	1.18259	54.2706			-129.211	1.00788	94.2276
-73.425	0.67242	937.413			-75.2	1.26	101.046			-111.828	1.11219	230.13			-104.562	1.1518	166.905			-80.228	1.17534	56.711			-130.047	1.00383	43.2687
-74.403	0.6509	871.047			-76.8	1.26	94.2369			-112.556	1.10756	251.66			-105.416	1.147	145.55			-81.708	1.1681	56.7644			-130.883	0.99977	33.333
-75.381	0.62937	825.421			-78.4	1.26	83.8193			-113.284	1.10295	279.904			-106.271	1.1422	176.274			-83.188	1.16085	59.2135			-131.72	0.99571	52.2943
-76.36	0.60785	771.5			-80	1.26	94.4423			-114	1.0984	275.927			-107.125	1.1374	164.638			-84.667	1.15361	56.8722			-132.556	0.99165	105.675
-77.338	0.58633	730.021			-81.6	1.26	101.192			-114.717	1.09385	300.335			-107.979	1.1326	159.638			-86.147	1.14636	49.5867			-133.392	0.98759	160.722
-78.316	0.56481	717.578			-83.2	1.26	94.2028			-115.445	1.08923	299.042			-108.833	1.1278	159.867			-87.627	1.13912	54.2706			-134.228	0.98354	160.536
-79.294	0.54329	705.134			-84.8	1.26	104.617			-116.173	1.08461	313.018			-109.687	1.12301	162.175			-89.107	1.13187	54.2706			-135.064	0.97948	162.795
-80.273	0.52177	717.578			-86.4	1.26	90.2852			-116.889	1.08007	318.137			-110.542	1.1182	164.875			-90.586	1.12463	54.3733			-135.9	0.97542	163.581
-81.251	0.50024	734.17			-88	1.26	97.8614			-117.606	1.07552	327.047			-111.396	1.11341	159.79			-92.066	1.11738	47.2699			-136.736	0.97136	153.032
-82.229	0.47872	734.17			-89.6	1.26	90.1875			-118.334	1.0709	330.008			-112.25	1.10861	167.184			-93.546	1.11014	61.4222			-137.572	0.96731	147.309
-83.207	0.4572	734.17			-91.2	1.26	97.8969			-119.062	1.06628	340.908			-113.104	1.10381	165.072			-95.026	1.10289	49.7745			-138.409	0.96325	136.29
-84.186	0.43568	738.317			-92.8	1.26	91.1409			-119.778	1.06173	343.502			-113.958	1.09901	138.358			-96.505	1.09565	59.0457			-139.245	0.95919	128.454
-85.164	0.41416	771.5			-94.4	1.26	108.538			-120.495	1.05719	323.118			-114.813	1.09421	152.854			-97.985	1.0884	66.2408			-140.081	0.95513	127.136
-86.142	0.39264	806.596			-96	1.26	101.156			-121.223	1.05257	315.763			-115.667	1.08941	150.142			-99.465	1.08116	49.5401			-140.917	0.95108	126.444
-87.12	0.37111	827.601			-97.6	1.26	108.342			-121.951	1.04795	301.291			-116.521	1.08461	155.353			-100.944	1.07391	25.9434			-141.753	0.94702	123.992
-88.099	0.34959	900.59			-99.2	1.26	115.984			-122.667	1.0434	284.898			-117.375	1.07981	169.168			-102.424	1.06667	14.2247			-142.589	0.94296	118.904
-89.077	0.32807	1025.59			-100.8	1.26	116.364			-123.383	1.03885	271.364			-118.23	1.07501	178.699			-103.904	1.05942	182.119			-143.425	0.9389	122.162
-90.055	0.30655	1215.24			-102.4	1.26	108.735			-124.111	1.03423	260.54			-119.084	1.07021	183.683			-105.384	1.05218	191.987			-144.261	0.93485	116.813
-91.033	0.28503	1563.12			-104	1.26	101.892			-124.839	1.02961	229.911			-119.938	1.06541	180.951			-106.863	1.04493	219.702			-145.097	0.93079	129.644
-92.012	0.2635	2246.94			-105.6	1.26	116.322			-125.556	1.02507	219.36			-120.792	1.06061	195.517			-108.343	1.03769	262.101			-145.934	0.92673	124.958
-92.99	0.24198	3875.98			-107.2	1.26	108.578			-126.272	1.02052	178.613			-121.646	1.05581	214.951			-109.823	1.03044	742.149			-146.77	0.92267	125.252
-93.968	0.22046	9337.51			-108.8	1.26	115.482			-127	1.0159	164.247			-122.501	1.05101	222.168			-111.303	1.0232	21297.5			-147.606	0.91861	134.036
-44.365	1.28137	2104.96			-110.4	1.26	108.225			-127.728	1.01128	151.408			-123.355	1.04621	223.916			-112.782	1.01595	48605.7			-148.442	0.91456	136.923
-45.343	1.25984	2224.65			-112	1.26	108.225			-128.445	1.00673	131.171			-124.209	1.04141	205.643			-114.262	1.00871	12246.8			-149.278	0.9105	128.291
-46.322	1.23832	2383.13			-113.6	1.26	111.913			-129.161	1.00219	115.413			-125.063	1.03661	212.107			-115.742	1.00146	1943.19			-68.498	1.29755	141.905
-47.3	1.2168	2645.18			-115.2	1.26	93.8966			-129.889	0.99757	110.047			-125.917	1.03181	209.375			-117.221	0.99422	492.345			-69.334	1.29349	133.643
-48.278	1.19528	2978.92			-116.8	1.26	108.578			-130.617	0.99295	104.912			-126.772	1.02701	188.499			-118.701	0.98697	378.61			-70.171	1.28943	142.452
-49.256	1.17376	3174.15			-118.4	1.26	116.788			-131.333	0.9884	96.0152			-127.626	1.02221	186.024			-120.181	0.97973	260.354			-71.007	1.28537	137.408
-50.235	1.15223	3261.56			-120	1.26	97.3322			-132.05	0.98385	119.02			-128.48	1.01741	164.285			-121.661	0.97248	179.585			-71.843	1.28132	129.182
-51.213	1.13071	3414.76			-121.6	1.26	97.7551			-132.778	0.97923	120.738			-129.334	1.01261	155.094			-123.14	0.96524	113.368			-72.679	1.27726	131.962
-52.191	1.10919	4177.91			-123.2	1.26	97.8969			-133.506	0.97461	104.538			-130.189	1.00781	138.391			-124.62	0.95799	75.722			-73.515	1.2732	134.318
-53.169	1.08767	11141.1			-124.8	1.26	97.6137			-134.222	0.97007	109.916			-131.043	1.00301	136.005			-126.1	0.95075	63.9957			-74.351	1.26914	129.518
-54.148	1.06615	163294			-126.4	1.26	94.1345			-134.939	0.96552	122.038			-131.897	0.99821	133.524			-127.58	0.9435	52.0341			-75.187	1.26509	139.2
-55.126	1.04463	675676			-128	1.26	82.9128			-135.667	0.9609	115.108			-132.751	0.99341	109.785			-129.059	0.93626	54.3604			-76.023	1.26103	134.923
-56.104	1.0231	1465270			-129.6	1.26	90.7111			-136.395	0.95628	109.995			-133.605	0.98861	102.504			-130.539	0.92901	52.0831			-76.86	1.25697	139.87
-57.082	1.00158	721677			-131.2	1.26	94.511			-137.111	0.95173	116.584			-134.46	0.98381	97.7356			-132.019	0.92177	49.6221			-77.696	1.25291	128.817
-58.061	0.98006	347475			-132.8	1.26	75.3769			-137.828	0.94719	109.995			-135.314	0.97901	83.4525			-133.498	0.91452	51.9603			-78.532	1.24886	138.883
-59.039	0.95854	220748			-134.4	1.26	108.774			-138.556	0.94257	95.2832			-136.168	0.97421	83.4724			-134.978	0.90728	49.5985			-79.368	1.2448	126.792
-60.017	0.93702	103732			-136	1.26	86.7053			-139.284	0.93795	102.089			-137.022	0.96941	99.9282			-136.458	0.90003	49.6689			-80.204	1.24074	140.729
-60.996	0.9155	40319.5			-137.6	1.26	83.4544			-140	0.9334	102.211			-137.876	0.96461	100.023			-137.938	0.89279	59.0873			-81.04	1.23668	135.556
-61.974	0.89397	14779.9			-139.2	1.26	79.566			-140.716	0.92885	114.75			-138.731	0.95981	95.3742			-139.417	0.88554	44.7795			-81.876	1.23262	136.776
-62.952	0.87245	6631.7			-140.8	1.26	82.853			-141.444	0.92424	105.465			-139.585	0.95501	78.7401			-140.897	0.8783	42.5429			-82.712	1.22857	131.247
-63.93	0.85093	3940.62			-142.4	1.26	72.6217			-142.172	0.91961	99.173			-140.439	0.95021	78.7777			-142.377	0.87105	44.8114			-83.548	1.22451	135.606
-64.909	0.82941	2953.31			-144	1.26	75.7576			-142.889	0.91507	116.252			-141.293	0.94541	83.5122			-143.857	0.86381	47.2699			-84.385	1.22045	131.52
-65.887	0.80789	2408.56			-145.6	1.26	65.0995			-143.605	0.91052	119.332			-142.148	0.94061	81.1649			-145.336	0.85656	51.9969			-85.221	1.21639	125.75
-66.865	0.78636	1953.63			-147.2	1.26	65.2174			-144.333	0.9059	116.087			-143.002	0.93581	76.2632			-146.816	0.84932	59.1577			-86.057	1.21234	127.129
-67.843	0.76484	1642.55			-148.8	1.26	57.7619			-145.061	0.90128	114.778			-143.856	0.93101	71.4966			-148.296	0.84207	56.6705			-86.893	1.20828	138.09
-68.822	0.74332	1377.09			148.8	1.256	82.6744			-145.778	0.89673	97.2717			-144.71	0.92621	85.8573			-149.775	0.83483	59.0598			-87.729	1.20422	125.95
-69.8	0.7218	1219.47			147.2	1.256	78.938			-146.494	0.89219	97.3182			-145.564	0.92141	76.3541			-54.239	1.29442	68.5739			-88.565	1.20016	130.553
-70.778	0.70028	1082.59			145.6	1.256	75.2419			-147.222	0.88757	111.48			-146.419	0.91661	71.5817			-55.719	1.28718	56.7239			-89.401	1.19611	129.876
-71.756	0.67876	974.744			144	1.256	82.9427			-147.939	0.88302	112.252			-147.273	0.91182	92.8788			-57.199	1.27993	82.7815			-90.237	1.19205	125.417
-72.735	0.65724	900.083			142.4	1.256	82.7934			-148.666	0.8784	105.012			-148.127	0.90702	92.7908			-58.678	1.27269	63.8599			-91.074	1.18799	134.48
-73.713	0.63571	850.308			140.8	1.256	97.3322			-149.394	0.87378	100.262			-148.981	0.90221	80.8946			-60.158	1.26544	73.3381			-91.91	1.18393	131.502
-74.691	0.61419	792.238			139.2	1.256	100.792			-81.656	1.29646	126.642			-149.835	0.89741	71.4116			-61.638	1.2582	47.1918			-92.746	1.17988	127.705
-75.669	0.59267	742.464			137.6	1.256	87.1461			-82.372	1.29191	124.193			-77.264	1.296	90.692			-63.118	1.25096	66.1155			-93.582	1.17582	125.939
-76.648	0.57115	717.578			136	1.256	108.186			-83.1	1.28729	121.573			-78.118	1.2912	104.912			-64.597	1.24371	47.3483			-94.418	1.17176	126.654
-77.626	0.54963	709.281			134.4	1.256	122.611			-83.828	1.28267	121.834			-78.973	1.2864	104.912			-66.077	1.23646	56.7644			-95.254	1.1677	129.076
-78.604	0.5281	709.281			132.8	1.256	115.232			-84.544	1.27813	117.704			-79.827	1.28161	104.937			-67.557	1.22922	56.5373			-96.09	1.16365	124.009
-79.582	0.50658	725.874			131.2	1.256	115.565			-85.261	1.27358	127.006			-80.681	1.27681	104.987			-69.037	1.22198	59.0873			-96.926	1.15959	120.731
-80.561	0.48506	725.874			129.6	1.256	104.429			-85.989	1.26896	126.009			-81.535	1.27201	114.34			-70.516	1.21473	54.2706			-97.763	1.15553	134.834
-81.539	0.46354	722.147			128	1.256	97.7198			-86.717	1.26434	125.206			-82.389	1.2672	102.896			-71.996	1.20748	66.2875			-98.599	1.15147	125.545
-82.517	0.44202	730.497			126.4	1.256	90.2526			-87.433	1.25979	114.641			-83.244	1.26241	102.601			-73.476	1.20024	54.3992			-99.435	1.14741	132.368
-83.496	0.4205	747.782			124.8	1.256	115.691			-88.15	1.25525	121.515			-84.098	1.25761	107.45			-74.955	1.193	68.4124			-100.271	1.14336	118.508
-84.474	0.39897	793.993			123.2	1.256	108.774			-88.878	1.25063	128.971			-84.952	1.25281	97.7585			-76.435	1.18575	63.8143			-101.107	1.1393	125.84
-85.452	0.37745	802.393			121.6	1.256	94.3396			-89.606	1.24601	127.098			-85.806	1.24801	102.65			-77.915	1.1785	56.5635			-101.943	1.13524	128.576
-86.43	0.35593	845.626			120	1.256	109.131			-90.322	1.24146	132.859			-86.661	1.24321	126.672			-79.395	1.17126	56.7779			-102.779	1.13118	130.798
-87.409	0.33441	974.527			118.4	1.256	113.015			-91.039	1.23691	121.371			-87.515	1.23841	121.834			-80.874	1.16402	51.9233			-103.615	1.12713	116.081
-88.387	0.31289	1167.5			116.8	1.256	105.493			-91.767	1.23229	127.006			-88.369	1.23361	109.68			-82.354	1.15677	61.4368			-104.452	1.12307	120.45
-89.365	0.29136	1408.8			115.2	1.256	124.954			-92.495	1.22767	130.859			-89.223	1.22881	104.937			-83.834	1.14952	59.1994			-105.288	1.11901	118.266
-90.343	0.26984	1988.37			113.6	1.256	113.511			-93.211	1.22313	142.247			-90.077	1.22401	95.5336			-85.314	1.14228	54.3604			-106.124	1.11495	116.166
-91.322	0.24832	3361.05			112	1.256	135.78			-93.927	1.21858	137.865			-90.932	1.21921	109.68			-86.793	1.13504	59.0738			-106.96	1.1109	130.968
-92.3	0.2268	6775.5			110.4	1.256	136.28			-94.655	1.21396	146.157			-91.786	1.21441	99.999			-88.273	1.12779	56.7239			-107.796	1.10684	122.648
-93.278	0.20528	25536.9			108.8	1.256	135.482			-95.383	1.20934	159.79			-92.64	1.20961	126.28			-89.753	1.12054	54.3604			-108.632	1.10278	127.43
-42.697	1.2877	2086.8			107.2	1.256	150.073			-96.1	1.2048	145.376			-93.494	1.20481	93.2344			-91.232	1.1133	42.5332			-109.468	1.09872	113.262
-43.675	1.26618	2227.33			105.6	1.256	145.985			-96.816	1.20025	162.06			-94.348	1.20001	114.613			-92.712	1.10606	54.3222			-110.304	1.09467	84.2414
-44.653	1.24466	2375.68			104	1.256	164.474			-97.544	1.19563	173.727			-95.203	1.19521	97.7356			-94.192	1.09881	42.644			-111.14	1.09061	25.4882
-45.631	1.22314	2597.88			102.4	1.256	142.232			-98.272	1.19101	176.19			-96.057	1.19041	104.962			-95.672	1.09157	66.2566			-111.977	1.08655	0.92458
-46.61	1.20162	2905.25			100.8	1.256	141.921			-98.989	1.18646	182.736			-96.911	1.18561	114.504			-97.151	1.08432	59.0457			-112.813	1.08249	8.61208
-47.588	1.18009	3194.88			99.2	1.256	149.526			-99.705	1.18192	168.365			-97.765	1.18081	140.912			-98.631	1.07708	54.3093			-113.649	1.07843	3.9531
-48.566	1.15857	3302.01			97.6	1.256	134.644			-100.433	1.1773	186.291			-98.62	1.17601	131.014			-100.111	1.06983	7.07876			-114.485	1.07438	-4.48816
-49.545	1.13705	3455.52			96	1.256	112.686			-101.161	1.17267	210.275			-99.474	1.17121	131.296			-101.591	1.06259	23.6575			-115.321	1.07032	12.1969
-50.523	1.11553	3604.49			94.4	1.256	115.524			-101.878	1.16813	197.244			-100.328	1.16641	147.935			-103.07	1.05534	191.489			-116.157	1.06626	148.792
-51.501	1.09401	8257.49			92.8	1.256	134.742			-102.594	1.16358	201.374			-101.182	1.16161	152.526			-104.55	1.0481	213.067			-116.993	1.0622	410.523
-52.479	1.07249	72253.3			91.2	1.256	109.489			-103.322	1.15896	203.057			-102.036	1.15681	162.253			-106.03	1.04085	230.02			-117.829	1.05815	450.881
-53.458	1.05096	723907			89.6	1.256	145.402			-104.05	1.15434	214.978			-102.891	1.15201	152.453			-107.509	1.03361	372.123			-118.666	1.05409	493.573
-54.436	1.02944	1675850			88	1.256	145.349			-104.766	1.1498	213.118			-103.745	1.14721	164.443			-108.989	1.02636	4692.56			-119.502	1.05003	564.847
-55.414	1.00792	1250910			86.4	1.256	112.686			-105.483	1.14525	214.848			-104.599	1.14241	152.818			-110.469	1.01912	59336.9			-120.338	1.04597	625.548
-56.392	0.9864	457650			84.8	1.256	109.21			-106.211	1.14063	226.838			-105.453	1.13761	176.359			-111.949	1.01187	36550			-121.174	1.04191	680.172
-57.371	0.96488	257035			83.2	1.256	112.686			-106.939	1.13601	200.765			-106.307	1.13281	169.209			-113.428	1.00463	7318.25			-122.01	1.03786	755.946
-58.349	0.94336	139844			81.6	1.256	109.131			-107.655	1.13146	219.727			-107.162	1.12801	169.209			-114.908	0.99738	1345.98			-122.846	1.0338	774.677
-59.327	0.92183	56658.9			80	1.256	116.491			-108.372	1.12692	238.777			-108.016	1.12321	169.37			-116.388	0.99014	477.426			-123.682	1.02974	767.405
-60.305	0.90031	21607.9			78.4	1.256	116.449			-109.1	1.1223	236.39			-108.87	1.11841	169.249			-117.868	0.98289	351.663			-124.518	1.02569	741.982
-61.284	0.87879	8581.65			76.8	1.256	98.7924			-109.828	1.11768	246.502			-109.724	1.11361	169.491			-119.347	0.97565	226.79			-125.355	1.02163	699.133
-62.262	0.85727	4771.71			75.2	1.256	94.0324			-110.544	1.11313	241.819			-110.579	1.10881	169.127			-120.827	0.9684	158.58			-126.191	1.01757	553.324
-63.24	0.83575	3340.21			73.6	1.256	97.8614			-111.26	1.10858	241.591			-111.433	1.10401	167.224			-122.307	0.96116	108.567			-127.027	1.01351	331.798
-64.218	0.81423	2663.46			72	1.256	108.932			-111.988	1.10396	264.097			-112.287	1.09921	167.304			-123.786	0.95391	70.8549			-127.863	1.00945	145.766
-65.197	0.7927	2195.66			70.4	1.256	126.904			-112.716	1.09934	280.038			-113.141	1.09441	147.759			-125.266	0.94667	52.0341			-128.699	1.0054	66.8653
-66.175	0.77118	1794.93			68.8	1.256	112.523			-113.433	1.0948	294.469			-113.995	1.08961	160.058			-126.746	0.93942	59.0873			-129.535	1.00134	35.6744
-67.153	0.74966	1513.96			67.2	1.256	108.069			-114.149	1.09025	296.224			-114.85	1.08481	152.417			-128.226	0.93218	49.6925			-130.371	0.99728	27.8726
-68.131	0.72814	1289.98			65.6	1.256	104.429			-114.877	1.08563	312.053			-115.704	1.08001	160.019			-129.705	0.92493	54.3604			-131.207	0.99322	55.6091
-69.11	0.70662	1144.81			64	1.256	115.816			-115.605	1.08101	324.798			-116.558	1.07521	176.316			-131.185	0.91769	44.8322			-132.043	0.98917	114.246
-70.088	0.6851	1026.87			62.4	1.256	101.229			-116.322	1.07646	333.175			-117.412	1.07041	185.803			-132.665	0.91044	44.9599			-132.88	0.98511	160.843
-71.066	0.66357	930.861			60.8	1.256	123.412			-117.038	1.07192	337.292			-118.266	1.06562	183.683			-134.145	0.9032	59.1295			-133.716	0.98105	161.894
-72.045	0.64205	862.751			59.2	1.256	109.051			-117.766	1.0673	346.724			-119.121	1.06082	185.803			-135.624	0.89595	44.8535			-134.552	0.97699	163.167
-73.023	0.62053	817.127			57.6	1.256	119.392			-118.494	1.06268	363.377			-119.975	1.05601	209.623			-137.104	0.88871	59.0037			-135.388	0.97293	161.569
-74.001	0.59901	759.715			56	1.256	112.116			-119.211	1.05813	351.675			-120.829	1.05122	229.555			-138.584	0.88146	42.5029			-136.224	0.96888	148.566
-74.979	0.57749	722.147			54.4	1.256	123.01			-119.927	1.05358	331.426			-121.683	1.04642	234.001			-140.063	0.87422	40.113			-137.06	0.96482	143.137
-75.958	0.55597	709.625			52.8	1.256	108.656			-120.655	1.04896	316.065			-122.538	1.04162	233.666			-141.543	0.86697	54.3863			-137.896	0.96076	135.811
-76.936	0.53444	713.798			51.2	1.256	100.719			-121.383	1.04434	305.489			-123.392	1.03682	217.547			-143.023	0.85973	47.1918			-138.732	0.95671	125.92
-77.914	0.51292	722.147			49.6	1.256	116.111			-122.099	1.0398	294.398			-124.246	1.03202	219.412			-144.503	0.85248	42.5231			-139.569	0.95265	132.346
-78.892	0.4914	722.147			48	1.256	115.565			-122.816	1.03525	279.554			-125.1	1.02722	209.324			-145.982	0.84524	56.8315			-140.405	0.94859	127.549
-79.871	0.46988	713.798			46.4	1.256	101.01			-123.544	1.03063	266.823			-125.954	1.02242	197.902			-147.462	0.83799	49.5867			-141.241	0.94453	119.627
-80.849	0.44836	709.973			44.8	1.256	108.499			-124.272	1.02601	235.042			-126.809	1.01762	190.748			-148.942	0.83075	54.2582			-142.077	0.94047	114.934
-81.827	0.42683	735.179			43.2	1.256	97.8614			-124.988	1.02147	216.307			-127.663	1.01282	157.217			-51.926	1.29759	51.911			-142.913	0.93642	119.093
-82.805	0.40531	739.379			41.6	1.256	104.92			-125.705	1.01692	182.254			-128.517	1.00802	162.175			-53.406	1.29034	56.6975			-143.749	0.93236	118.639
-83.784	0.38379	798.193			40	1.256	108.735			-126.433	1.0123	165.915			-129.371	1.00322	142.993			-54.885	1.2831	56.6975			-144.585	0.9283	127.176
-84.762	0.36227	807.571			38.4	1.256	101.523			-127.161	1.00768	146.054			-130.225	0.99842	133.683			-56.365	1.27585	70.8718			-145.421	0.92424	121.161
-85.74	0.34075	897.925			36.8	1.256	112.441			-127.877	1.00313	131.768			-131.08	0.99362	135.94			-57.845	1.26861	70.9216			-146.258	0.92019	126.164
-86.718	0.31923	1086.52			35.2	1.256	108.499			-128.593	0.99858	117.197			-131.934	0.98882	102.65			-59.325	1.26136	63.8599			-147.094	0.91613	128.253
-87.697	0.2977	1337.11			33.6	1.256	108.46			-129.321	0.99396	114.204			-132.788	0.98402	104.812			-60.804	1.25412	59.1295			-147.93	0.91207	134.959
-88.675	0.27618	1733.97			32	1.256	101.302			-130.049	0.98935	105.516			-133.642	0.97922	92.9898			-62.284	1.24687	59.1295			-148.766	0.90801	128.997
-89.653	0.25466	2821.68			30.4	1.256	115.191			-130.766	0.9848	97.7585			-134.497	0.97442	76.3176			-63.764	1.23963	54.515			-149.602	0.90395	133.531
-90.631	0.23314	5659.46			28.8	1.256	111.994			-131.482	0.98025	113.96			-135.351	0.96962	81.0297			-65.243	1.23238	59.2694			-67.15	1.29912	135.296
-91.61	0.21162	15703.2			27.2	1.256	112.237			-132.21	0.97563	114.285			-136.205	0.96482	95.3289			-66.723	1.22514	54.2963			-67.986	1.29506	141.265
-92.588	0.19009	56688.8			25.6	1.256	105.608			-132.938	0.97101	109.995			-137.059	0.96002	92.8353			-68.203	1.21789	63.7542			-68.822	1.291	133.209
-41.028	1.29404	2086.8			24	1.256	111.873			-133.655	0.96647	104.937			-137.913	0.95522	104.862			-69.683	1.21065	63.7088			-69.658	1.28695	140.853
-42.007	1.27252	2207.99			22.4	1.256	90.7111			-134.371	0.96192	117.704			-138.768	0.95042	76.3541			-71.162	1.2034	66.3976			-70.494	1.28289	140.044
-42.985	1.251	2359.3			20.8	1.256	111.712			-135.099	0.9573	114.97			-139.622	0.94562	83.5122			-72.642	1.19616	54.3604			-71.331	1.27883	128.297
-43.963	1.22948	2574.63			19.2	1.256	108.814			-135.827	0.95268	107.475			-140.476	0.94082	90.692			-74.122	1.18891	63.6339			-72.167	1.27477	131.14
-44.941	1.20796	2849.84			17.6	1.256	115.984			-136.544	0.94813	115.025			-141.33	0.93602	81.1843			-75.602	1.18167	59.0598			-73.003	1.27072	140.429
-45.92	1.18643	3180.43			16	1.256	101.486			-137.26	0.94359	110.1			-142.184	0.93122	78.6465			-77.081	1.17442	54.1939			-73.839	1.26666	128.627
-46.898	1.16491	3347.37			14.4	1.256	123.278			-137.988	0.93897	93.525			-143.039	0.92642	64.3469			-78.561	1.16718	66.1778			-74.675	1.2626	139.32
-47.876	1.14339	3417.24			12.8	1.256	115.9			-138.716	0.93435	105.087			-143.893	0.92162	85.8369			-80.041	1.15993	51.9727			-75.511	1.25854	136.851
-48.854	1.12187	3440.62			11.2	1.256	119.739			-139.432	0.9298	99.2664			-144.747	0.91682	78.6838			-81.52	1.15269	59.0457			-76.347	1.25449	138.774
-49.833	1.10035	5636.1			9.6	1.256	108.932			-140.149	0.92525	119.617			-145.601	0.91202	71.6159			-83	1.14544	59.1712			-77.183	1.25043	128.288
-50.811	1.07882	40796.1			8	1.256	104.958			-140.877	0.92063	109.942			-146.456	0.90722	95.2832			-84.48	1.1382	56.7644			-78.02	1.24637	139.523
-51.789	1.0573	284917			6.4	1.256	90.5468			-141.605	0.91601	101.92			-147.31	0.90242	85.755			-85.96	1.13095	49.5749			-78.856	1.24231	127.719
-52.767	1.03578	1829760			4.8	1.256	86.5801			-142.321	0.91147	109.445			-148.164	0.89762	76.2084			-87.439	1.12371	47.203			-79.692	1.23825	137.007
-53.746	1.01426	2084840			3.2	1.256	108.774			-143.038	0.90692	112.682			-149.018	0.89282	71.4966			-88.919	1.11646	42.5029			-80.528	1.2342	136.406
-54.724	0.99274	670128			1.6	1.256	108.03			-143.766	0.9023	116.445			-149.872	0.88802	80.9908			-90.399	1.10922	54.2963			-81.364	1.23014	133.808
-55.702	0.97122	302640			0	1.256	115.942			-144.494	0.89768	111.638			-75.593	1.29621	104.987			-91.879	1.10197	54.3733			-82.2	1.22608	131.076
-56.68	0.94969	201386			-1.6	1.256	105.072			-145.21	0.89313	100.119			-76.447	1.29141	95.488			-93.358	1.09473	42.6135			-83.036	1.22202	137.757
-57.659	0.92817	77427			-3.2	1.256	121.951			-145.927	0.88859	92.5267			-77.301	1.28661	109.628			-94.838	1.08748	61.524			-83.872	1.21797	128.281
-58.637	0.90665	30615.3			-4.8	1.256	101.412			-146.655	0.88397	107.118			-78.155	1.28181	104.912			-96.318	1.08024	63.7694			-84.709	1.21391	127.941
-59.615	0.88513	12131			-6.4	1.256	101.376			-147.371	0.87942	114.696			-79.01	1.27701	100.166			-97.797	1.07299	56.6571			-85.545	1.20985	125.634
-60.594	0.86361	5711.62			-8	1.256	83.4846			-148.099	0.8748	106.888			-79.864	1.27221	100.214			-99.277	1.06575	7.08044			-86.381	1.20579	135.811
-61.572	0.84209	3872.56			-9.6	1.256	104.92			-148.827	0.87018	98.3212			-80.718	1.26741	109.523			-100.757	1.0585	14.1979			-87.217	1.20174	129.557
-62.55	0.82056	2976.6			-11.2	1.256	94.2711			-149.543	0.86563	107.296			-81.572	1.26261	102.773			-102.237	1.05126	207.891			-88.053	1.19768	127.443
-63.528	0.79904	2407.19			-12.8	1.256	108.578			-80.375	1.29743	130.983			-82.426	1.25781	104.912			-103.716	1.04401	227.649			-88.889	1.19362	126.197
-64.507	0.77752	1995.48			-14.4	1.256	98.0747			-81.091	1.29288	129.094			-83.281	1.25301	107.398			-105.196	1.03677	244.018			-89.725	1.18956	125.493
-65.485	0.756	1640.49			-16	1.256	97.7906			-81.808	1.28833	122.243			-84.135	1.24821	100.071			-106.676	1.02952	945.274			-90.561	1.18551	134.057
-66.463	0.73448	1415.08			-17.6	1.256	97.4025			-82.536	1.28371	124.401			-84.989	1.24341	114.641			-108.156	1.02228	35279.4			-91.397	1.18145	133.978
-67.441	0.71296	1219.47			-19.2	1.256	101.707			-83.264	1.27909	122.126			-85.843	1.23861	126.461			-109.635	1.01503	58683.2			-92.234	1.17739	128.633
-68.42	0.69143	1097.83			-20.8	1.256	115.524			-83.98	1.27455	117.253			-86.697	1.23381	121.805			-111.115	1.00779	22141.4			-93.07	1.17333	123.045
-69.398	0.66991	980.951			-22.4	1.256	97.968			-84.697	1.27	129.001			-87.552	1.22902	104.862			-112.595	1.00054	4010.91			-93.906	1.16927	126.177
-70.376	0.64839	893.291			-24	1.256	90.4158			-85.425	1.26538	131.327			-88.406	1.22422	107.424			-114.074	0.9933	967.59			-94.742	1.16522	131.671
-71.354	0.62687	834.853			-25.6	1.256	90.6453			-86.153	1.26076	128.358			-89.26	1.21941	102.601			-115.554	0.98605	448.962			-95.578	1.16116	125.787
-72.333	0.60535	788.936			-27.2	1.256	101.266			-86.869	1.25621	114.75			-90.114	1.21462	109.628			-117.034	0.97881	326.396			-96.414	1.1571	121.222
-73.311	0.58383	743.581			-28.8	1.256	90.514			-87.586	1.25167	114.998			-90.969	1.20982	95.3518			-118.514	0.97157	195.893			-97.25	1.15304	137.438
-74.289	0.5623	718.373			-30.4	1.256	90.4485			-88.314	1.24705	130.455			-91.823	1.20502	121.4			-119.993	0.96432	141.843			-98.086	1.14899	123.314
-75.267	0.54078	714.173			-32	1.256	97.7906			-89.042	1.24243	121.893			-92.677	1.20022	90.909			-121.473	0.95708	92.2422			-98.923	1.14493	131.44
-76.246	0.51926	718.373			-33.6	1.256	108.972			-89.758	1.23788	126.4			-93.531	1.19542	119.275			-122.953	0.94983	75.7393			-99.759	1.14087	116.715
-77.224	0.49774	718.373			-35.2	1.256	97.508			-90.474	1.23333	120.824			-94.385	1.19062	97.6887			-124.433	0.94259	52.0341			-100.595	1.13681	127.905
-78.202	0.47622	709.973			-36.8	1.256	112.686			-91.202	1.22871	124.075			-95.24	1.18582	109.706			-125.912	0.93534	56.818			-101.431	1.13276	125.778
-79.18	0.4547	697.37			-38.4	1.256	108.499			-91.93	1.22409	136.168			-96.094	1.18102	114.449			-127.392	0.9281	49.5867			-102.267	1.1287	128.996
-80.159	0.43317	709.973			-40	1.256	93.6261			-92.647	1.21955	142.993			-96.948	1.17622	145.689			-128.872	0.92085	56.7915			-103.103	1.12464	115.607
-81.137	0.41165	743.581			-41.6	1.256	90.744			-93.363	1.215	138.589			-97.802	1.17142	135.746			-130.351	0.91361	37.816			-103.939	1.12058	118.25
-82.115	0.39013	752.607			-43.2	1.256	97.8614			-94.091	1.21038	147.268			-98.656	1.16662	143.13			-131.831	0.90636	54.3093			-104.775	1.11653	117.554
-83.094	0.36861	811.801			-44.8	1.256	101.486			-94.819	1.20576	154.725			-99.511	1.16182	150.321			-133.311	0.89912	54.3863			-105.612	1.11247	116.205
-84.072	0.34709	851.116			-46.4	1.256	83.515			-95.536	1.20121	158.769			-100.365	1.15702	154.909			-134.791	0.89187	47.2699			-106.448	1.10841	128.397
-85.05	0.32556	1002.57			-48	1.256	108.46			-96.252	1.19667	161.061			-101.219	1.15222	164.443			-136.27	0.88462	61.48			-107.284	1.10435	118.07
-86.028	0.30404	1231.01			-49.6	1.256	83.606			-96.98	1.19205	178.062			-102.073	1.14742	152.599			-137.75	0.87738	44.9492			-108.12	1.10029	125.254
-87.007	0.28252	1584.53			-51.2	1.256	97.9324			-97.708	1.18743	176.107			-102.928	1.14262	169.209			-139.23	0.87013	42.5429			-108.956	1.09624	112.061
-87.985	0.261	2381.45			-52.8	1.256	101.083			-98.425	1.18288	181.125			-103.782	1.13782	157.743			-140.71	0.86289	47.2591			-109.792	1.09218	70.4789
-88.963	0.23948	4391.37			-54.4	1.256	90.3504			-99.141	1.17833	176.401			-104.636	1.13302	174.141			-142.189	0.85564	54.3351			-110.628	1.08812	19.5498
[truncated: 74,776 more rows]

## Sheet: panel_e
red dots for the insulator boundary				Blue triangles for the Superconductivity boundary				yellow triangles for the AFM metal boundary
twist angle (deg)	E (mV/nm)			twist angle (deg)	E (mV/nm)			twist angle (deg)	E (mV/nm)
2.1	85			4	28.5			4	113
2.7	74			4.3	44.5			4.3	125
3.5	5			4.6	82			4.6	150
3.5	86.4			4.7	80
3.65	11			4.7	137
3.65	91.5
4	33
4	102
4.3	47
4.3	103
4.6	91.5
4.6	120

## Sheet: panel_f
3.5deg				3.6deg				4.0deg				4.3deg				4.6deg				4.7deg
T (K)	R(T)/R_onset			T (K)	R(T)/R_onset			T (K)	R(T)/R_onset			T (K)	R(T)/R_onset			T (K)	R(T)/R_onset			T (K)	R(T)/R_onset
0.05	-0.04689			0.05	0			0.05	0			0.05	0.01066			0.05	0.03199			0.03	-0.02227
0.06	-0.0069			0.055	-0.00675			0.06	0.00568			0.06	-0.04001			0.06	-0.01285			0.04	0.00393
0.07	-0.00859			0.06	-0.00683			0.07	-0.00569			0.07	-0.02131			0.07	0.04831			0.05	-0.02103
0.08	-0.04129			0.065	0			0.08	-0.00566			0.08	-0.05864			0.08	-0.01288			0.06	0.02079
0.09	0.01813			0.07	0.00683			0.09	-0.01137			0.09	-0.05198			0.09	-0.0192			0.07	0.00131
0.1	-0.03768			0.075	-0.00679			0.1	0.01706			0.1	-0.0133			0.1	0.0032			0.08	-0.00524
0.11	-0.00886			0.08	0			0.11	-0.01704			0.11	-0.05193			0.11	0.02575			0.09	0.00785
0.12	0.03692			0.085	0			0.12	0			0.12	-0.04929			0.12	0.0547			0.1	0.01306
0.13	0.00971			0.09	-0.00678			0.13	0			0.13	-0.02922			0.13	0.05136			0.11	0.03841
0.14	0.06809			0.095	-0.00673			0.14	0			0.14	-0.02264			0.14	0.06423			0.12	0
0.15	0.1304			0.1	-0.0136			0.15	0			0.15	-0.03062			0.15	0.01933			0.13	-0.01437
0.16	0.17734			0.105	-0.01341			0.16	0.02274			0.16	0.00398			0.16	0.03531			0.14	0
0.17	0.22908			0.11	-0.01358			0.17	0.04545			0.17	0.06118			0.17	-0.00968			0.15	0.02486
0.18	0.33676			0.115	0			0.18	0.03409			0.18	0.14752			0.18	0.01606			0.16	-0.04884
0.19	0.51012			0.12	-0.01341			0.19	0.02279			0.19	0.34146			0.19	0.00967			0.17	-0.0344
0.2	0.60886			0.125	-0.01337			0.2	0.07378			0.2	0.59713			0.2	0.02563			0.18	0.01706
0.21	0.71738			0.13	-0.00679			0.21	0.10238			0.21	0.81012			0.21	0.03533			0.19	-0.00395
0.22	0.82193			0.135	0			0.22	0.17076			0.22	0.89387			0.22	0.02571			0.2	-0.02901
0.23	0.92465			0.14	-0.01352			0.23	0.28507			0.23	0.99103			0.23	-0.04175			0.21	0.00132
0.24	1.00164			0.145	-0.00676			0.24	0.44376			0.24	0.98242			0.24	0.00963			0.22	0.0261
0.25	1.05074			0.15	0			0.25	0.60918			0.25	0.98892			0.25	0.03852			0.23	0.01306
0.26	1.1086			0.155	0			0.26	0.72098			0.26	1.02112			0.26	0.09319			0.24	0.01451
0.27	1.1446			0.16	0.01369			0.27	0.82474			0.27	1.05912			0.27	0.05468			0.25	0.00796
0.28	1.18865			0.165	0.0205			0.28	0.91093			0.28	1.05355			0.28	0.06117			0.26	-0.02635
0.29	1.24398			0.17	0.0136			0.29	1.00107			0.29	1.12512			0.29	0.04168			0.27	0.0411
0.3	1.28106			0.175	0.02712			0.3	1.04038			0.3	1.08204			0.3	0.02252			0.28	0.00914
0.31	1.31716			0.18	0.04005			0.31	1.07059			0.31	1.09397			0.31	0.10582			0.29	0.00392
0.32	1.38115			0.185	0.04687			0.32	1.10476			0.32	1.14427			0.32	0.09957			0.3	0.0251
0.33	1.41093			0.19	0.07376			0.33	1.13269			0.33	1.14028			0.33	0.17036			0.31	0.03308
0.34	1.46197			0.195	0.09845			0.34	1.19132			0.34	1.12165			0.34	0.09611			0.32	0.03011
0.35	1.50569			0.2	0.11295			0.35	1.19957			0.35	1.13917			0.35	0.09946			0.33	0.0684
0.36	1.5237			0.205	0.1391			0.36	1.22435			0.36	1.20559			0.36	0.23149			0.34	0.06018
0.37	1.59594			0.21	0.17721			0.37	1.25163			0.37	1.18306			0.37	0.28239			0.35	0.14537
0.38	1.64618			0.215	0.20086			0.38	1.26331			0.38	1.2281			0.38	0.45514			0.36	0.26702
0.39	1.67798			0.22	0.26032			0.39	1.3079			0.39	1.21329			0.39	0.6594			0.37	0.42798
0.4	1.74453			0.225	0.32967			0.4	1.31452			0.4	1.18504			0.4	0.84698			0.38	0.50059
				0.23	0.3926			0.41	1.37471							0.41	0.84016			0.39	0.6764
				0.235	0.43649			0.42	1.3781							0.42	0.99064			0.4	0.72505
				0.24	0.50417			0.43	1.42902							0.43	0.96523			0.41	0.79677
				0.245	0.57714			0.44	1.42264							0.44	1.00895			0.42	0.85517
				0.25	0.66797			0.45	1.43436							0.45	1.0454			0.43	0.89756
				0.255	0.71091			0.46	1.46179							0.46	1.08077			0.44	0.96524
				0.26	0.7613			0.47	1.47568							0.47	1.0966			0.45	1.00628
				0.265	0.821			0.48	1.52011							0.48	1.08721			0.46	0.97881
				0.27	0.84913			0.49	1.53793							0.5	1.16652			0.47	1.01598
				0.275	0.89782			0.5	1.56491							0.52	1.25096			0.48	0.99741
				0.28	0.93059			0.51	1.6059							0.54	1.27488			0.49	1.05336
				0.285	0.96117			0.52	1.61536							0.58	1.31754			0.5	1.09825
				0.29	0.99612			0.53	1.64988											0.51	1.06524
				0.295	1.01849			0.54	1.66165											0.52	1.1183
				0.3	1.02233			0.55	1.67952											0.53	1.10253
				0.305	1.05281			0.56	1.70636											0.54	1.1536
				0.31	1.07801			0.57	1.74215											0.55	1.15002
				0.315	1.09942			0.58	1.75965											0.56	1.15394
				0.32	1.11556			0.59	1.78031											0.57	1.1643
				0.325	1.13685			0.6	1.80306											0.58	1.18634
				0.33	1.16899															0.59	1.24709
				0.335	1.19746															0.6	1.20898
				0.34	1.19927
				0.345	1.21829
				0.35	1.24416
				0.355	1.27214
				0.36	1.28589
				0.365	1.30598
				0.37	1.31979
				0.375	1.34721
				0.38	1.36891
				0.385	1.39629
				0.39	1.39858
				0.395	1.42676
				0.4	1.45673
				0.405	1.47365
				0.41	1.49571
				0.415	1.51513
				0.42	1.53601
				0.425	1.54289
				0.43	1.56986
				0.435	1.5805
				0.44	1.60028
				0.445	1.61873
				0.45	1.64527
				0.455	1.68383
				0.46	1.6939
				0.465	1.70939
				0.47	1.72882

## Sheet: panel_g
twist angle (deg)	T_BKT (mK)
2.1	0
2.7	0
3.5	160
3.65	180
4	210
4.3	170
4.6	340
4.7	340
5	395
