# Supplementary material for: Bandwidth-tuned Mott transition and superconductivity in moiré WSe2
Source: Nature. 2026 Jan 28;650(8102):585–91. doi: 10.1038/s41586-025-10049-3 (PMC12916476; doi:10.1038/s41586-025-10049-3)
Supplement: Supplementary file 3 — Source Data Fig. 2 [file 41586_2025_10049_MOESM3_ESM.xlsx]

## Sheet: panel_a
E (mV/nm)	filling	rho_xx (ohm)
-84.021	1.74453	51.1122
-85.501	1.73729	47.2366
-86.981	1.73004	50.9555
-88.461	1.7228	47.2811
-89.94	1.71555	41.5782
-91.42	1.70831	50.9671
-92.9	1.70106	51.1483
-94.379	1.69382	49.1606
-95.859	1.68657	49.1261
-97.339	1.67933	50.9913
-98.819	1.67208	54.8591
-100.298	1.66484	51.0514
-101.778	1.65759	39.7067
-103.258	1.65035	54.8722
-104.738	1.6431	51.0757
-106.217	1.63586	47.181
-107.697	1.62861	54.8591
-109.177	1.62137	52.8547
-110.656	1.61412	43.4883
-112.136	1.60688	51.0155
-113.616	1.59963	45.3791
-115.096	1.59239	52.9176
-116.575	1.58514	35.8913
-118.055	1.5779	47.2478
-119.535	1.57065	41.588
-121.015	1.56341	45.358
-122.494	1.55616	43.4577
-123.974	1.54892	45.3688
-125.454	1.54167	37.8159
-126.933	1.53443	34.0023
-128.413	1.52718	43.509
-129.893	1.51994	43.4577
-131.373	1.51269	45.3364
-132.852	1.50545	43.4474
-134.332	1.4982	43.4883
-135.812	1.49096	34.0424
-137.292	1.48371	34.0185
-138.771	1.47647	47.2366
-140.251	1.46922	37.7983
-141.731	1.46198	39.7162
-143.21	1.45473	43.4681
-144.69	1.44749	43.4577
-146.17	1.44024	37.7893
-147.65	1.433	43.4784
-149.129	1.42575	47.2478
-150.609	1.41851	43.4577
-152.089	1.41126	28.3487
-153.569	1.40402	47.2591
-155.048	1.39677	28.3554
-156.528	1.38953	28.3487
-158.008	1.38228	34.0185
-159.488	1.37504	34.0185
-160.967	1.36779	45.3364
-162.447	1.36055	43.4681
-163.927	1.3533	37.7983
-165.406	1.34606	37.7983
-166.886	1.33881	34.0343
-168.366	1.33157	37.7983
-169.846	1.32432	34.0185
-171.325	1.31708	34.0185
-172.805	1.30983	35.9337
-174.285	1.30259	39.6788
-175.765	1.29534	32.1209
-177.244	1.2881	32.1209
-178.724	1.28085	41.588
-180.204	1.27361	37.7983
-181.683	1.26636	24.5572
-183.163	1.25912	37.7983
-184.643	1.25187	45.3899
-186.123	1.24463	35.8913
-187.602	1.23738	47.2366
-189.082	1.23014	43.4577
-190.562	1.22289	43.4577
-192.042	1.21565	60.4774
-193.521	1.2084	56.6301
-195.001	1.20116	52.905
-196.481	1.19391	51.0277
-197.96	1.18667	47.2254
-199.44	1.17942	52.8924
-200.92	1.17218	41.5782
-202.4	1.16493	37.7893
-203.879	1.15769	43.4577
-205.359	1.15044	35.8913
-206.839	1.1432	34.0266
-208.319	1.13595	22.6844
-209.798	1.12871	28.3487
-211.278	1.12146	28.3487
-212.758	1.11422	28.3487
-214.237	1.10697	39.6788
-215.717	1.09973	35.8999
-217.197	1.09248	37.7714
-218.677	1.08524	20.794
-220.156	1.07799	41.5683
-221.636	1.07075	33.9942
-223.116	1.0635	17.0052
-224.596	1.05626	26.465
-226.075	1.04901	54.7814
-227.555	1.04177	35.9169
-229.035	1.03452	20.7891
-230.514	1.02728	26.4587
-231.994	1.02003	30.2387
-233.474	1.01279	34.0104
-234.954	1.00554	30.2244
-236.433	0.9983	37.7624
-237.913	0.99105	24.5748
-239.393	0.98381	32.1362
-240.873	0.97657	32.1286
-242.352	0.96932	26.4462
-243.832	0.96208	45.358
-245.312	0.95483	47.2254
-246.791	0.94759	32.1286
-248.271	0.94034	34.0185
-249.751	0.9331	22.6896
-81.708	1.74769	52.9927
-83.188	1.74045	47.4495
-84.667	1.7332	46.9922
-86.147	1.72596	50.9671
-87.627	1.71871	49.406
-89.107	1.71147	41.3728
-90.586	1.70422	56.9667
-92.066	1.69698	51.3431
-93.546	1.68973	47.4831
-95.026	1.68249	53.1435
-96.505	1.67524	51.27
-97.985	1.668	56.9933
-99.465	1.66075	45.1977
-100.944	1.65351	43.5916
-102.424	1.64626	54.8722
-103.904	1.63902	51.294
-105.384	1.63177	45.2084
-106.863	1.62453	51.2817
-108.343	1.61728	47.0367
-109.823	1.61004	43.3452
-111.303	1.60279	53.1054
-112.782	1.59555	50.8352
-114.262	1.5883	51.1361
-115.742	1.58106	35.748
-117.221	1.57381	50.7756
-118.701	1.56657	47.0697
-120.181	1.55932	43.4474
-121.661	1.55208	37.6294
-123.14	1.54484	41.6471
-124.62	1.53759	43.2738
-126.1	1.53035	34.0343
-127.58	1.5231	43.4066
-129.059	1.51586	41.7852
-130.539	1.50861	43.4066
-132.019	1.50137	45.4869
-133.498	1.49412	41.4607
-134.978	1.48687	33.8665
-136.458	1.47963	37.8073
-137.938	1.47239	43.3042
-139.417	1.46514	33.8745
-140.897	1.45789	37.9865
-142.377	1.45065	47.1917
-143.857	1.44341	47.4495
-145.336	1.43616	43.6328
-146.816	1.42891	39.8196
-148.296	1.42167	47.3482
-149.775	1.41443	45.5734
-151.255	1.40718	32.2199
-152.735	1.39993	41.7158
-154.215	1.39269	30.3893
-155.694	1.38545	20.7547
-157.174	1.3782	33.9301
-158.654	1.37096	43.4066
-160.134	1.36371	45.5516
-161.613	1.35647	43.6845
-163.093	1.34922	39.6411
-164.573	1.34198	43.3963
-166.052	1.33473	34.1637
-167.532	1.32749	30.2028
-169.012	1.32024	36.0958
-170.492	1.313	37.9416
-171.971	1.30575	36.1044
-173.451	1.29851	33.8665
-174.931	1.29126	34.1879
-176.411	1.28402	34.1152
-177.89	1.27677	36.0019
-179.37	1.26953	36.0019
-180.85	1.26228	30.3461
-182.329	1.25504	41.4898
-183.809	1.24779	43.5297
-185.289	1.24055	35.79
-186.769	1.2333	45.4652
-188.248	1.22606	47.4831
-189.728	1.21881	51.2577
-191.208	1.21157	56.6172
-192.688	1.20432	53.1054
-194.167	1.19708	56.8851
-195.647	1.18983	50.8473
-197.127	1.18259	51.221
-198.606	1.17534	50.9671
-200.086	1.1681	45.166
-201.566	1.16085	37.718
-203.046	1.15361	39.5851
-204.525	1.14636	37.9057
-206.005	1.13912	30.4038
-207.485	1.13187	26.359
-208.965	1.12463	22.6308
-210.444	1.11738	37.8967
-211.924	1.11014	30.0894
-213.404	1.10289	33.9542
-214.884	1.09565	26.515
-216.363	1.0884	34.0749
-217.843	1.08116	24.4475
-219.323	1.07391	37.9597
-220.802	1.06667	47.1143
-222.282	1.05942	24.4302
-223.762	1.05218	24.4418
-225.242	1.04493	43.6536
-226.721	1.03769	43.5812
-228.201	1.03044	30.1036
-229.681	1.0232	39.7067
-231.161	1.01595	30.0822
-232.64	1.00871	47.2478
-234.12	1.00146	41.363
-235.6	0.99422	32.0831
-237.079	0.98697	37.6647
-238.559	0.97973	22.583
-240.039	0.97248	37.9057
-241.519	0.96524	20.7254
-242.998	0.95799	43.6845
-244.478	0.95075	47.4722
-245.958	0.9435	43.5297
-247.438	0.93626	37.861
-248.917	0.92901	26.3405
-80.874	1.74361	58.4079
-82.354	1.73637	53.0553
-83.834	1.72912	50.8473
-85.314	1.72188	52.768
-86.793	1.71463	51.2088
-88.273	1.70739	50.8117
-89.753	1.70014	56.8987
-91.232	1.6929	49.2422
-92.712	1.68565	41.7852
-94.192	1.67841	51.1727
-95.672	1.67116	51.1849
-97.151	1.66392	51.1361
-98.631	1.65667	50.895
-100.111	1.64943	37.9597
-101.591	1.64218	54.7424
-103.07	1.63494	41.6764
-104.55	1.62769	43.4987
-106.03	1.62045	47.3036
-107.509	1.6132	48.9524
-108.989	1.60596	50.8593
-110.469	1.59871	51.221
-111.949	1.59147	52.8547
-113.428	1.58422	43.612
-114.908	1.57698	43.3654
-116.388	1.56973	54.691
-117.868	1.56249	47.2141
-119.347	1.55524	41.4312
-120.827	1.548	39.6505
-122.307	1.54075	43.3963
-123.786	1.53351	47.1698
-125.266	1.52626	30.1533
-126.746	1.51902	47.0478
-128.226	1.51177	39.8858
-129.705	1.50453	47.092
-131.185	1.49728	34.0587
-132.665	1.49004	35.8999
-134.145	1.48279	43.3551
-135.624	1.47555	37.9416
-137.104	1.4683	47.0367
-138.584	1.46106	35.7815
-140.063	1.45381	35.9679
-141.543	1.44657	43.5401
-143.023	1.43932	45.5516
-144.503	1.43208	43.5916
-145.982	1.42483	43.4883
-147.462	1.41759	47.2698
-148.942	1.41034	43.612
-150.422	1.4031	32.1665
-151.901	1.39585	37.852
-153.381	1.38861	24.662
-154.861	1.38136	35.8913
-156.34	1.37412	43.2738
-157.82	1.36687	41.6173
-159.3	1.35963	37.9688
-160.78	1.35238	37.9057
-162.259	1.34514	39.8105
-163.739	1.33789	35.9084
-165.219	1.33065	38.2591
-166.699	1.3234	37.6294
-168.178	1.31616	37.9325
-169.658	1.30891	37.9506
-171.138	1.30167	34.1152
-172.617	1.29442	35.773
-174.097	1.28718	30.3461
-175.577	1.27993	26.5717
-177.057	1.27269	37.8249
-178.536	1.26544	33.9781
-180.016	1.2582	34.0424
-181.496	1.25096	37.7983
-182.976	1.24371	41.4799
-184.455	1.23646	43.2841
-185.935	1.22922	37.9235
-187.415	1.22198	43.602
-188.894	1.21473	58.6978
-190.374	1.20748	60.3775
-191.854	1.20024	45.4544
-193.334	1.193	56.8721
-194.813	1.18575	56.5769
-196.293	1.1785	51.2817
-197.773	1.17126	43.4577
-199.253	1.16402	52.6811
-200.732	1.15677	43.2738
-202.212	1.14952	47.1474
-203.692	1.14228	28.3619
-205.171	1.13504	24.662
-206.651	1.12779	24.2876
-208.131	1.12054	31.9774
-209.611	1.1133	28.4765
-211.09	1.10606	35.8406
-212.57	1.09881	37.6736
-214.05	1.09157	32.1286
-215.53	1.08432	32.098
-217.009	1.07708	32.0603
-218.489	1.06983	35.9679
-219.969	1.06259	32.0378
-221.448	1.05534	26.384
-222.928	1.0481	32.0451
-224.408	1.04085	30.2889
-225.888	1.03361	30.3461
-227.367	1.02636	35.8406
-228.847	1.01912	30.3247
-230.327	1.01187	41.4508
-231.807	1.00463	43.602
-233.286	0.99738	39.6039
-234.766	0.99014	45.2508
-236.246	0.98289	39.6788
-237.725	0.97565	43.3551
-239.205	0.9684	30.3388
-240.685	0.96116	47.0808
-242.165	0.95391	28.4292
-243.644	0.94667	30.3247
-245.124	0.93942	20.7597
-246.604	0.93218	30.3533
-248.084	0.92493	35.8491
-249.563	0.91769	39.6599
-78.561	1.74678	51.0879
-80.041	1.73953	64.1206
-81.52	1.73229	51.1727
-83	1.72504	47.1586
-84.48	1.7178	50.9313
-85.96	1.71055	58.5873
-87.439	1.70331	52.8547
-88.919	1.69606	50.9434
-90.399	1.68882	50.9434
-91.879	1.68157	43.4883
-93.358	1.67433	50.9792
-94.838	1.66708	56.7238
-96.318	1.65984	52.9548
-97.797	1.65259	43.4164
-99.277	1.64535	37.7269
-100.757	1.6381	51.1122
-102.237	1.63086	50.9792
-103.716	1.62361	45.3257
-105.196	1.61637	49.2075
-106.676	1.60912	41.6471
-108.156	1.60188	45.3899
-109.635	1.59463	54.7169
-111.115	1.58739	47.181
-112.595	1.58014	43.4784
-114.074	1.5729	47.2478
-115.554	1.56565	47.1586
-117.034	1.55841	43.4164
-118.514	1.55116	43.4784
-119.993	1.54392	34.0023
-121.473	1.53667	43.4987
-122.953	1.52943	43.4371
-124.433	1.52218	34.0185
-125.912	1.51494	39.6788
-127.392	1.50769	45.2938
-128.872	1.50045	47.3482
-130.351	1.4932	37.6736
-131.831	1.48596	35.8576
-133.311	1.47871	45.3364
-134.791	1.47147	41.5975
-136.27	1.46422	41.5288
-137.75	1.45698	34.0668
-139.23	1.44973	37.7983
-140.71	1.44249	39.6411
-142.189	1.43524	47.2254
-143.669	1.428	50.9671
-145.149	1.42075	47.3149
-146.628	1.41351	37.8786
-148.108	1.40626	43.4681
-149.588	1.39902	43.386
-151.068	1.39177	41.7063
-152.547	1.38453	30.2387
-154.027	1.37728	35.9679
-155.507	1.37004	47.2366
-156.987	1.36279	37.7983
-158.466	1.35555	35.8576
-159.946	1.3483	39.6599
-161.426	1.34106	30.26
-162.905	1.33381	34.0424
-164.385	1.32657	38.1407
-165.865	1.31932	37.7714
-167.345	1.31208	45.3791
-168.824	1.30483	41.5386
-170.304	1.29759	41.5584
-171.784	1.29034	35.8658
-173.264	1.2831	32.098
-174.743	1.27585	26.4525
-176.223	1.26861	43.5812
-177.703	1.26136	30.2459
-179.182	1.25412	39.7067
-180.662	1.24687	43.3757
-182.142	1.23963	41.5683
-183.622	1.23238	43.4371
-185.101	1.22514	47.1917
-186.581	1.21789	47.3149
-188.061	1.21065	56.6839
-189.541	1.2034	54.9109
-191.02	1.19616	49.0794
-192.5	1.18891	62.22
-193.98	1.18167	51.0879
-195.459	1.17442	56.657
-196.939	1.16718	52.7555
-198.419	1.15993	43.4681
-199.899	1.15269	37.7983
-201.378	1.14544	41.6272
-202.858	1.1382	32.0603
-204.338	1.13095	30.2528
-205.818	1.12371	33.7314
-207.297	1.11646	30.2315
-208.777	1.10922	28.3889
-210.257	1.10197	32.1286
-211.736	1.09473	34.0505
-213.216	1.08748	35.9679
-214.696	1.08024	34.0343
-216.176	1.07299	22.6521
-217.655	1.06575	47.2698
-219.135	1.0585	41.5584
-220.615	1.05126	20.7498
-222.095	1.04401	24.5397
-223.574	1.03677	43.4474
-225.054	1.02952	30.2028
-226.534	1.02228	26.415
-228.013	1.01503	34.0023
-229.493	1.00779	26.4273
-230.973	1.00054	39.6882
-232.453	0.9933	32.0831
-233.932	0.98605	43.5401
-235.412	0.97881	32.1057
-236.892	0.97157	32.1435
-238.372	0.96432	43.3654
-239.851	0.95708	30.1888
-241.331	0.94983	49.091
-242.811	0.94259	52.8673
-244.29	0.93534	48.9989
-245.77	0.9281	35.8658
-247.25	0.92085	35.8321
-248.73	0.91361	32.0451
-76.248	1.74994	52.98
-77.727	1.74269	52.8547
-79.207	1.73545	62.3377
-80.687	1.7282	47.2478
-82.167	1.72096	54.6397
-83.646	1.71371	50.8835
-85.126	1.70647	56.8179
-86.606	1.69922	58.4079
-88.085	1.69198	52.6811
-89.565	1.68473	45.4652
-91.045	1.67749	43.5401
-92.525	1.67024	47.3036
-94.004	1.663	51.1001
-95.484	1.65575	47.3482
-96.964	1.64851	50.7636
-98.444	1.64126	41.5485
-99.923	1.63402	47.2254
-101.403	1.62677	53.068
-102.883	1.61953	49.1144
-104.362	1.61228	45.358
-105.842	1.60504	43.4164
-107.322	1.59779	43.3963
-108.802	1.59055	51.0757
-110.281	1.5833	47.1031
-111.761	1.57606	37.8967
-113.241	1.56881	49.0217
-114.721	1.56157	48.895
-116.2	1.55432	47.2811
-117.68	1.54708	43.4577
-119.16	1.53984	39.6694
-120.639	1.53259	35.9847
-122.119	1.52535	52.8302
-123.599	1.5181	35.9508
-125.079	1.51086	37.7359
-126.558	1.50361	45.4007
-128.038	1.49636	51.0879
-129.518	1.48912	39.7162
-130.998	1.48188	41.5782
-132.477	1.47463	50.8593
-133.957	1.46738	43.5194
-135.437	1.46014	43.3452
-136.916	1.4529	33.9542
-138.396	1.44565	34.0104
-139.876	1.4384	41.5288
-141.356	1.43116	43.5708
-142.835	1.42392	47.3934
-144.315	1.41667	43.5401
-145.795	1.40942	34.0023
-147.275	1.40218	41.6864
-148.754	1.39494	41.6665
-150.234	1.38769	41.6665
-151.714	1.38044	37.9325
-153.193	1.3732	35.8406
-154.673	1.36596	49.0566
-156.153	1.35871	37.8786
-157.633	1.35147	34.0424
-159.112	1.34422	34.0343
-160.592	1.33698	33.9704
-162.072	1.32973	37.9416
-163.552	1.32249	43.5401
-165.031	1.31524	30.2028
-166.511	1.308	37.9148
-167.991	1.30075	35.9847
-169.47	1.29351	39.7915
-170.95	1.28626	37.6647
-172.43	1.27902	30.3247
-173.91	1.27177	30.2958
-175.389	1.26453	37.8159
-176.869	1.25728	30.2816
-178.349	1.25004	37.8877
-179.829	1.24279	47.2029
-181.308	1.23555	37.8967
-182.788	1.2283	47.092
-184.268	1.22106	51.1001
-185.747	1.21381	45.5081
-187.227	1.20657	49.2539
-188.707	1.19932	50.9671
-190.187	1.19208	47.3369
-191.666	1.18483	64.242
-193.146	1.17759	56.6037
-194.626	1.17034	56.7779
-196.106	1.1631	60.4774
-197.585	1.15585	45.2191
-199.065	1.14861	37.7534
-200.545	1.14136	39.6227
-202.024	1.13412	30.3102
-203.504	1.12687	26.5086
-204.984	1.11963	22.6095
-206.464	1.11238	28.2951
-207.943	1.10514	34.1474
-209.423	1.09789	43.4164
-210.903	1.09065	37.7983
-212.383	1.0834	34.0185
-213.862	1.07616	28.3554
-215.342	1.06891	37.718
-216.822	1.06167	35.9337
-218.301	1.05442	34.1152
-219.781	1.04718	35.8151
-221.261	1.03993	39.5573
-222.741	1.03269	34.0749
-224.22	1.02544	24.5979
-225.7	1.0182	47.1474
-227.18	1.01095	43.4784
-228.66	1.00371	39.5761
-230.139	0.99646	51.0636
-231.619	0.98922	43.4164
-233.099	0.98197	41.5782
-234.578	0.97473	47.2478
-236.058	0.96748	43.3042
-237.538	0.96024	51.0034
-239.018	0.95299	41.4214
-240.497	0.94575	37.8786
-241.977	0.9385	32.1665
-243.457	0.93126	41.6471
-244.937	0.92401	41.5782
-246.416	0.91677	51.0277
-247.896	0.90952	37.7714
-249.376	0.90228	43.4681
-75.414	1.74586	51.0277
-76.894	1.73861	51.0514
-78.373	1.73137	68.0047
-79.853	1.72412	51.0636
-81.333	1.71688	50.9671
-82.813	1.70963	56.6301
-84.292	1.70239	56.6301
-85.772	1.69514	58.6146
-87.252	1.6879	51.0034
-88.732	1.68065	47.2141
-90.211	1.67341	49.0566
-91.691	1.66616	47.181
-93.171	1.65892	50.8593
-94.65	1.65167	50.9192
-96.13	1.64443	50.9671
-97.61	1.63718	41.5095
-99.09	1.62994	52.8051
-100.569	1.62269	56.6839
-102.049	1.61545	43.5708
-103.529	1.6082	47.1031
-105.009	1.60096	41.6272
-106.488	1.59371	47.2478
-107.968	1.58647	45.3364
-109.448	1.57922	43.4474
-110.927	1.57198	34.0266
-112.407	1.56473	45.3364
-113.887	1.55749	45.2508
-115.367	1.55024	43.5297
-116.846	1.543	47.2478
-118.326	1.53575	39.8196
-119.806	1.52851	47.2029
-121.286	1.52126	51.1361
-122.765	1.51402	47.125
-124.245	1.50677	47.2029
-125.725	1.49953	39.6882
-127.204	1.49228	52.9176
-128.684	1.48504	37.7983
-130.164	1.47779	39.8105
-131.644	1.47055	47.2478
-133.123	1.4633	39.782
-134.603	1.45606	47.3036
-136.083	1.44881	35.9084
-137.563	1.44157	33.8665
-139.042	1.43432	37.8967
-140.522	1.42708	37.8159
-142.002	1.41983	43.5297
-143.481	1.41259	47.181
-144.961	1.40534	39.6227
-146.441	1.3981	41.5193
-147.921	1.39085	45.3364
-149.4	1.38361	47.2478
-150.88	1.37636	43.4883
-152.36	1.36912	39.6977
-153.84	1.36187	51.0636
-155.319	1.35463	37.9148
-156.799	1.34738	32.1286
-158.279	1.34014	35.8069
-159.758	1.33289	30.2315
-161.238	1.32565	34.1152
-162.718	1.3184	37.861
-164.198	1.31116	35.8236
-165.677	1.30391	43.4883
-167.157	1.29667	24.5979
-168.637	1.28942	43.4577
-170.117	1.28218	41.5584
-171.596	1.27493	28.3821
-173.076	1.26769	24.5804
-174.556	1.26044	43.386
-176.035	1.2532	43.4474
-177.515	1.24595	43.4681
-178.995	1.23871	45.4435
-180.475	1.23147	47.1031
-181.954	1.22422	50.9671
-183.434	1.21697	51.1605
-184.914	1.20973	56.6037
-186.394	1.20249	50.9192
-187.873	1.19524	56.6839
-189.353	1.18799	49.091
-190.833	1.18075	56.6705
-192.312	1.17351	58.6565
-193.792	1.16626	52.98
-195.272	1.15901	51.0514
-196.752	1.15177	47.1917
-198.231	1.14453	47.1698
-199.711	1.13728	41.5975
-201.191	1.13003	32.1209
-202.671	1.12279	28.2884
-204.15	1.11555	28.2552
-205.63	1.1083	43.3963
-207.11	1.10105	30.2816
-208.589	1.09381	37.9325
-210.069	1.08657	43.509
-211.549	1.07932	45.2508
-213.029	1.07208	39.5667
-214.508	1.06483	30.3174
-215.988	1.05759	47.1474
-217.468	1.05034	34.0104
-218.948	1.0431	26.515
-220.427	1.03585	32.1742
-221.907	1.02861	37.7269
-223.387	1.02136	20.7891
-224.866	1.01412	34.0185
-226.346	1.00687	30.2958
-227.826	0.99963	37.852
-229.306	0.99238	34.0989
-230.785	0.98514	30.2744
-232.265	0.97789	56.7238
-233.745	0.97065	30.303
-235.225	0.9634	47.2141
-236.704	0.95616	35.9337
-238.184	0.94891	51.0277
-239.664	0.94167	33.9781
-241.143	0.93442	32.0679
-242.623	0.92718	41.5584
-244.103	0.91993	30.303
-245.583	0.91269	37.8429
-247.062	0.90544	26.5026
-248.542	0.8982	34.0266
-73.101	1.74902	58.7118
-74.58	1.74178	56.6172
-76.06	1.73453	52.718
-77.54	1.72729	66.4295
-79.019	1.72004	52.8547
-80.499	1.7128	52.6686
-81.979	1.70555	51.1483
-83.459	1.69831	56.6839
-84.938	1.69106	52.8924
-86.418	1.68382	43.509
-87.898	1.67657	56.6037
-89.378	1.66932	58.4218
-90.857	1.66208	51.0277
-92.337	1.65484	54.7554
-93.817	1.64759	49.1377
-95.296	1.64035	47.2366
-96.776	1.6331	51.0155
-98.256	1.62586	49.2075
-99.736	1.61861	58.6013
-101.215	1.61137	45.3041
-102.695	1.60412	47.3149
-104.175	1.59688	39.6599
-105.655	1.58963	47.3036
-107.134	1.58239	47.1917
-108.614	1.57514	47.0697
-110.094	1.5679	37.8429
-111.573	1.56065	45.2298
-113.053	1.55341	50.8352
-114.533	1.54616	50.9555
-116.013	1.53892	45.4869
-117.492	1.53167	47.2254
-118.972	1.52443	51.1727
-120.452	1.51718	50.9671
-121.932	1.50994	45.3791
-123.411	1.50269	43.5401
-124.891	1.49545	47.1474
-126.371	1.4882	47.3149
-127.851	1.48096	43.3654
-129.33	1.47371	41.4898
-130.81	1.46647	47.1698
-132.29	1.45922	43.4883
-133.769	1.45198	49.2422
-135.249	1.44473	34.0989
-136.729	1.43749	39.6599
-138.209	1.43024	37.7359
-139.688	1.423	43.4164
-141.168	1.41575	47.1143
-142.648	1.40851	47.3821
-144.128	1.40126	37.8339
-145.607	1.39402	39.6039
-147.087	1.38677	47.2698
-148.567	1.37953	47.4156
-150.046	1.37228	47.1917
-151.526	1.36504	37.852
-153.006	1.35779	45.4435
-154.486	1.35055	47.1917
-155.965	1.3433	39.6882
-157.445	1.33606	35.8828
-158.925	1.32881	33.9063
-160.405	1.32157	35.8576
-161.884	1.31432	41.5095
-163.364	1.30708	34.0908
-164.844	1.29983	43.5812
-166.323	1.29259	24.5514
-167.803	1.28534	41.6272
-169.283	1.2781	37.7448
-170.763	1.27085	37.7359
-172.242	1.26361	30.1601
-173.722	1.25636	39.801
-175.202	1.24912	45.5299
-176.682	1.24187	39.8105
-178.161	1.23463	50.8835
-179.641	1.22738	49.0794
-181.121	1.22014	47.2478
-182.6	1.21289	56.5903
-184.08	1.20565	60.4486
-185.56	1.1984	54.7684
-187.04	1.19116	51.0636
-188.519	1.18391	56.6974
-189.999	1.17667	56.6705
-191.479	1.16942	54.8075
-192.959	1.16218	60.3488
-194.438	1.15493	58.6425
-195.918	1.14769	41.6272
-197.398	1.14044	39.7351
-198.877	1.1332	37.9057
-200.357	1.12595	41.5288
-201.837	1.11871	34.0104
-203.317	1.11146	30.2672
-204.796	1.10422	34.1152
-206.276	1.09697	37.7983
-207.756	1.08973	35.9594
-209.236	1.08248	30.2172
-210.715	1.07524	28.3419
-212.195	1.06799	35.9594
-213.675	1.06075	32.1133
-215.154	1.0535	39.7351
-216.634	1.04626	43.4681
-218.114	1.03901	35.9084
-219.594	1.03177	20.7891
-221.073	1.02452	37.8339
-222.553	1.01728	43.4164
-224.033	1.01003	37.6383
-225.513	1.00279	41.5095
-226.992	0.99554	37.7803
-228.472	0.9883	45.2938
-229.952	0.98105	41.4898
-231.431	0.97381	43.5604
-232.911	0.96657	47.3708
-234.391	0.95932	37.7803
-235.871	0.95208	47.2254
-237.35	0.94483	34.0424
-238.83	0.93759	52.8798
-240.31	0.93034	50.9671
-241.79	0.9231	52.8673
-243.269	0.91585	43.4681
-244.749	0.90861	41.4996
-246.229	0.90136	37.7359
-247.708	0.89411	47.1586
-249.188	0.88687	37.8249
-72.267	1.74494	62.3822
-73.747	1.73769	56.8043
-75.226	1.73045	60.3488
-76.706	1.7232	68.1174
-78.186	1.71596	58.4766
-79.666	1.70871	56.5238
-81.145	1.70147	52.8673
-82.625	1.69422	49.184
-84.105	1.68698	56.6037
-85.584	1.67973	51.0514
-87.064	1.67249	54.9239
-88.544	1.66524	52.9302
-90.024	1.658	51.1849
-91.503	1.65075	49.184
-92.983	1.64351	43.5194
-94.463	1.63626	50.7996
-95.943	1.62902	49.184
-97.422	1.62177	50.9671
-98.902	1.61453	49.1377
-100.382	1.60728	47.3261
-101.861	1.60004	47.1917
-103.341	1.59279	43.5194
-104.821	1.58555	50.9434
-106.301	1.5783	41.6665
-107.78	1.57106	50.9913
-109.26	1.56381	45.4332
-110.74	1.55657	45.3364
-112.22	1.54932	54.7684
-113.699	1.54208	47.3595
-115.179	1.53483	51.0277
-116.659	1.52759	47.2591
-118.138	1.52035	47.3261
-119.618	1.5131	56.6839
-121.098	1.50585	47.1917
-122.578	1.49861	47.1474
-124.057	1.49137	47.2923
-125.537	1.48412	50.9313
-127.017	1.47687	45.3791
-128.497	1.46963	43.4681
-129.976	1.46239	49.0217
-131.456	1.45514	41.7158
-132.936	1.44789	50.9313
-134.415	1.44065	47.2811
-135.895	1.43341	45.3041
-137.375	1.42616	37.8159
-138.855	1.41891	41.5683
-140.334	1.41167	43.5194
-141.814	1.40443	39.7351
-143.294	1.39718	45.3472
-144.774	1.38993	35.9251
-146.253	1.38269	37.8339
-147.733	1.37545	43.4681
-149.213	1.3682	43.4883
-150.692	1.36096	43.4066
-152.172	1.35371	45.2508
-153.652	1.34647	49.2656
-155.132	1.33922	30.2244
-156.611	1.33198	26.4711
-158.091	1.32473	37.7893
-159.571	1.31749	37.8159
-161.051	1.31024	43.4164
-162.53	1.303	33.9942
-164.01	1.29575	37.8429
-165.49	1.28851	22.738
-166.97	1.28126	35.9847
-168.449	1.27402	35.8491
-169.929	1.26677	37.8967
-171.409	1.25953	32.1286
-172.888	1.25228	37.7983
-174.368	1.24504	41.6272
-175.848	1.23779	37.8429
-177.328	1.23055	51.0034
-178.807	1.2233	45.3791
-180.287	1.21606	48.9989
-181.767	1.20881	56.7643
-183.247	1.20157	54.8591
-184.726	1.19432	58.7118
-186.206	1.18708	52.743
-187.686	1.17983	54.8983
-189.165	1.17259	51.0398
-190.645	1.16534	60.463
-192.125	1.1581	56.657
-193.605	1.15085	51.1966
-195.084	1.14361	48.9989
-196.564	1.13636	37.7001
-198.044	1.12912	43.4164
-199.524	1.12187	32.1512
-201.003	1.11463	32.1133
-202.483	1.10738	32.1133
-203.963	1.10014	34.0023
-205.442	1.09289	32.2349
-206.922	1.08565	37.861
-208.402	1.0784	39.5667
-209.882	1.07116	30.139
-211.361	1.06391	37.7893
-212.841	1.05667	41.5782
-214.321	1.04942	37.7714
-215.801	1.04218	26.4774
-217.28	1.03493	43.4987
-218.76	1.02769	37.8249
-220.24	1.02044	28.3821
-221.719	1.0132	37.8786
-223.199	1.00595	41.5288
-224.679	0.99871	35.9679
-226.159	0.99146	51.0398
-227.638	0.98422	47.3482
-229.118	0.97697	39.7351
-230.598	0.96973	49.0682
-232.078	0.96248	30.303
-233.557	0.95524	52.9302
-235.037	0.94799	34.0587
-236.517	0.94075	54.7424
-237.996	0.9335	41.6173
-239.476	0.92626	30.2528
-240.956	0.91901	32.1742
-242.436	0.91177	37.861
-243.915	0.90452	34.0749
-245.395	0.89728	34.0587
-246.875	0.89003	39.7726
-248.355	0.88279	50.9071
-249.834	0.87554	51.0398
-69.954	1.7481	52.905
-71.433	1.74086	60.5488
-72.913	1.73361	56.6705
-74.393	1.72637	58.5177
-75.872	1.71912	66.2568
-77.352	1.71188	52.905
-78.832	1.70463	51.1361
-80.312	1.69739	52.98
-81.791	1.69014	56.7109
-83.271	1.6829	51.1727
-84.751	1.67565	47.3036
-86.231	1.66841	50.9555
-87.71	1.66116	50.8593
-89.19	1.65392	58.879
-90.67	1.64667	51.0034
-92.149	1.63943	52.768
-93.629	1.63218	47.1586
-95.109	1.62494	60.4199
-96.589	1.61769	56.7373
-98.068	1.61045	50.9671
-99.548	1.6032	43.5401
-101.028	1.59596	50.9671
-102.508	1.58871	41.6173
-103.987	1.58147	45.4544
-105.467	1.57422	43.4066
-106.947	1.56698	47.181
-108.426	1.55973	60.4774
-109.906	1.55249	41.5975
-111.386	1.54524	49.0566
-112.866	1.538	45.358
-114.345	1.53075	51.1483
-115.825	1.52351	39.7631
-117.305	1.51626	51.0277
-118.785	1.50902	56.7914
-120.264	1.50177	51.0155
-121.744	1.49453	39.6788
-123.224	1.48728	47.1474
-124.703	1.48004	49.2192
-126.183	1.47279	50.9313
-127.663	1.46555	43.509
-129.143	1.4583	47.3261
-130.622	1.45106	47.2478
-132.102	1.44381	43.5194
-133.582	1.43657	49.2422
-135.062	1.42932	49.091
-136.541	1.42208	35.9084
-138.021	1.41483	50.8835
-139.501	1.40759	37.7624
-140.98	1.40034	39.6694
-142.46	1.3931	47.3821
-143.94	1.38585	39.5761
-145.42	1.37861	43.3654
-146.899	1.37136	39.6788
-148.379	1.36412	47.125
-149.859	1.35687	43.5501
-151.339	1.34963	41.5975
-152.818	1.34238	43.509
-154.298	1.33514	35.7395
-155.778	1.32789	33.9224
-157.257	1.32065	37.7534
-158.737	1.3134	41.4799
-160.217	1.30616	35.9847
-161.697	1.29891	47.2698
-163.176	1.29167	41.5782
-164.656	1.28442	26.4525
-166.136	1.27718	41.4508
-167.616	1.26993	28.3487
-169.095	1.26269	37.7983
-170.575	1.25544	33.9224
-172.055	1.2482	37.8159
-173.534	1.24096	43.5194
-175.014	1.23371	43.4987
-176.494	1.22646	45.476
-177.974	1.21922	47.1698
-179.453	1.21198	41.6272
-180.933	1.20473	56.6839
-182.413	1.19748	56.6974
-183.893	1.19024	64.2267
-185.372	1.183	51.0636
-186.852	1.17575	60.3488
-188.332	1.1685	58.3802
-189.811	1.16126	51.0879
-191.291	1.15402	50.8593
-192.771	1.14677	50.9671
-194.251	1.13952	56.6974
-195.73	1.13228	43.4681
-197.21	1.12504	43.5604
-198.69	1.11779	32.1133
-200.17	1.11054	43.3963
-201.649	1.1033	37.8159
-203.129	1.09606	30.2816
-204.609	1.08881	35.8658
-206.089	1.08157	26.49
-207.568	1.07432	34.0266
-209.048	1.06708	37.7893
-210.528	1.05983	45.358
-212.007	1.05259	34.0424
-213.487	1.04534	45.3899
-214.967	1.0381	35.8151
-216.447	1.03085	30.2744
-217.926	1.02361	24.6387
-219.406	1.01636	39.7162
-220.886	1.00912	47.1698
-222.366	1.00187	32.1362
-223.845	0.99463	28.3487
-225.325	0.98738	32.1968
-226.805	0.98014	35.9169
-228.284	0.97289	28.3619
-229.764	0.96565	43.5708
-231.244	0.9584	33.9224
-232.724	0.95116	39.7631
-234.203	0.94391	37.7001
-235.683	0.93667	41.6371
-237.163	0.92942	50.9313
-238.643	0.92218	45.2084
-240.122	0.91493	43.4066
-241.602	0.90769	33.9704
-243.082	0.90044	34.0023
-244.561	0.8932	32.1133
-246.041	0.88595	43.4474
-247.521	0.87871	43.4474
-249.001	0.87146	35.9422
-69.12	1.74402	58.6286
-70.6	1.73678	56.6974
-72.079	1.72953	58.6565
-73.559	1.72229	54.5497
-75.039	1.71504	56.6705
-76.519	1.7078	54.6267
-77.998	1.70055	49.1494
-79.478	1.69331	51.0034
-80.958	1.68606	56.8987
-82.437	1.67881	54.8983
-83.917	1.67157	50.9192
-85.397	1.66433	52.9176
-86.877	1.65708	49.1027
-88.356	1.64983	51.3918
-89.836	1.64259	47.3708
-91.316	1.63535	56.7779
-92.796	1.6281	47.0697
-94.275	1.62086	56.8585
-95.755	1.61361	51.1122
-97.235	1.60637	47.4156
-98.714	1.59912	50.8835
-100.194	1.59188	47.3261
-101.674	1.58463	50.9192
-103.154	1.57739	41.6074
-104.633	1.57014	45.3791
-106.113	1.5629	50.9071
-107.593	1.55565	56.9123
-109.073	1.54841	47.0697
-110.552	1.54116	52.78
-112.032	1.53392	51.0277
-113.512	1.52667	47.2478
-114.991	1.51943	43.3654
-116.471	1.51218	49.3239
-117.951	1.50494	56.4836
-119.431	1.49769	45.5081
-120.91	1.49045	35.8491
-122.39	1.4832	47.2254
-123.87	1.47596	43.5194
-125.35	1.46871	51.0757
-126.829	1.46147	50.9671
-128.309	1.45422	50.9434
-129.789	1.44698	60.3918
-131.268	1.43973	43.4164
-132.748	1.43249	50.9434
-134.228	1.42524	39.754
-135.708	1.418	43.4577
-137.187	1.41075	51.1001
-138.667	1.40351	39.6882
-140.147	1.39626	37.861
-141.627	1.38902	47.3036
-143.106	1.38177	43.4784
-144.586	1.37453	43.3654
-146.066	1.36728	35.9847
-147.545	1.36004	51.0636
-149.025	1.35279	37.7803
-150.505	1.34555	35.8743
-151.985	1.3383	45.2831
-153.464	1.33106	45.3472
-154.944	1.32381	35.9508
-156.424	1.31657	47.1917
-157.904	1.30932	47.2254
-159.383	1.30208	37.7269
-160.863	1.29483	47.3036
-162.343	1.28759	37.9235
-163.822	1.28034	32.1818
-165.302	1.2731	43.4784
-166.782	1.26585	32.0226
-168.262	1.25861	41.5485
-169.741	1.25136	35.8828
-171.221	1.24412	32.1435
-172.701	1.23687	43.5708
-174.181	1.22963	41.7063
-175.66	1.22238	52.98
-177.14	1.21514	47.3708
-178.62	1.20789	39.6882
-180.099	1.20065	60.3775
-181.579	1.1934	55.0414
-183.059	1.18616	60.6059
-184.539	1.17891	45.3688
-186.018	1.17167	56.7238
-187.498	1.16442	60.4774
-188.978	1.15718	60.3918
-190.458	1.14993	58.5177
-191.937	1.14269	51.0879
-193.417	1.13544	54.8075
-194.897	1.1282	37.8073
-196.376	1.12095	34.0505
-197.856	1.11371	32.2122
-199.336	1.10646	37.8249
-200.816	1.09922	30.2528
-202.295	1.09197	20.8136
-203.775	1.08473	43.4371
-205.255	1.07748	37.6826
-206.735	1.07024	39.5851
-208.214	1.06299	30.26
-209.694	1.05575	30.2528
-211.174	1.0485	37.6736
-212.653	1.04126	30.26
-214.133	1.03401	37.852
-215.613	1.02677	45.358
-217.093	1.01952	33.9623
-218.572	1.01228	34.1233
-220.052	1.00503	49.1261
-221.532	0.99779	47.1474
-223.012	0.99054	47.1917
-224.491	0.9833	37.7448
-225.971	0.97605	47.181
-227.451	0.96881	41.5584
-228.93	0.96156	34.0505
-230.41	0.95432	34.0023
-231.89	0.94708	47.125
-233.37	0.93983	47.2254
-234.849	0.93259	45.2723
-236.329	0.92534	43.5604
-237.809	0.91809	43.4987
-239.289	0.91085	43.5297
-240.768	0.9036	43.4164
-242.248	0.89636	49.1377
-243.728	0.88911	49.0566
-245.208	0.88187	47.3036
-246.687	0.87462	43.3247
-248.167	0.86738	47.092
-249.647	0.86013	49.0333
-66.807	1.74718	60.3631
-68.286	1.73994	56.9123
-69.766	1.73269	60.2214
-71.246	1.72545	56.6705
-72.725	1.7182	43.4164
-74.205	1.71096	54.691
-75.685	1.70371	58.5873
-77.165	1.69647	47.2698
-78.644	1.68922	54.8075
-80.124	1.68198	60.5056
-81.604	1.67473	56.9123
-83.084	1.66749	51.0514
-84.563	1.66024	51.1122
-86.043	1.653	47.3036
-87.523	1.64575	47.3149
-89.002	1.63851	51.0034
-90.482	1.63126	52.9674
-91.962	1.62402	50.9192
-93.442	1.61677	54.8461
-94.921	1.60953	56.5372
-96.401	1.60228	47.2698
-97.881	1.59504	45.4007
-99.361	1.58779	49.0449
-100.84	1.58055	51.0398
-102.32	1.5733	47.181
-103.8	1.56606	45.3364
-105.279	1.55881	51.1605
-106.759	1.55157	52.9422
-108.239	1.54432	54.833
-109.719	1.53708	45.4332
-111.198	1.52983	51.0879
-112.678	1.52259	51.0277
-114.158	1.51534	43.4883
-115.638	1.5081	51.0277
-117.117	1.50086	50.9913
-118.597	1.49361	49.0682
-120.077	1.48636	47.092
-121.556	1.47912	43.5401
-123.036	1.47188	51.0514
-124.516	1.46463	43.4883
-125.996	1.45738	43.5916
-127.475	1.45014	56.6839
-128.955	1.4429	58.6978
-130.435	1.43565	47.1474
-131.915	1.4284	54.7814
-133.394	1.42116	43.4164
-134.874	1.41392	37.9597
-136.354	1.40667	43.4883
-137.833	1.39942	39.6977
-139.313	1.39218	35.8321
-140.793	1.38494	52.8798
-142.273	1.37769	37.8339
-143.752	1.37044	50.7516
-145.232	1.3632	43.3654
-146.712	1.35596	47.3036
-148.192	1.34871	37.7534
-149.671	1.34147	39.6882
-151.151	1.33422	43.5604
-152.631	1.32698	43.4371
-154.11	1.31973	37.7983
-155.59	1.31249	43.5812
-157.07	1.30524	43.5812
-158.55	1.298	41.5975
-160.029	1.29075	47.2254
-161.509	1.28351	37.7534
-162.989	1.27626	30.2744
-164.469	1.26902	41.5975
-165.948	1.26177	32.1435
-167.428	1.25453	37.7893
-168.908	1.24728	34.0424
-170.387	1.24004	35.773
-171.867	1.23279	47.181
-173.347	1.22555	49.0449
-174.827	1.2183	53.1562
-176.306	1.21106	47.2698
-177.786	1.20381	50.9671
-179.266	1.19657	52.9422
-180.746	1.18932	56.7508
-182.225	1.18208	56.6974
-183.705	1.17483	50.9192
-185.185	1.16759	52.8547
-186.664	1.16034	56.6705
-188.144	1.1531	56.6974
-189.624	1.14585	58.6565
-191.104	1.13861	51.0879
-192.583	1.13136	58.6705
-194.063	1.12412	35.748
-195.543	1.11687	37.7534
-197.023	1.10963	34.0266
-198.502	1.10238	37.6826
-199.982	1.09514	37.718
-201.462	1.08789	28.315
-202.941	1.08065	37.8429
-204.421	1.0734	35.8913
-205.901	1.06616	45.3364
-207.381	1.05891	41.5095
-208.86	1.05167	37.7269
-210.34	1.04442	34.0505
-211.82	1.03718	37.7624
-213.3	1.02993	34.0185
-214.779	1.02269	36.0617
-216.259	1.01544	37.7983
-217.739	1.0082	32.0831
-219.218	1.00095	37.8429
-220.698	0.99371	39.7445
-222.178	0.98646	39.7726
-223.658	0.97922	37.8786
-225.137	0.97197	34.0668
-226.617	0.96473	34.0908
-228.097	0.95748	49.0566
-229.577	0.95024	24.5514
-231.056	0.94299	43.509
-232.536	0.93575	30.2528
-234.016	0.9285	60.4486
-235.495	0.92126	28.3956
-236.975	0.91401	30.2387
-238.455	0.90677	35.8999
-239.935	0.89952	33.9542
-241.414	0.89228	36.019
-242.894	0.88503	37.7624
-244.374	0.87779	43.5194
-245.854	0.87054	47.1362
-247.333	0.8633	35.9251
-248.813	0.85605	39.6227
-65.973	1.7431	52.9422
-67.453	1.73586	60.463
-68.932	1.72861	58.5455
-70.412	1.72137	64.2725
-71.892	1.71412	41.441
-73.372	1.70688	54.6138
-74.851	1.69963	54.8853
-76.331	1.69239	50.9192
-77.811	1.68514	52.9422
-79.29	1.6779	60.5488
-80.77	1.67065	56.7643
-82.25	1.66341	43.5916
-83.73	1.65616	54.665
-85.209	1.64892	56.6301
-86.689	1.64167	45.4115
-88.169	1.63443	56.6974
-89.649	1.62718	56.7508
-91.128	1.61994	43.5194
-92.608	1.61269	53.03
-94.088	1.60545	58.6146
-95.567	1.5982	47.181
-97.047	1.59096	39.6694
-98.527	1.58371	45.3791
-100.007	1.57647	50.8835
-101.486	1.56922	47.3595
-102.966	1.56198	47.1474
-104.446	1.55473	47.2366
-105.926	1.54749	51.0879
-107.405	1.54024	52.9548
-108.885	1.533	43.4164
-110.365	1.52575	56.6037
-111.844	1.51851	51.0034
-113.324	1.51126	41.5782
-114.804	1.50402	51.0636
-116.284	1.49677	43.5812
-117.763	1.48953	51.0514
-119.243	1.48228	47.3821
-120.723	1.47504	49.0566
-122.203	1.46779	51.1001
-123.682	1.46055	45.3257
-125.162	1.4533	37.8073
-126.642	1.44606	47.4156
-128.121	1.43881	56.6301
-129.601	1.43157	43.5401
-131.081	1.42432	45.2831
-132.561	1.41708	45.4544
-134.04	1.40983	41.6074
-135.52	1.40259	37.6736
-137	1.39534	47.0808
-138.48	1.3881	39.7067
-139.959	1.38085	47.4495
-141.439	1.37361	43.3654
-142.919	1.36636	50.9434
-144.398	1.35912	41.5782
-145.878	1.35187	48.9524
-147.358	1.34463	32.1818
-148.838	1.33738	37.9416
-150.317	1.33014	43.4474
-151.797	1.32289	39.7067
-153.277	1.31565	43.4474
-154.757	1.3084	37.7624
-156.236	1.30116	43.5401
-157.716	1.29391	37.861
-159.196	1.28667	37.9325
-160.675	1.27942	43.4474
-162.155	1.27218	37.7001
-163.635	1.26493	43.3452
-165.115	1.25769	28.3352
-166.594	1.25044	37.6558
-168.074	1.2432	41.4607
-169.554	1.23595	37.8073
-171.034	1.22871	49.2422
-172.513	1.22147	54.7945
-173.993	1.21422	56.8314
-175.473	1.20697	49.1377
-176.952	1.19973	47.3036
-178.432	1.19249	56.5903
-179.912	1.18524	62.2932
-181.392	1.17799	64.242
-182.871	1.17075	51.1001
-184.351	1.16351	52.8176
-185.831	1.15626	64.1809
-187.311	1.14901	56.55
-188.79	1.14177	62.2052
-190.27	1.13453	56.5635
-191.75	1.12728	47.3934
-193.229	1.12003	35.8913
-194.709	1.11279	34.1233
-196.189	1.10555	33.9301
-197.669	1.0983	37.7714
-199.148	1.09106	30.2244
-200.628	1.08381	20.8579
-202.108	1.07657	41.4996
-203.588	1.06932	33.9462
-205.067	1.06208	34.0587
-206.547	1.05483	34.0668
-208.027	1.04759	36.0019
-209.506	1.04034	28.3487
-210.986	1.0331	30.2889
-212.466	1.02585	35.8491
-213.946	1.01861	32.1665
-215.425	1.01136	37.7534
-216.905	1.00412	34.0185
-218.385	0.99687	43.3042
-219.865	0.98963	33.9942
-221.344	0.98238	37.7269
-222.824	0.97514	34.0587
-224.304	0.96789	35.8236
-225.783	0.96065	47.2254
-227.263	0.9534	34.0827
-228.743	0.94616	41.4607
-230.223	0.93891	26.515
-231.702	0.93167	39.5573
-233.182	0.92442	37.861
-234.662	0.91718	49.0566
-236.142	0.90993	45.3149
-237.621	0.90269	56.5903
-239.101	0.89544	50.8593
-240.581	0.8882	45.3899
-242.06	0.88095	49.0449
-243.54	0.87371	58.5316
-245.02	0.86646	35.8658
-246.5	0.85922	28.3217
-247.979	0.85197	54.6526
-249.459	0.84473	43.4164
-63.659	1.74627	60.3775
-65.139	1.73902	58.4489
-66.619	1.73178	62.3964
-68.099	1.72453	52.8176
-69.578	1.71729	56.7779
-71.058	1.71004	50.7756
-72.538	1.7028	61.928
-74.018	1.69555	62.4558
-75.497	1.6883	54.8075
-76.977	1.68106	60.1787
-78.457	1.67382	56.7914
-79.937	1.66657	58.6425
-81.416	1.65932	43.3963
-82.896	1.65208	52.9176
-84.376	1.64484	60.5915
-85.855	1.63759	35.9933
-87.335	1.63034	53.068
-88.815	1.6231	51.1966
-90.295	1.61586	47.1917
-91.774	1.60861	43.5297
-93.254	1.60137	51.0398
-94.734	1.59412	39.7351
-96.214	1.58688	45.3257
-97.693	1.57963	43.5604
-99.173	1.57239	50.9913
-100.653	1.56514	47.2029
-102.132	1.5579	41.5683
-103.612	1.55065	51.0277
-105.092	1.54341	51.0879
-106.572	1.53616	60.4056
-108.051	1.52892	45.4224
-109.531	1.52167	51.0636
-111.011	1.51443	56.4836
-112.491	1.50718	47.1143
-113.97	1.49994	43.5916
-115.45	1.49269	41.5095
-116.93	1.48545	47.2923
-118.409	1.4782	43.5194
-119.889	1.47096	49.2192
-121.369	1.46371	52.8176
-122.849	1.45647	39.801
-124.328	1.44922	43.5297
-125.808	1.44198	47.3036
-127.288	1.43473	54.8722
-128.768	1.42749	45.2616
-130.247	1.42024	45.2508
-131.727	1.413	43.4987
-133.207	1.40575	45.4332
-134.686	1.39851	39.6599
-136.166	1.39126	47.2811
-137.646	1.38402	37.8339
-139.126	1.37677	43.5194
-140.605	1.36953	35.9508
-142.085	1.36228	39.6788
-143.565	1.35504	37.7983
-145.045	1.34779	37.5764
-146.524	1.34055	37.709
-148.004	1.3333	41.5485
-149.484	1.32606	43.4681
-150.963	1.31881	34.0749
-152.443	1.31157	41.7158
-153.923	1.30432	41.6272
-155.403	1.29708	39.8858
-156.882	1.28983	41.5386
-158.362	1.28259	34.0749
-159.842	1.27534	43.5501
-161.322	1.2681	39.6411
-162.801	1.26085	39.7162
-164.281	1.25361	39.6039
-165.761	1.24636	37.7983
-167.24	1.23912	41.6371
-168.72	1.23187	37.7803
-170.2	1.22463	47.2811
-171.68	1.21738	51.0636
-173.159	1.21014	60.4199
-174.639	1.20289	45.4869
-176.119	1.19565	50.9313
-177.599	1.1884	56.7914
-179.078	1.18116	58.6565
-180.558	1.17391	54.8722
-182.038	1.16667	54.7169
-183.517	1.15942	47.3036
-184.997	1.15218	60.5488
-186.477	1.14493	64.242
-187.957	1.13769	60.4918
-189.436	1.13044	49.1606
-190.916	1.1232	56.5769
-192.396	1.11595	32.0831
-193.876	1.10871	30.2387
-195.355	1.10146	26.4587
-196.835	1.09422	33.9704
-198.315	1.08697	28.2552
-199.794	1.07973	20.8037
-201.274	1.07248	37.8159
-202.754	1.06524	34.0023
-204.234	1.05799	51.0277
-205.713	1.05075	30.1888
-207.193	1.0435	34.0343
-208.673	1.03626	37.7714
-210.153	1.02901	30.1745
-211.632	1.02177	26.49
-213.112	1.01452	34.0668
-214.592	1.00728	47.2811
-216.071	1.00003	20.7841
-217.551	0.99279	39.6599
-219.031	0.98554	43.4681
-220.511	0.9783	45.3257
-221.99	0.97105	50.9555
-223.47	0.96381	45.3257
-224.95	0.95656	51.1361
-226.43	0.94932	33.9781
-227.909	0.94208	34.0749
-229.389	0.93483	41.588
-230.869	0.92758	37.8159
-232.348	0.92034	43.3042
-233.828	0.91309	37.8786
-235.308	0.90585	26.5213
-236.788	0.8986	37.8073
-238.267	0.89136	47.2811
-239.747	0.88411	47.4269
-241.227	0.87687	43.5916
-242.707	0.86962	47.3369
-244.186	0.86238	50.7756
-245.666	0.85513	47.1917
-247.146	0.84789	45.5081
-248.625	0.84064	49.0217
-61.346	1.74943	58.4218
-62.826	1.74218	58.5873
-64.306	1.73494	60.4486
-65.785	1.72769	60.6348
-67.265	1.72045	56.5372
-68.745	1.7132	54.8075
-70.224	1.70596	49.0682
-71.704	1.69871	56.4836
-73.184	1.69147	56.7109
-74.664	1.68422	49.2192
-76.143	1.67698	58.4766
-77.623	1.66973	58.3255
-79.103	1.66249	53.1181
-80.583	1.65524	41.6272
-82.062	1.648	50.9913
-83.542	1.64075	58.5595
-85.022	1.63351	43.4164
-86.501	1.62626	56.5903
-87.981	1.61902	54.7684
-89.461	1.61177	47.3369
-90.941	1.60453	47.1917
-92.42	1.59728	54.665
-93.9	1.59004	45.2401
-95.38	1.58279	43.5812
-96.86	1.57555	49.1144
-98.339	1.5683	47.2698
-99.819	1.56106	51.0514
-101.299	1.55381	49.0682
-102.778	1.54657	45.4869
-104.258	1.53932	56.5769
-105.738	1.53208	51.1122
-107.218	1.52483	47.3369
-108.697	1.51759	47.1917
-110.177	1.51034	54.8205
-111.657	1.5031	45.3364
-113.137	1.49585	47.1917
-114.616	1.48861	47.3036
-116.096	1.48137	47.1474
-117.576	1.47412	39.7726
-119.056	1.46687	47.3036
-120.535	1.45963	51.1001
-122.015	1.45239	45.3149
-123.495	1.44514	41.7357
-124.974	1.43789	43.612
-126.454	1.43065	47.3261
-127.934	1.42341	41.5782
-129.414	1.41616	37.7803
-130.893	1.40891	43.3963
-132.373	1.40167	43.5812
-133.853	1.39443	43.335
-135.333	1.38718	43.4474
-136.812	1.37993	43.3551
-138.292	1.37269	47.2591
-139.772	1.36545	34.0023
-141.251	1.3582	43.3757
-142.731	1.35095	45.2401
-144.211	1.34371	39.3533
-145.691	1.33647	45.3364
-147.17	1.32922	43.4883
-148.65	1.32198	37.861
-150.13	1.31473	39.6694
-151.61	1.30749	37.7534
-153.089	1.30024	35.9508
-154.569	1.293	35.9847
-156.049	1.28575	37.8786
-157.528	1.27851	32.0378
-159.008	1.27126	47.181
-160.488	1.26402	41.4508
-161.968	1.25677	43.3963
-163.447	1.24953	37.6558
-164.927	1.24228	35.8828
-166.407	1.23504	41.5975
-167.887	1.22779	47.2141
-169.366	1.22055	51.0277
-170.846	1.2133	50.895
-172.326	1.20606	53.0553
-173.805	1.19881	43.4577
-175.285	1.19157	54.8461
-176.765	1.18432	51.0879
-178.245	1.17708	60.3202
-179.724	1.16983	54.6526
-181.204	1.16259	62.308
-182.684	1.15534	60.3488
-184.164	1.1481	60.2779
-185.643	1.14085	60.463
-187.123	1.13361	52.8924
-188.603	1.12636	49.0449
-190.082	1.11912	60.463
-191.562	1.11187	35.8743
-193.042	1.10463	26.4711
-194.522	1.09738	30.1533
-196.001	1.09014	45.2191
-197.481	1.08289	33.9781
-198.961	1.07565	34.0587
-200.441	1.0684	35.8321
-201.92	1.06116	22.6628
-203.4	1.05391	41.6864
-204.88	1.04667	37.7534
-206.359	1.03942	47.2254
-207.839	1.03218	30.2816
-209.319	1.02493	45.2938
-210.799	1.01769	35.8236
-212.278	1.01044	24.5979
-213.758	1.0032	32.1588
-215.238	0.99595	35.8658
-216.718	0.98871	32.1133
-218.197	0.98146	34.0827
-219.677	0.97422	30.2889
-221.157	0.96697	43.5501
-222.636	0.95973	32.1742
-224.116	0.95248	45.358
-225.596	0.94524	43.4164
-227.076	0.93799	33.9781
-228.555	0.93075	41.6963
-230.035	0.9235	35.9084
-231.515	0.91626	47.1917
-232.995	0.90901	34.0104
-234.474	0.90177	30.2028
-235.954	0.89452	43.335
-237.434	0.88728	52.8547
-238.913	0.88003	34.0908
-240.393	0.87279	39.7351
-241.873	0.86554	45.3364
-243.353	0.8583	47.2254
-244.832	0.85105	39.8196
-246.312	0.84381	39.7351
-247.792	0.83656	34.0668
-249.272	0.82932	45.3257
-60.512	1.74535	56.7643
-61.992	1.7381	52.8547
-63.472	1.73086	56.7914
-64.952	1.72361	60.4056
-66.431	1.71637	56.6974
-67.911	1.70912	49.3004
-69.391	1.70188	48.9641
-70.871	1.69463	56.4836
-72.35	1.68739	58.6013
-73.83	1.68014	51.1239
-75.31	1.6729	50.9192
-76.789	1.66565	52.8176
-78.269	1.65841	49.1606
-79.749	1.65116	43.4987
-81.229	1.64392	52.743
-82.708	1.63667	60.3775
-84.188	1.62943	47.3369
-85.668	1.62218	66.178
-87.148	1.61494	54.8722
-88.627	1.60769	45.4115
-90.107	1.60045	51.0757
-91.587	1.5932	49.1494
-93.066	1.58596	56.6974
-94.546	1.57871	47.1474
-96.026	1.57147	47.3821
-97.506	1.56422	50.9313
-98.985	1.55698	47.3261
-100.465	1.54973	56.8179
-101.945	1.54249	43.4371
-103.425	1.53524	49.2075
-104.904	1.528	47.1586
-106.384	1.52075	54.8075
-107.864	1.51351	50.9313
-109.343	1.50626	52.8302
-110.823	1.49902	47.1474
-112.303	1.49177	47.3595
-113.783	1.48453	47.3036
-115.262	1.47728	43.5812
-116.742	1.47004	37.8877
-118.222	1.46279	47.2141
-119.702	1.45555	49.1377
-121.181	1.4483	47.1917
-122.661	1.44106	41.6074
-124.141	1.43381	45.4544
-125.62	1.42657	47.2478
-127.1	1.41932	35.9508
-128.58	1.41208	41.4898
-130.06	1.40483	35.9251
-131.539	1.39759	47.2254
-133.019	1.39034	41.5193
-134.499	1.3831	43.5194
-135.979	1.37585	43.5194
-137.458	1.36861	39.8196
-138.938	1.36136	43.4066
-140.418	1.35412	39.7256
-141.897	1.34687	43.5501
-143.377	1.33963	47.092
-144.857	1.33238	43.509
-146.337	1.32514	41.6566
-147.816	1.31789	43.3757
-149.296	1.31065	34.1233
-150.776	1.3034	39.6694
-152.256	1.29616	37.7359
-153.735	1.28891	43.4066
-155.215	1.28167	34.0023
-156.695	1.27442	28.3821
-158.175	1.26718	41.6566
-159.654	1.25993	41.5584
-161.134	1.25269	43.4371
-162.614	1.24544	37.8159
-164.093	1.2382	48.9989
-165.573	1.23095	49.0794
-167.053	1.22371	43.5812
-168.533	1.21646	45.4869
-170.012	1.20922	51.1122
-171.492	1.20198	51.0277
-172.972	1.19473	51.1122
-174.452	1.18748	56.8314
-175.931	1.18024	60.3065
-177.411	1.173	62.3525
-178.891	1.16575	58.6146
-180.37	1.1585	52.905
-181.85	1.15126	68.0688
-183.33	1.14402	64.1511
-184.81	1.13677	73.6892
-186.289	1.12952	62.2932
-187.769	1.12228	50.9913
-189.249	1.11504	47.2254
-190.729	1.10779	20.7644
-192.208	1.10055	20.8087
-193.688	1.0933	32.1057
-195.168	1.08606	37.7534
-196.647	1.07881	24.5748
-198.127	1.07157	30.2528
-199.607	1.06432	43.3757
-201.087	1.05708	33.8665
-202.566	1.04983	37.7534
-204.046	1.04259	30.2816
-205.526	1.03534	37.8696
-207.006	1.0281	39.6227
-208.485	1.02085	35.8913
-209.965	1.01361	37.7803
-211.445	1.00636	37.709
-212.924	0.99912	43.4784
-214.404	0.99187	34.0185
-215.884	0.98463	43.335
-217.364	0.97738	45.2938
-218.843	0.97014	39.6321
-220.323	0.96289	43.4066
-221.803	0.95565	41.4898
-223.283	0.9484	56.6839
-224.762	0.94116	30.2958
-226.242	0.93391	45.358
-227.722	0.92667	41.5485
-229.201	0.91942	50.9671
-230.681	0.91218	34.0587
-232.161	0.90493	51.0155
-233.641	0.89769	43.4883
-235.12	0.89044	47.2478
-236.6	0.8832	56.7508
-238.08	0.87595	47.2141
-239.56	0.86871	43.4681
-241.039	0.86146	45.4115
-242.519	0.85422	39.6788
-243.999	0.84697	41.5975
-245.478	0.83973	51.0034
-246.958	0.83248	41.5095
-248.438	0.82524	32.1665
-249.918	0.81799	52.9422
-58.199	1.74851	60.5632
-59.679	1.74127	56.5903
-61.159	1.73402	60.3488
-62.638	1.72677	56.6839
-64.118	1.71953	58.7118
-65.598	1.71229	58.5734
-67.077	1.70504	51.0277
-68.557	1.69779	52.9176
-70.037	1.69055	52.8302
-71.517	1.68331	56.953
-72.996	1.67606	49.3004
-74.476	1.66881	54.678
-75.956	1.66157	43.3963
-77.436	1.65433	51.1361
-78.915	1.64708	52.8427
-80.395	1.63983	54.8722
-81.875	1.63259	56.7373
-83.354	1.62535	56.657
-84.834	1.6181	64.3484
-86.314	1.61086	43.4784
-87.794	1.60361	51.0034
-89.273	1.59637	54.6526
-90.753	1.58912	50.9192
-92.233	1.58188	47.3482
-93.713	1.57463	45.358
-95.192	1.56739	37.8249
-96.672	1.56014	51.1361
-98.152	1.5529	52.78
-99.631	1.54565	51.1239
-101.111	1.53841	43.4987
-102.591	1.53116	47.2254
-104.071	1.52392	47.2254
-105.55	1.51667	53.0806
-107.03	1.50943	51.0879
-108.51	1.50218	60.4774
-109.99	1.49494	47.2811
-111.469	1.48769	45.4435
-112.949	1.48045	49.0566
-114.429	1.4732	37.8429
-115.908	1.46596	43.4784
-117.388	1.45871	39.7915
-118.868	1.45147	50.9192
-120.348	1.44422	45.4224
-121.827	1.43698	39.8291
-123.307	1.42973	52.9548
-124.787	1.42249	43.5916
-126.267	1.41524	43.3452
-127.746	1.408	41.6665
-129.226	1.40075	43.3452
-130.706	1.39351	47.3934
-132.185	1.38626	35.9761
-133.665	1.37902	37.7983
-135.145	1.37177	43.4474
-136.625	1.36453	43.4681
-138.104	1.35728	37.8877
-139.584	1.35004	39.6411
-141.064	1.34279	43.4681
-142.544	1.33555	43.4066
-144.023	1.3283	47.2141
-145.503	1.32106	49.0333
-146.983	1.31381	47.3036
-148.462	1.30657	37.8159
-149.942	1.29932	34.0827
-151.422	1.29208	34.0749
-152.902	1.28483	45.476
-154.381	1.27759	35.8658
-155.861	1.27034	33.9942
-157.341	1.2631	37.8877
-158.821	1.25585	35.9508
-160.3	1.24861	37.8877
-161.78	1.24136	37.7983
-163.26	1.23412	39.7067
-164.739	1.22687	45.4869
-166.219	1.21963	50.9913
-167.699	1.21238	47.2366
-169.179	1.20514	47.2698
-170.658	1.19789	54.8461
-172.138	1.19065	51.0277
-173.618	1.1834	56.6839
-175.098	1.17616	62.4112
-176.577	1.16891	60.5915
-178.057	1.16167	56.7373
-179.537	1.15442	60.3065
-181.016	1.14718	60.6348
-182.496	1.13993	60.4486
-183.976	1.13269	71.9187
-185.456	1.12544	56.8314
-186.935	1.1182	41.6371
-188.415	1.11095	49.091
-189.895	1.10371	28.2552
-191.375	1.09646	30.2459
-192.854	1.08922	30.1816
-194.334	1.08197	37.6558
-195.814	1.07473	32.0679
-197.294	1.06748	37.6469
-198.773	1.06024	35.9337
-200.253	1.05299	32.1435
-201.733	1.04575	37.8249
-203.212	1.0385	41.5095
-204.692	1.03126	39.7351
-206.172	1.02401	37.861
-207.652	1.01677	45.1553
-209.131	1.00952	26.4336
-210.611	1.00228	30.2244
-212.091	0.99503	35.9337
-213.571	0.98779	43.2841
-215.05	0.98054	35.9422
-216.53	0.9733	39.7256
-218.01	0.96605	37.861
-219.489	0.95881	50.9671
-220.969	0.95156	43.509
-222.449	0.94432	43.5708
-223.929	0.93707	37.718
-225.408	0.92983	32.1512
-226.888	0.92258	47.2698
-228.368	0.91534	35.9508
-229.848	0.90809	51.0155
-231.327	0.90085	30.2672
-232.807	0.8936	26.4774
-234.287	0.88636	34.0749
-235.766	0.87911	37.861
-237.246	0.87187	32.1209
-238.726	0.86462	30.3247
-240.206	0.85738	32.2122
-241.685	0.85013	47.1474
-243.165	0.84289	43.5604
-244.645	0.83564	37.8967
-246.125	0.8284	51.0277
-247.604	0.82115	33.8982
-249.084	0.81391	43.5297
-57.365	1.74443	56.8179
-58.845	1.73718	60.3775
-60.325	1.72994	58.5595
-61.805	1.72269	49.1723
-63.284	1.71545	52.9422
-64.764	1.7082	58.7813
-66.244	1.70096	60.5488
-67.724	1.69371	53.1435
-69.203	1.68647	50.8593
-70.683	1.67922	56.7779
-72.163	1.67198	52.98
-73.642	1.66473	54.8983
-75.122	1.65749	43.4164
-76.602	1.65024	51.0514
-78.082	1.643	51.1727
-79.561	1.63575	50.9792
-81.041	1.62851	52.7925
-82.521	1.62126	60.4774
-84.001	1.61402	60.3065
-85.48	1.60677	51.0034
-86.96	1.59953	51.1849
-88.44	1.59228	52.8547
-89.919	1.58504	50.9671
-91.399	1.57779	47.1698
-92.879	1.57055	37.8429
-94.359	1.5633	41.5485
-95.838	1.55606	51.0034
-97.318	1.54881	47.2478
-98.798	1.54157	48.9297
-100.278	1.53432	43.3963
-101.757	1.52708	56.6705
-103.237	1.51983	47.3369
-104.717	1.51259	52.8673
-106.196	1.50534	56.6974
-107.676	1.4981	47.3369
-109.156	1.49086	47.2698
-110.636	1.48361	50.9792
-112.115	1.47636	45.4652
-113.595	1.46912	47.3036
-115.075	1.46188	41.7357
-116.555	1.45463	43.4784
-118.034	1.44738	43.509
-119.514	1.44014	47.092
-120.994	1.4329	41.6471
-122.473	1.42565	51.1361
-123.953	1.4184	43.4474
-125.433	1.41116	45.4332
-126.913	1.40392	35.9422
-128.392	1.39667	51.0155
-129.872	1.38942	47.3036
-131.352	1.38218	41.5095
-132.832	1.37494	43.3654
-134.311	1.36769	47.2254
-135.791	1.36044	45.4332
-137.271	1.3532	41.5975
-138.75	1.34596	43.4883
-140.23	1.33871	47.2366
[truncated: 41,013 more rows]

## Sheet: panel_b
E (mV/nm)	filling	rho_xx (ohm)
-124.228	1.12947	43.4474
-124.598	1.12766	43.4883
-124.968	1.12585	58.4905
-123.441	1.12924	47.1698
-123.811	1.12743	41.5584
-124.181	1.12562	50.9671
-124.551	1.1238	56.7508
-124.921	1.12199	69.7452
-122.654	1.12901	32.1286
-123.024	1.1272	41.5584
-123.394	1.12539	45.1977
-123.764	1.12357	54.8461
-124.134	1.12176	60.4056
-124.504	1.11995	73.5326
-124.874	1.11814	75.5069
-121.867	1.12878	49.0682
-122.237	1.12697	32.1133
-122.607	1.12516	37.7624
-122.977	1.12335	50.9434
-123.347	1.12153	54.8722
-123.717	1.11972	65.9909
-124.087	1.11791	71.7997
-124.457	1.1161	71.8339
-124.827	1.11429	77.4313
-121.081	1.12855	39.5761
-121.451	1.12674	47.181
-121.82	1.12493	34.0587
-122.19	1.12312	47.1362
-122.56	1.1213	54.8075
-122.93	1.11949	64.1809
-123.3	1.11768	62.3525
-123.67	1.11587	69.7294
-124.04	1.11406	75.383
-124.41	1.11225	79.1143
-124.78	1.11044	85.026
-120.294	1.12832	47.2141
-120.664	1.12651	41.4996
-121.034	1.1247	37.8159
-121.404	1.12288	43.4371
-121.774	1.12107	43.4681
-122.144	1.11926	62.2052
-122.513	1.11745	60.5056
-122.883	1.11564	60.3775
-123.253	1.11383	75.383
-123.623	1.11202	75.5248
-123.993	1.11021	82.9797
-124.363	1.1084	84.9856
-124.733	1.10658	77.231
-119.137	1.1299	41.4701
-119.507	1.12809	32.0904
-119.877	1.12628	50.8593
-120.247	1.12447	39.6133
-120.617	1.12266	45.3257
-120.987	1.12084	41.5975
-121.357	1.11903	43.3963
-121.727	1.11722	60.4056
-122.097	1.11541	60.463
-122.467	1.1136	67.8763
-122.837	1.11179	79.2819
-123.206	1.10998	73.7586
-123.576	1.10817	75.418
-123.946	1.10636	86.7718
-124.316	1.10454	66.0686
-124.686	1.10273	71.7315
-118.35	1.12967	47.2254
-118.72	1.12786	37.7803
-119.09	1.12605	33.9704
-119.46	1.12424	47.1917
-119.83	1.12243	47.2141
-120.2	1.12061	49.0682
-120.57	1.1188	39.6882
-120.94	1.11699	41.5193
-121.31	1.11518	60.4486
-121.68	1.11337	69.7618
-122.05	1.11156	69.7294
-122.42	1.10975	86.6492
-122.79	1.10794	73.55
-123.16	1.10613	77.1586
-123.529	1.10431	77.4681
-123.899	1.1025	69.7783
-124.269	1.10069	73.6717
-124.639	1.09888	84.7456
-117.564	1.12944	37.7893
-117.934	1.12763	43.5401
-118.304	1.12582	34.0104
-118.673	1.12401	35.9251
-119.043	1.1222	45.2831
-119.413	1.12039	43.5194
-119.783	1.11857	37.7983
-120.153	1.11676	49.0449
-120.523	1.11495	47.1474
-120.893	1.11314	64.1054
-121.263	1.11133	66.1471
-121.633	1.10952	75.2588
-122.003	1.10771	92.3873
-122.373	1.1059	73.6717
-122.743	1.10408	71.6982
-123.113	1.10227	79.2262
-123.483	1.10046	75.5069
-123.853	1.09865	77.4497
-124.222	1.09684	82.96
-124.592	1.09503	73.6542
-124.962	1.09322	77.4866
-116.777	1.12921	34.0023
-117.147	1.1274	34.0023
-117.517	1.12559	45.3472
-117.887	1.12378	39.6411
-118.257	1.12197	43.3963
-118.627	1.12016	47.1474
-118.997	1.11834	43.4474
-119.366	1.11653	50.9555
-119.736	1.11472	51.0034
-120.106	1.11291	58.4905
-120.476	1.1111	64.2572
-120.846	1.10929	64.2267
-121.216	1.10748	73.5675
-121.586	1.10567	88.8883
-121.956	1.10386	73.7411
-122.326	1.10204	69.7783
-122.696	1.10023	82.9403
-123.066	1.09842	73.7411
-123.436	1.09661	82.8822
-123.806	1.0948	79.4131
-124.176	1.09299	73.6192
-124.545	1.09118	82.9797
-124.915	1.08936	79.4131
-115.99	1.12898	47.2254
-116.36	1.12717	33.9063
-116.73	1.12536	35.7985
-117.1	1.12355	43.4883
-117.47	1.12174	39.7351
-117.84	1.11993	43.4474
-118.21	1.11812	39.6321
-118.58	1.1163	43.4883
-118.95	1.11449	54.7945
-119.32	1.11268	50.895
-119.689	1.11087	51.0514
-120.059	1.10906	64.3025
-120.429	1.10725	69.7452
-120.799	1.10544	66.0843
-121.169	1.10363	88.7202
-121.539	1.10181	81.0371
-121.909	1.1	77.2493
-122.279	1.09819	79.4131
-122.649	1.09638	81.1132
-123.019	1.09457	81.2281
-123.389	1.09276	79.245
-123.759	1.09095	71.9359
-124.129	1.08914	85.0462
-124.499	1.08732	79.2819
-124.869	1.08551	75.4718
-115.203	1.12875	41.6272
-115.573	1.12694	45.358
-115.943	1.12513	39.6411
-116.313	1.12332	35.8658
-116.683	1.12151	41.5975
-117.053	1.1197	45.4332
-117.423	1.11789	37.7983
-117.793	1.11607	43.3551
-118.163	1.11426	34.0185
-118.533	1.11245	43.4066
-118.903	1.11064	50.9192
-119.273	1.10883	56.6301
-119.643	1.10702	73.585
-120.013	1.10521	68.0047
-120.382	1.10339	71.6139
-120.752	1.10158	90.4805
-121.122	1.09977	81.1517
-121.492	1.09796	69.6798
-121.862	1.09615	77.4129
-122.232	1.09434	88.7202
-122.602	1.09253	73.7937
-122.972	1.09072	83.0191
-123.342	1.08891	73.8289
-123.712	1.08709	79.3384
-124.082	1.08528	82.9994
-124.452	1.08347	81.1325
-124.822	1.08166	90.5664
-114.417	1.12852	41.4312
-114.787	1.12671	43.4164
-115.157	1.1249	37.7534
-115.526	1.12309	37.7803
-115.896	1.12128	39.6977
-116.266	1.11947	51.0636
-116.636	1.11766	51.1727
-117.006	1.11584	41.4701
-117.376	1.11403	37.7714
-117.746	1.11222	30.2528
-118.116	1.11041	50.895
-118.486	1.1086	47.2029
-118.856	1.10679	56.6037
-119.226	1.10498	73.7067
-119.596	1.10317	62.2643
-119.966	1.10136	71.6471
-120.336	1.09954	83.0774
-120.705	1.09773	75.5607
-121.075	1.09592	79.0215
-121.445	1.09411	86.813
-121.815	1.0923	83.215
-122.185	1.09049	83.2546
-122.555	1.08868	77.5965
-122.925	1.08687	77.3402
-123.295	1.08505	85.0058
-123.665	1.08324	81.2667
-124.035	1.08143	81.2088
-124.405	1.07962	90.7802
-124.775	1.07781	96.3169
-113.63	1.12829	43.3654
-114	1.12648	33.9942
-114.37	1.12467	39.6882
-114.74	1.12286	41.4701
-115.11	1.12105	37.8249
-115.48	1.11924	37.861
-115.849	1.11743	41.6173
-116.219	1.11562	51.0636
-116.589	1.1138	35.8828
-116.959	1.11199	41.5095
-117.329	1.11018	34.0185
-117.699	1.10837	52.9176
-118.069	1.10656	50.9071
-118.439	1.10475	64.0605
-118.809	1.10294	69.9595
-119.179	1.10112	69.7618
-119.549	1.09931	79.0768
-119.919	1.0975	86.936
-120.289	1.09569	82.8822
-120.659	1.09388	83.0388
-121.029	1.09207	86.7512
-121.398	1.09026	79.2074
-121.768	1.08845	81.42
-122.138	1.08664	85.0058
-122.508	1.08482	75.5607
-122.878	1.08301	79.451
-123.248	1.0812	84.8654
-123.618	1.07939	82.8429
-123.988	1.07758	86.874
-124.358	1.07577	92.606
-124.728	1.07396	88.5747
-112.473	1.12988	45.3472
-112.843	1.12806	45.3041
-113.213	1.12625	39.6505
-113.583	1.12444	32.0755
-113.953	1.12263	35.8658
-114.323	1.12082	37.7983
-114.693	1.11901	34.0424
-115.063	1.1172	47.2478
-115.433	1.11539	33.9381
-115.803	1.11357	54.8075
-116.173	1.11176	37.718
-116.542	1.10995	45.3257
-116.912	1.10814	43.3963
-117.282	1.10633	52.8427
-117.652	1.10452	56.6839
-118.022	1.10271	69.828
-118.392	1.1009	79.4131
-118.762	1.09908	73.7243
-119.132	1.09727	83.0577
-119.502	1.09546	85.2066
-119.872	1.09365	83.0388
-120.242	1.09184	83.0577
-120.612	1.09003	90.3742
-120.982	1.08822	81.1325
-121.352	1.08641	79.2819
-121.721	1.08459	86.8327
-122.091	1.08278	77.4866
-122.461	1.08097	82.9994
-122.831	1.07916	86.7718
-123.201	1.07735	86.6492
-123.571	1.07554	86.8327
-123.941	1.07373	88.8883
-124.311	1.07192	81.2281
-124.681	1.0701	90.7586
-111.686	1.12965	43.3654
-112.056	1.12783	41.5193
-112.426	1.12602	43.4784
-112.796	1.12421	41.4898
-113.166	1.1224	35.8321
-113.536	1.12059	39.5761
-113.906	1.11878	33.9942
-114.276	1.11697	37.7534
-114.646	1.11516	54.7684
-115.016	1.11334	32.0679
-115.386	1.11153	47.2811
-115.756	1.10972	41.5288
-116.126	1.10791	37.8339
-116.496	1.1061	41.5288
-116.865	1.10429	52.8547
-117.235	1.10248	58.6146
-117.605	1.10067	62.3525
-117.975	1.09885	73.8289
-118.345	1.09704	83.0191
-118.715	1.09523	79.3762
-119.085	1.09342	81.3046
-119.455	1.09161	77.4866
-119.825	1.0898	86.7924
-120.195	1.08799	88.7624
-120.565	1.08618	79.3573
-120.935	1.08437	86.6903
-121.305	1.08255	86.7718
-121.675	1.08074	84.8654
-122.045	1.07893	86.7718
-122.414	1.07712	77.4866
-122.784	1.07531	81.3046
-123.154	1.0735	79.3762
-123.524	1.07169	90.4599
-123.894	1.06987	86.7306
-124.264	1.06806	94.2502
-124.634	1.06625	94.4284
-110.9	1.12942	37.7534
-111.27	1.12761	43.3963
-111.64	1.12579	43.3757
-112.009	1.12398	37.8073
-112.379	1.12217	39.6599
-112.749	1.12036	28.3419
-113.119	1.11855	37.7534
-113.489	1.11674	33.9781
-113.859	1.11493	35.9422
-114.229	1.11312	47.2698
-114.599	1.1113	32.0527
-114.969	1.10949	47.1474
-115.339	1.10768	39.6321
-115.709	1.10587	41.5584
-116.079	1.10406	37.6915
-116.449	1.10225	50.9555
-116.819	1.10044	64.1206
-117.189	1.09863	69.7128
-117.558	1.09681	69.8439
-117.928	1.095	86.8534
-118.298	1.09319	90.6085
-118.668	1.09138	86.6698
-119.038	1.08957	82.9403
-119.408	1.08776	85.1466
-119.778	1.08595	83.1367
-120.148	1.08414	86.6903
-120.518	1.08232	86.8327
-120.888	1.08051	88.679
-121.258	1.0787	86.936
-121.628	1.07689	86.8946
-121.998	1.07508	79.2074
-122.368	1.07327	81.2281
-122.738	1.07146	86.7306
-123.107	1.06965	94.3397
-123.477	1.06783	96.1807
-123.847	1.06602	96.3627
-124.217	1.06421	99.9047
-124.587	1.0624	103.724
-124.957	1.06059	99.9522
-110.113	1.12919	39.5945
-110.483	1.12738	33.9862
-110.853	1.12556	48.9757
-111.223	1.12375	41.5584
-111.593	1.12194	45.2723
-111.963	1.12013	35.8828
-112.333	1.11832	28.2817
-112.702	1.11651	33.9143
-113.072	1.1147	32.1286
-113.442	1.11288	34.0185
-113.812	1.11107	43.4164
-114.182	1.10926	43.335
-114.552	1.10745	50.9671
-114.922	1.10564	45.3257
-115.292	1.10383	45.3899
-115.662	1.10202	43.4066
-116.032	1.10021	50.8835
-116.402	1.0984	62.3964
-116.772	1.09658	73.6024
-117.142	1.09477	73.55
-117.512	1.09296	83.1565
-117.882	1.09115	83.215
-118.251	1.08934	82.8429
-118.621	1.08753	81.2088
-118.991	1.08572	85.0462
-119.361	1.0839	86.7512
-119.731	1.08209	90.5879
-120.101	1.08028	88.5747
-120.471	1.07847	83.2348
-120.841	1.07666	86.874
-121.211	1.07485	86.6698
-121.581	1.07304	86.8534
-121.951	1.07123	83.1565
-122.321	1.06942	94.3836
-122.691	1.0676	90.8234
-123.061	1.06579	92.6281
-123.43	1.06398	94.5398
-123.8	1.06217	98.2286
-124.17	1.06036	103.822
-124.54	1.05855	109.641
-124.91	1.05674	101.934
-109.326	1.12896	35.8828
-109.696	1.12715	39.6411
-110.066	1.12533	39.6227
-110.436	1.12352	50.9192
-110.806	1.12171	37.7534
-111.176	1.1199	43.4681
-111.546	1.11809	41.4996
-111.916	1.11628	37.7534
-112.286	1.11447	41.4898
-112.656	1.11266	41.4701
-113.025	1.11084	37.7534
-113.395	1.10903	45.358
-113.765	1.10722	37.7803
-114.135	1.10541	43.4577
-114.505	1.1036	41.5975
-114.875	1.10179	37.7893
-115.245	1.09998	43.4371
-115.615	1.09817	51.0398
-115.985	1.09635	62.3964
-116.355	1.09454	75.5248
-116.725	1.09273	73.6542
-117.095	1.09092	81.094
-117.465	1.08911	81.2088
-117.835	1.0873	86.4656
-118.205	1.08549	81.2281
-118.574	1.08368	86.936
-118.944	1.08187	82.8625
-119.314	1.08005	85.1264
-119.684	1.07824	92.4961
-120.054	1.07643	88.7202
-120.424	1.07462	86.7512
-120.794	1.07281	90.4171
-121.164	1.071	90.6732
-121.534	1.06919	87.0179
-121.904	1.06738	96.294
-122.274	1.06556	98.113
-122.644	1.06375	96.2711
-123.014	1.06194	101.911
-123.384	1.06013	96.2492
-123.754	1.05832	96.3856
-124.123	1.05651	113.314
-124.493	1.0547	101.767
-124.863	1.05289	103.724
-108.539	1.12873	39.6411
-108.909	1.12692	39.6227
-109.279	1.12511	35.8913
-109.649	1.12329	35.8999
-110.019	1.12148	45.358
-110.389	1.11967	35.9169
-110.759	1.11786	35.8576
-111.129	1.11605	37.7983
-111.499	1.11424	37.7803
-111.869	1.11243	37.7448
-112.239	1.11061	45.3149
-112.609	1.1088	32.1512
-112.979	1.10699	41.5683
-113.349	1.10518	35.8406
-113.718	1.10337	39.5945
-114.088	1.10156	45.2938
-114.458	1.09975	43.386
-114.828	1.09794	47.125
-115.198	1.09613	52.905
-115.568	1.09431	69.8771
-115.938	1.0925	80.9794
-116.308	1.09069	85.2879
-116.678	1.08888	79.3762
-117.048	1.08707	86.6903
-117.418	1.08526	90.4805
-117.788	1.08345	86.9153
-118.158	1.08163	87.0593
-118.528	1.07982	92.1486
-118.898	1.07801	88.679
-119.267	1.0762	88.8257
-119.637	1.07439	96.3627
-120.007	1.07258	84.9856
-120.377	1.07077	90.6732
-120.747	1.06896	94.2064
-121.117	1.06715	94.3836
-121.487	1.06533	101.743
-121.857	1.06352	101.911
-122.227	1.06171	96.2263
-122.597	1.0599	100.165
-122.967	1.05809	101.79
-123.337	1.05628	109.744
-123.707	1.05447	113.181
-124.077	1.05265	109.46
-124.446	1.05084	113.26
-124.816	1.04903	115.23
-107.753	1.1285	37.7714
-108.123	1.12669	47.1474
-108.493	1.12488	47.181
-108.862	1.12306	45.2938
-109.232	1.12125	37.7534
-109.602	1.11944	43.3757
-109.972	1.11763	32.1057
-110.342	1.11582	43.3963
-110.712	1.11401	33.9942
-111.082	1.1122	45.2831
-111.452	1.11039	41.4701
-111.822	1.10857	45.3257
-112.192	1.10676	37.7803
-112.562	1.10495	45.2831
-112.932	1.10314	33.9942
-113.302	1.10133	43.4474
-113.672	1.09952	43.4681
-114.042	1.09771	35.9084
-114.411	1.0959	43.4474
-114.781	1.09408	58.6146
-115.151	1.09227	68.0371
-115.521	1.09046	77.3945
-115.891	1.08865	83.3332
-116.261	1.08684	83.1565
-116.631	1.08503	84.9856
-117.001	1.08322	90.7586
-117.371	1.0814	87.1207
-117.741	1.07959	92.4961
-118.111	1.07778	96.2263
-118.481	1.07597	90.6732
-118.851	1.07416	90.4805
-119.221	1.07235	96.4305
-119.59	1.07054	86.7924
-119.96	1.06873	92.4531
-120.33	1.06692	98.2753
-120.7	1.0651	92.4311
-121.07	1.06329	99.9996
-121.44	1.06148	100.165
-121.81	1.05967	99.811
-122.18	1.05786	103.822
-122.55	1.05605	107.597
-122.92	1.05424	109.848
-123.29	1.05243	111.505
-123.66	1.05061	107.725
-124.03	1.0488	115.312
-124.4	1.04699	113.395
-124.77	1.04518	117.174
-106.966	1.12827	41.5386
-107.336	1.12646	43.3963
-107.706	1.12465	43.4474
-108.076	1.12283	43.4883
-108.446	1.12102	37.8339
-108.816	1.11921	37.7983
-109.185	1.1174	41.5584
-109.555	1.11559	37.7803
-109.925	1.11378	47.1917
-110.295	1.11197	34.0266
-110.665	1.11016	51.0398
-111.035	1.10834	37.7803
-111.405	1.10653	51.0034
-111.775	1.10472	37.7983
-112.145	1.10291	43.4784
-112.515	1.1011	30.2387
-112.885	1.09929	43.4474
-113.255	1.09748	45.3472
-113.625	1.09567	33.9462
-113.995	1.09385	37.7534
-114.365	1.09204	58.6013
-114.734	1.09023	75.5966
-115.104	1.08842	71.7315
-115.474	1.08661	86.813
-115.844	1.0848	85.1466
-116.214	1.08299	86.6903
-116.584	1.08118	92.4531
-116.954	1.07936	88.8257
-117.324	1.07755	100.046
-117.694	1.07574	94.3621
-118.064	1.07393	85.0462
-118.434	1.07212	92.54
-118.804	1.07031	99.9284
-119.174	1.0685	88.6159
-119.544	1.06669	99.882
-119.914	1.06488	100.212
-120.283	1.06306	101.624
-120.653	1.06125	96.1807
-121.023	1.05944	107.547
-121.393	1.05763	109.305
-121.763	1.05582	109.382
-122.133	1.05401	111.19
-122.503	1.0522	107.674
-122.873	1.05038	120.698
-123.243	1.04857	114.985
-123.613	1.04676	116.898
-123.983	1.04495	118.923
-124.353	1.04314	119.064
-124.723	1.04133	126.625
-105.809	1.12985	33.9063
-106.179	1.12804	43.4066
-106.549	1.12623	33.9781
-106.919	1.12442	37.8159
-107.289	1.12261	37.7624
-107.659	1.12079	43.3757
-108.029	1.11898	35.8913
-108.399	1.11717	37.7534
-108.769	1.11536	35.8999
-109.139	1.11355	37.7983
-109.509	1.11174	47.1031
-109.878	1.10993	30.2172
-110.248	1.10812	52.8924
-110.618	1.1063	41.5288
-110.988	1.10449	39.7162
-111.358	1.10268	41.5288
-111.728	1.10087	43.3963
-112.098	1.09906	33.9462
-112.468	1.09725	47.2254
-112.838	1.09544	39.7067
-113.208	1.09363	30.2028
-113.578	1.09181	41.5782
-113.948	1.09	66.1
-114.318	1.08819	73.7586
-114.688	1.08638	81.0555
-115.058	1.08457	85.0858
-115.427	1.08276	85.1061
-115.797	1.08095	90.5234
-116.167	1.07914	90.6947
-116.537	1.07732	86.9567
-116.907	1.07551	98.3445
-117.277	1.0737	96.2263
-117.647	1.07189	90.5234
-118.017	1.07008	90.8234
-118.387	1.06827	96.294
-118.757	1.06646	86.936
-119.127	1.06465	96.3856
-119.497	1.06283	105.61
-119.867	1.06102	107.42
-120.237	1.05921	96.0904
-120.606	1.0574	111.557
-120.976	1.05559	111.347
-121.346	1.05378	100.189
-121.716	1.05197	113.127
-122.086	1.05015	113.208
-122.456	1.04834	124.528
-122.826	1.04653	117.035
-123.196	1.04472	117.063
-123.566	1.04291	123.019
-123.936	1.0411	130.189
-124.306	1.03929	130.496
-124.676	1.03748	139.557
-105.022	1.12962	47.1698
-105.392	1.12781	37.7534
-105.762	1.126	43.4474
-106.132	1.12419	39.5573
-106.502	1.12237	37.7448
-106.872	1.12056	35.8913
-107.242	1.11875	39.6505
-107.612	1.11694	39.6882
-107.982	1.11513	43.4577
-108.352	1.11332	43.4268
-108.722	1.11151	45.2831
-109.092	1.1097	41.5288
-109.462	1.10789	35.8576
-109.832	1.10607	47.2254
-110.202	1.10426	50.9792
-110.571	1.10245	41.5193
-110.941	1.10064	43.4164
-111.311	1.09883	45.3041
-111.681	1.09702	28.3285
-112.051	1.09521	39.7256
-112.421	1.09339	33.9781
-112.791	1.09158	26.4525
-113.161	1.08977	45.3688
-113.531	1.08796	62.3377
-113.901	1.08615	75.5069
-114.271	1.08434	81.2281
-114.641	1.08253	90.8018
-115.011	1.08072	86.7306
-115.381	1.07891	86.8534
-115.75	1.07709	83.2546
-116.12	1.07528	83.1762
-116.49	1.07347	99.9759
-116.86	1.07166	92.6492
-117.23	1.06985	90.6732
-117.6	1.06804	99.9996
-117.97	1.06623	94.4509
-118.34	1.06441	88.679
-118.71	1.0626	98.1819
-119.08	1.06079	107.725
-119.45	1.05898	103.822
-119.82	1.05717	96.3397
-120.19	1.05536	109.666
-120.56	1.05355	115.366
-120.93	1.05174	101.934
-121.299	1.04993	109.641
-121.669	1.04811	117.174
-122.039	1.0463	115.175
-122.409	1.04449	116.981
-122.779	1.04268	117.009
-123.149	1.04087	124.822
-123.519	1.03906	134.246
-123.889	1.03725	143.328
-124.259	1.03544	152.83
-124.629	1.03362	145.248
-124.999	1.03181	143.362
-104.236	1.12939	30.2387
-104.606	1.12758	50.895
-104.976	1.12577	33.9862
-105.345	1.12396	37.7803
-105.715	1.12215	37.7534
-106.085	1.12033	37.7534
-106.455	1.11852	34.0185
-106.825	1.11671	41.5386
-107.195	1.1149	35.9251
-107.565	1.11309	41.5584
-107.935	1.11128	41.6173
-108.305	1.10947	41.5584
-108.675	1.10766	37.7534
-109.045	1.10584	32.0302
-109.415	1.10403	37.7983
-109.785	1.10222	37.8073
-110.155	1.10041	43.4474
-110.525	1.0986	34.0023
-110.894	1.09679	37.8159
-111.264	1.09498	32.0755
-111.634	1.09317	33.9781
-112.004	1.09135	33.9781
-112.374	1.08954	30.1888
-112.744	1.08773	47.1917
-113.114	1.08592	60.3065
-113.484	1.08411	82.9994
-113.854	1.0823	83.0191
-114.224	1.08049	99.9522
-114.594	1.07868	83.0774
-114.964	1.07687	90.4385
-115.334	1.07505	86.7924
-115.704	1.07324	86.7924
-116.074	1.07143	96.2263
-116.443	1.06962	92.4961
-116.813	1.06781	94.4509
-117.183	1.066	113.341
-117.553	1.06419	99.811
-117.923	1.06238	101.983
-118.293	1.06056	103.652
-118.663	1.05875	102.031
-119.033	1.05694	109.434
-119.403	1.05513	98.113
-119.773	1.05332	113.181
-120.143	1.05151	104.019
-120.513	1.0497	113.154
-120.883	1.04789	111.295
-121.253	1.04607	122.642
-121.623	1.04426	124.382
-121.992	1.04245	124.352
-122.362	1.04064	130.342
-122.732	1.03883	133.962
-123.102	1.03702	130.311
-123.472	1.03521	149.162
-123.842	1.0334	151.229
-124.212	1.03158	153.01
-124.582	1.02977	149.126
-124.952	1.02796	166.313
-103.449	1.12916	35.8658
-103.819	1.12735	35.8743
-104.189	1.12554	47.1917
-104.559	1.12373	37.7714
-104.929	1.12192	47.1698
-105.299	1.1201	43.3757
-105.669	1.11829	30.2244
-106.038	1.11648	43.4164
-106.408	1.11467	49.0449
-106.778	1.11286	39.6039
-107.148	1.11105	41.5288
-107.518	1.10924	45.3041
-107.888	1.10743	37.7448
-108.258	1.10562	43.386
-108.628	1.1038	37.7269
-108.998	1.10199	35.8576
-109.368	1.10018	33.9542
-109.738	1.09837	39.6788
-110.108	1.09656	37.7269
-110.478	1.09475	43.4164
-110.848	1.09294	43.3963
-111.218	1.09112	28.3487
-111.587	1.08931	28.3352
-111.957	1.0875	24.5572
-112.327	1.08569	41.5683
-112.697	1.08388	71.7315
-113.067	1.08207	83.215
-113.437	1.08026	86.8327
-113.807	1.07845	96.3169
-114.177	1.07664	75.4538
-114.547	1.07482	90.6301
-114.917	1.07301	94.4284
-115.287	1.0712	86.9153
-115.657	1.06939	90.6732
-116.027	1.06758	100.023
-116.397	1.06577	103.945
-116.766	1.06396	106.011
-117.136	1.06214	107.547
-117.506	1.06033	100.117
-117.876	1.05852	96.3856
-118.246	1.05671	107.496
-118.616	1.0549	109.666
-118.986	1.05309	98.1586
-119.356	1.05128	113.422
-119.726	1.04947	109.305
-120.096	1.04766	113.395
-120.466	1.04584	113.26
-120.836	1.04403	122.786
-121.206	1.04222	126.326
-121.576	1.04041	124.705
-121.946	1.0386	132.387
-122.315	1.03679	136.074
-122.685	1.03498	134.025
-123.055	1.03316	143.872
-123.425	1.03135	154.643
-123.795	1.02954	158.753
-124.165	1.02773	160.416
-124.535	1.02592	177.526
-124.905	1.02411	174.119
-102.662	1.12893	37.7269
-103.032	1.12712	47.1917
-103.402	1.12531	33.9781
-103.772	1.1235	47.1698
-104.142	1.12169	34.0343
-104.512	1.11988	41.5386
-104.882	1.11806	45.2938
-105.252	1.11625	33.9704
-105.622	1.11444	41.5975
-105.992	1.11263	45.3041
-106.362	1.11082	43.4164
-106.731	1.10901	32.0831
-107.101	1.1072	39.6411
-107.471	1.10539	35.9084
-107.841	1.10357	37.7803
-108.211	1.10176	39.6039
-108.581	1.09995	35.9084
-108.951	1.09814	28.315
-109.321	1.09633	47.1917
-109.691	1.09452	35.8913
-110.061	1.09271	39.6788
-110.431	1.09089	41.5386
-110.801	1.08908	24.5514
-111.171	1.08727	32.0755
-111.541	1.08546	30.2958
-111.91	1.08365	47.1586
-112.28	1.08184	75.5607
-112.65	1.08003	87.0179
-113.02	1.07822	83.1762
-113.39	1.07641	90.6516
-113.76	1.07459	81.1132
-114.13	1.07278	90.7586
-114.5	1.07097	90.8234
-114.87	1.06916	94.2725
-115.24	1.06735	94.1841
-115.61	1.06554	96.4994
-115.98	1.06373	104.068
-116.35	1.06191	109.434
-116.72	1.0601	103.822
-117.09	1.05829	103.652
-117.459	1.05648	100.212
-117.829	1.05467	103.896
-118.199	1.05286	107.597
-118.569	1.05105	98.2753
-118.939	1.04924	105.91
-119.309	1.04743	113.208
-119.679	1.04561	115.094
-120.049	1.0438	113.448
-120.419	1.04199	121.011
-120.789	1.04018	130.036
-121.159	1.03837	126.474
-121.529	1.03656	147.274
-121.899	1.03475	141.575
-122.269	1.03294	140.019
-122.639	1.03112	147.482
-123.008	1.02931	160.49
-123.378	1.0275	169.691
-123.748	1.02569	168.163
-124.118	1.02388	183.322
-124.488	1.02207	190.655
-124.858	1.02026	215.296
-101.875	1.1287	35.8913
-102.245	1.12689	35.7815
-102.615	1.12508	47.2366
-102.985	1.12327	43.3452
-103.355	1.12146	50.9671
-103.725	1.11965	41.5485
-104.095	1.11783	41.4701
-104.465	1.11602	39.7162
-104.835	1.11421	28.3487
-105.205	1.1124	43.4066
-105.575	1.11059	47.1474
-105.945	1.10878	43.3963
-106.315	1.10697	33.9781
-106.685	1.10516	37.718
-107.054	1.10334	35.8913
-107.424	1.10153	37.7001
-107.794	1.09972	43.4066
-108.164	1.09791	37.861
-108.534	1.0961	24.5167
-108.904	1.09429	43.4681
-109.274	1.09248	41.5095
-109.644	1.09067	41.5095
-110.014	1.08885	43.3757
-110.384	1.08704	30.2315
-110.754	1.08523	24.5572
-111.124	1.08342	28.3956
-111.494	1.08161	52.8798
-111.864	1.0798	73.5675
-112.234	1.07799	87.1415
-112.603	1.07618	90.5234
-112.973	1.07437	92.2569
-113.343	1.07255	83.1565
-113.713	1.07074	94.3173
-114.083	1.06893	96.2492
-114.453	1.06712	99.9996
-114.823	1.06531	101.839
-115.193	1.0635	96.3169
-115.563	1.06169	105.61
-115.933	1.05987	113.287
-116.303	1.05806	111.137
-116.673	1.05625	109.563
-117.043	1.05444	99.9284
-117.413	1.05263	99.9996
-117.783	1.05082	107.597
-118.152	1.04901	111.242
-118.522	1.0472	113.208
-118.892	1.04539	116.981
-119.262	1.04357	124.469
-119.632	1.04176	126.267
-120.002	1.03995	126.356
-120.372	1.03814	137.509
-120.742	1.03633	139.459
-121.112	1.03452	153.191
-121.482	1.03271	147.031
-121.852	1.03089	152.938
-122.222	1.02908	151.444
-122.592	1.02727	166.038
-122.962	1.02546	173.789
-123.331	1.02365	179.668
-123.701	1.02184	196.551
-124.071	1.02003	209.978
-124.441	1.01822	239.791
-124.811	1.01641	273.712
-101.089	1.12847	41.441
-101.459	1.12666	39.5945
-101.829	1.12485	35.8321
-102.198	1.12304	47.1474
-102.568	1.12123	39.6321
-102.938	1.11942	45.2831
-103.308	1.11761	43.4883
-103.678	1.11579	37.7803
-104.048	1.11398	45.2831
-104.418	1.11217	32.0603
-104.788	1.11036	45.3257
-105.158	1.10855	37.7803
-105.528	1.10674	41.5584
-105.898	1.10493	33.9942
-106.268	1.10312	39.6133
-106.638	1.1013	43.4474
-107.008	1.09949	39.6505
-107.378	1.09768	39.6411
-107.747	1.09587	32.2199
-108.117	1.09406	28.275
-108.487	1.09225	43.386
-108.857	1.09044	45.3257
-109.227	1.08863	43.4371
-109.597	1.08681	35.8913
-109.967	1.085	30.2387
-110.337	1.08319	20.74
-110.707	1.08138	33.9942
-111.077	1.07957	60.4056
-111.447	1.07776	77.5411
-111.817	1.07595	86.9972
-112.187	1.07414	96.294
-112.557	1.07232	96.1807
-112.926	1.07051	90.5449
-113.296	1.0687	98.2987
-113.666	1.06689	100.023
-114.036	1.06508	98.2753
-114.406	1.06327	103.921
-114.776	1.06146	103.871
-115.146	1.05964	109.382
-115.516	1.05783	111.399
-115.886	1.05602	107.648
-116.256	1.05421	104.068
-116.626	1.0524	102.007
-116.996	1.05059	111.137
-117.366	1.04878	104.093
-117.736	1.04697	117.035
-118.106	1.04516	119.036
-118.475	1.04334	126.237
-118.845	1.04153	124.882
-119.215	1.03972	133.994
-119.585	1.03791	134.025
-119.955	1.0361	139.887
-120.325	1.03429	143.668
-120.695	1.03248	155.082
-121.065	1.03066	152.794
-121.435	1.02885	166.115
-121.805	1.02704	155.082
-122.175	1.02523	181.132
-122.545	1.02342	179.668
-122.915	1.02161	196.133
-123.285	1.0198	215.704
-123.655	1.01799	240.302
-124.024	1.01618	274.952
-124.394	1.01436	317.129
-124.764	1.01255	342.72
-100.302	1.12824	47.1362
-100.672	1.12643	37.7359
-101.042	1.12462	37.7893
-101.412	1.12281	32.0831
-101.782	1.121	41.5386
-102.152	1.11919	39.6133
-102.522	1.11738	41.5584
-102.891	1.11556	43.4577
-103.261	1.11375	33.9704
-103.631	1.11194	47.2366
-104.001	1.11013	35.8658
-104.371	1.10832	37.7714
-104.741	1.10651	32.0755
-105.111	1.1047	37.7803
-105.481	1.10288	39.6977
-105.851	1.10107	35.8658
-106.221	1.09926	37.7001
-106.591	1.09745	37.7534
-106.961	1.09564	45.3364
-107.331	1.09383	35.9251
-107.701	1.09202	26.4025
-108.07	1.09021	41.5288
-108.44	1.0884	43.4371
-108.81	1.08658	34.0185
-109.18	1.08477	32.0904
-109.55	1.08296	30.1745
-109.92	1.08115	24.5397
-110.29	1.07934	39.7067
-110.66	1.07753	69.8439
-111.03	1.07572	86.874
-111.4	1.07391	94.4733
-111.77	1.07209	98.2519
-112.14	1.07028	92.518
-112.51	1.06847	98.2053
-112.88	1.06666	96.4534
-113.25	1.06485	103.994
-113.619	1.06304	98.0199
-113.989	1.06123	113.154
-114.359	1.05942	100.307
-114.729	1.0576	105.86
-115.099	1.05579	112.994
-115.469	1.05398	105.76
-115.839	1.05217	111.373
-116.209	1.05036	100.165
-116.579	1.04855	117.035
-116.949	1.04674	113.341
-117.319	1.04493	122.786
-117.689	1.04311	121.011
-118.059	1.0413	126.565
-118.429	1.03949	130.465
-118.799	1.03768	134.278
-119.168	1.03587	134.184
-119.538	1.03406	147.309
-119.908	1.03225	145.591
-120.278	1.03044	165.959
-120.648	1.02862	160.037
-121.018	1.02681	170.172
-121.388	1.025	167.805
-121.758	1.02319	187.278
-122.128	1.02138	196.086
-122.498	1.01957	219.074
-122.868	1.01776	236.797
-123.238	1.01595	275.148
-123.608	1.01413	320.904
-123.978	1.01232	369.811
-124.347	1.01051	394.804
-124.717	1.0087	394.523
-99.145	1.12982	37.8073
-99.515	1.12801	45.3472
-99.885	1.1262	50.9671
-100.255	1.12439	39.6227
-100.625	1.12258	39.7445
-100.995	1.12077	39.6321
-101.365	1.11896	45.2831
-101.735	1.11715	43.4371
-102.105	1.11533	37.7803
-102.475	1.11352	45.358
-102.845	1.11171	35.8658
-103.214	1.1099	43.4268
-103.584	1.10809	33.9781
-103.954	1.10628	37.7534
-104.324	1.10447	32.098
-104.694	1.10266	41.5095
-105.064	1.10084	30.2028
-105.434	1.09903	43.3452
-105.804	1.09722	43.386
-106.174	1.09541	41.5485
-106.544	1.0936	37.8249
-106.914	1.09179	37.8249
-107.284	1.08998	32.0226
-107.654	1.08817	34.0023
-108.024	1.08635	47.1586
-108.394	1.08454	33.9542
-108.763	1.08273	28.3419
-109.133	1.08092	26.4462
-109.503	1.07911	24.5514
-109.873	1.0773	43.4681
-110.243	1.07549	64.2725
-110.613	1.07368	84.8059
-110.983	1.07187	96.4994
-111.353	1.07005	103.724
-111.723	1.06824	96.0221
-112.093	1.06643	96.3856
-112.463	1.06462	103.798
-112.833	1.06281	111.373
-113.203	1.061	98.1586
-113.573	1.05919	111.479
-113.943	1.05738	101.934
-114.312	1.05556	103.871
-114.682	1.05375	113.235
-115.052	1.05194	113.1
-115.422	1.05013	115.338
-115.792	1.04832	111.268
-116.162	1.04651	116.925
-116.532	1.0447	119.008
-116.902	1.04289	124.469
-117.272	1.04107	130.065
-117.642	1.03926	128.362
-118.012	1.03745	140.019
-118.382	1.03564	143.396
-118.752	1.03383	143.194
-119.122	1.03202	156.863
-119.491	1.03021	158.416
-119.861	1.02839	170.052
-120.231	1.02658	165.92
-120.601	1.02477	181.216
-120.971	1.02296	183.322
-121.341	1.02115	204.11
-121.711	1.01934	220.857
-122.081	1.01753	249.469
-122.451	1.01572	278.014
-122.821	1.01391	334.042
-123.191	1.01209	389.415
-123.561	1.01028	448.316
-123.931	1.00847	466.148
-124.301	1.00666	452.438
-124.671	1.00485	408.898
-98.358	1.12959	43.4371
-98.728	1.12778	43.5812
-99.098	1.12597	45.2831
-99.468	1.12416	47.1698
-99.838	1.12235	41.5095
-100.208	1.12054	30.2889
-100.578	1.11873	41.5485
-100.948	1.11692	45.3149
-101.318	1.11511	35.8743
-101.688	1.11329	43.4164
-102.058	1.11148	43.4164
-102.428	1.10967	35.8658
-102.798	1.10786	35.8913
-103.168	1.10605	47.1474
-103.538	1.10424	33.9623
-103.907	1.10243	30.2172
-104.277	1.10061	34.0185
-104.647	1.0988	35.8151
-105.017	1.09699	49.0794
-105.387	1.09518	41.5193
-105.757	1.09337	32.1286
-106.127	1.09156	39.6411
-106.497	1.08975	35.9084
-106.867	1.08794	33.9704
-107.237	1.08613	37.7359
-107.607	1.08431	41.5288
-107.977	1.0825	32.1286
-108.347	1.08069	20.7792
-108.717	1.07888	26.415
-109.086	1.07707	26.4273
-109.456	1.07526	45.3364
-109.826	1.07345	73.5675
-110.196	1.07163	87.0179
-110.566	1.06982	101.934
-110.936	1.06801	101.911
-111.306	1.0662	99.9284
-111.676	1.06439	97.9511
-112.046	1.06258	103.505
-112.416	1.06077	111.505
-112.786	1.05896	100.212
-113.156	1.05715	103.945
-113.526	1.05533	109.382
-113.896	1.05352	109.305
-114.266	1.05171	115.338
-114.635	1.0499	113.422
-115.005	1.04809	117.229
-115.375	1.04628	114.715
-115.745	1.04447	124.352
-116.115	1.04266	115.366
-116.485	1.04084	122.439
-116.855	1.03903	134.025
-117.225	1.03722	133.994
-117.595	1.03541	143.872
-117.965	1.0336	153.01
-118.335	1.03179	148.986
-118.705	1.02998	162.686
-119.075	1.02817	164.499
-119.445	1.02635	170.012
-119.815	1.02454	170.172
-120.184	1.02273	198.206
-120.554	1.02092	204.11
-120.924	1.01911	234.071
-121.294	1.0173	255.139
-121.664	1.01549	303.702
-122.034	1.01368	346.672
-122.404	1.01186	429.113
-122.774	1.01005	503.063
-123.144	1.00824	540.645
-123.514	1.00643	556.556
-123.884	1.00462	515.702
-124.254	1.00281	425.23
-124.624	1.001	354.717
-124.994	0.99918	304.349
-97.572	1.12937	41.5683
-97.942	1.12755	47.1698
-98.312	1.12574	43.5194
-98.682	1.12393	47.1917
-99.051	1.12212	50.9792
-99.421	1.12031	33.9143
-99.791	1.1185	33.9623
-100.161	1.11669	47.1586
-100.531	1.11488	39.6505
-100.901	1.11306	43.4784
-101.271	1.11125	39.6882
-101.641	1.10944	41.5288
-102.011	1.10763	41.4799
-102.381	1.10582	26.4774
-102.751	1.10401	43.2841
-103.121	1.1022	43.5194
-103.491	1.10038	35.8321
-103.861	1.09857	32.0679
-104.23	1.09676	33.9781
-104.6	1.09495	49.0566
-104.97	1.09314	47.1586
-105.34	1.09133	34.0343
-105.71	1.08952	41.5683
-106.08	1.08771	37.8249
-106.45	1.0859	37.718
-106.82	1.08408	35.8913
-107.19	1.08227	39.6788
-107.56	1.08046	26.4336
-107.93	1.07865	20.7547
-108.3	1.07684	28.2618
-108.67	1.07503	20.794
-109.04	1.07322	41.5683
-109.41	1.0714	77.4681
-109.779	1.06959	96.4305
-110.149	1.06778	109.46
-110.519	1.06597	107.547
-110.889	1.06416	98.2753
-111.259	1.06235	100.046
-111.629	1.06054	112.835
-111.999	1.05873	103.994
-112.369	1.05692	107.521
-112.739	1.0551	109.279
-113.109	1.05329	111.373
-113.479	1.05148	115.285
-113.849	1.04967	123.194
-114.219	1.04786	117.091
-114.589	1.04605	122.497
-114.959	1.04424	125.999
-115.328	1.04242	126.655
-115.698	1.04061	126.356
-116.068	1.0388	133.521
-116.438	1.03699	130.25
-116.808	1.03518	134.31
-117.178	1.03337	152.83
-117.548	1.03156	158.791
-117.918	1.02975	154.826
-118.288	1.02794	171.617
-118.658	1.02612	166.39
-119.028	1.02431	186.616
-119.398	1.0225	184.905
-119.768	1.02069	210.028
-120.138	1.01888	234.071
-120.507	1.01707	270.13
-120.877	1.01526	315.094
-121.247	1.01345	381.941
-121.617	1.01163	462.449
-121.987	1.00982	584.351
-122.357	1.00801	643.696
-122.727	1.0062	660.202
-123.097	1.00439	650.434
-123.467	1.00258	562.131
-123.837	1.00077	435.848
-124.207	0.99896	360.802
-124.577	0.99714	300.425
-124.947	0.99533	269.812
-96.785	1.12914	37.7269
-97.155	1.12732	47.1698
-97.525	1.12551	43.4883
-97.895	1.1237	43.4577
-98.265	1.12189	41.5386
-98.635	1.12008	39.6788
-99.005	1.11827	39.6039
-99.374	1.11646	43.4066
-99.744	1.11465	43.4681
-100.114	1.11283	49.0794
-100.484	1.11102	41.588
-100.854	1.10921	41.4898
-101.224	1.1074	35.8576
-101.594	1.10559	35.8406
-101.964	1.10378	35.8491
-102.334	1.10197	47.125
-102.704	1.10016	41.5975
-103.074	1.09834	32.1133
-103.444	1.09653	33.9862
-103.814	1.09472	41.6566
-104.184	1.09291	49.0566
-104.554	1.0911	47.2029
-104.923	1.08929	34.0668
-105.293	1.08748	37.7534
-105.663	1.08567	34.0185
-106.033	1.08385	37.7803
-106.403	1.08204	37.709
-106.773	1.08023	32.1512
-107.143	1.07842	26.4462
-107.513	1.07661	17.0093
-107.883	1.0748	20.7644
-108.253	1.07299	20.7597
-108.623	1.07118	50.9313
-108.993	1.06936	77.4866
-109.363	1.06755	96.2711
-109.733	1.06574	104.019
-110.103	1.06393	107.725
-110.472	1.06212	101.839
-110.842	1.06031	102.103
-111.212	1.0585	111.295
-111.582	1.05669	103.603
-111.952	1.05488	109.615
-112.322	1.05306	111.373
-112.692	1.05125	116.76
-113.062	1.04944	122.902
-113.432	1.04763	119.431
-113.802	1.04582	122.583
-114.172	1.04401	122.671
-114.542	1.0422	126.416
-114.912	1.04038	130.342
-115.282	1.03857	135.913
-115.651	1.03676	141.442
-116.021	1.03495	133.741
-116.391	1.03314	134.088
-116.761	1.03133	158.602
-117.131	1.02952	169.612
-117.501	1.02771	165.843
-117.871	1.0259	179.371
-118.241	1.02408	179.203
-118.611	1.02227	196.504
-118.981	1.02046	209.581
-119.351	1.01865	239.734
-119.721	1.01684	270.768
-120.091	1.01503	337.496
-120.461	1.01322	412.291
-120.831	1.01141	528.161
-121.2	1.00959	670.283
-121.57	1.00778	800
-121.94	1.00597	821.964
-122.31	1.00416	813.208
-122.68	1.00235	726.415
-123.05	1.00054	571.157
-123.42	0.99873	438.977
-123.79	0.99692	356.059
-124.16	0.9951	292.176
-124.53	0.99329	266.793
-124.9	0.99148	236.461
-95.998	1.12891	45.2938
-96.368	1.1271	39.6788
-96.738	1.12528	43.4474
-97.108	1.12347	49.1027
-97.478	1.12166	35.9169
-97.848	1.11985	49.0566
-98.218	1.11804	43.4164
-98.588	1.11623	33.9623
-98.958	1.11442	43.386
-99.328	1.11261	43.4164
-99.698	1.11079	43.4681
-100.067	1.10898	47.2254
-100.437	1.10717	41.5485
-100.807	1.10536	41.5193
-101.177	1.10355	37.6826
-101.547	1.10174	39.6694
-101.917	1.09993	43.4577
-102.287	1.09812	47.2478
-102.657	1.0963	37.7714
-103.027	1.09449	30.21
-103.397	1.09268	39.7351
-103.767	1.09087	37.7803
-104.137	1.08906	47.1143
-104.507	1.08725	39.6321
-104.877	1.08544	43.4371
-105.247	1.08363	37.7534
-105.616	1.08181	35.8913
-105.986	1.08	39.6411
-106.356	1.07819	30.2028
-106.726	1.07638	20.7891
-107.096	1.07457	15.0944
-107.466	1.07276	13.192
-107.836	1.07095	22.6628
-108.206	1.06913	56.6435
-108.576	1.06732	86.7924
-108.946	1.06551	98.3913
-109.316	1.0637	105.66
-109.686	1.06189	109.563
-110.056	1.06008	103.847
-110.426	1.05827	109.382
-110.795	1.05646	103.7
-111.165	1.05465	105.635
-111.535	1.05283	105.96
-111.905	1.05102	113.448
-112.275	1.04921	120.698
-112.645	1.0474	130.127
-113.015	1.04559	122.699
-113.385	1.04378	117.202
-113.755	1.04197	126.474
-114.125	1.04015	126.416
-114.495	1.03834	139.656
-114.865	1.03653	139.787
-115.235	1.03472	141.51
-115.605	1.03291	139.754
-115.975	1.0311	143.463
-116.344	1.02929	162.724
-116.714	1.02748	177.401
-117.084	1.02567	173.707
-117.454	1.02385	185.561
-117.824	1.02204	200.379
-118.194	1.02023	211.57
-118.564	1.01842	236.014
-118.934	1.01661	283.487
-119.304	1.0148	363.465
-119.674	1.01299	466.808
-120.044	1.01117	583.47
-120.414	1.00936	796.596
-120.784	1.00755	995.991
-121.154	1.00574	1080.42
-121.524	1.00393	1073.48
-121.893	1.00212	989.125
-122.263	1.00031	754.966
-122.633	0.9985	561.439
-123.003	0.99669	433.301
-123.373	0.99487	345.772
-123.743	0.99306	268.369
-124.113	0.99125	253.548
-124.483	0.98944	233.795
-124.853	0.98763	231.638
-95.211	1.12868	43.3144
-95.581	1.12687	51.0034
-95.951	1.12505	37.7534
-96.321	1.12324	35.8491
-96.691	1.12143	51.0277
-97.061	1.11962	39.7631
-97.431	1.11781	45.3149
-97.801	1.116	37.7803
-98.171	1.11419	37.7359
-98.541	1.11237	52.8924
-98.911	1.11056	43.4681
-99.281	1.10875	43.4066
-99.651	1.10694	43.4681
-100.021	1.10513	41.5095
-100.39	1.10332	37.7983
-100.76	1.10151	37.6294
-101.13	1.0997	35.8658
-101.5	1.09789	52.8302
-101.87	1.09607	35.9084
-102.24	1.09426	39.7162
-102.61	1.09245	33.9781
-102.98	1.09064	49.1606
-103.35	1.08883	39.6227
-103.72	1.08702	45.2938
-104.09	1.08521	37.7534
-104.46	1.0834	41.5193
-104.83	1.08158	35.9084
-105.2	1.07977	39.6505
-105.57	1.07796	28.3352
-105.939	1.07615	30.2028
-106.309	1.07434	24.5342
-106.679	1.07253	16.9931
-107.049	1.07072	7.53117
-107.419	1.06891	20.7792
-107.789	1.06709	60.3345
-108.159	1.06528	85.0462
-108.529	1.06347	105.785
-108.899	1.06166	103.847
-109.269	1.05985	114.985
-109.639	1.05804	100.212
-110.009	1.05623	113.314
-110.379	1.05442	109.253
-110.749	1.0526	109.484
-111.119	1.05079	115.122
-111.488	1.04898	122.612
-111.858	1.04717	122.728
-112.228	1.04536	130.342
-112.598	1.04355	126.474
-112.968	1.04174	122.699
-113.338	1.03993	137.574
-113.708	1.03811	137.574
-114.078	1.0363	143.7
-114.448	1.03449	148.846
-114.818	1.03268	153.047
-115.188	1.03087	153.191
-115.558	1.02906	151.372
-115.928	1.02725	171.739
-116.298	1.02544	183.191
-116.667	1.02362	183.667
-117.037	1.02181	204.013
-117.407	1.02	221.015
-117.777	1.01819	239.734
-118.147	1.01638	285.51
-118.517	1.01457	373.282
-118.887	1.01276	535.223
-119.257	1.01095	715.231
-119.627	1.00913	937.173
-119.997	1.00732	1300.57
-120.367	1.00551	1471.04
-120.737	1.0037	1611.33
-121.107	1.00189	1418.1
-121.477	1.00008	1101.5
-121.847	0.99827	744.626
-122.216	0.99646	551.075
-122.586	0.99464	428.2
-122.956	0.99283	336.165
-123.326	0.99102	253.309
-123.696	0.98921	250.825
-124.066	0.9874	239.905
-124.436	0.98559	235.958
-124.806	0.98378	226.627
-94.425	1.12845	41.5095
-94.795	1.12664	43.4164
-95.165	1.12482	45.3364
-95.534	1.12301	39.6411
-95.904	1.1212	35.8743
-96.274	1.11939	39.6694
-96.644	1.11758	43.5194
-97.014	1.11577	45.2723
-97.384	1.11396	43.3963
-97.754	1.11214	37.6647
-98.124	1.11033	47.1917
-98.494	1.10852	37.7803
-98.864	1.10671	37.7534
-99.234	1.1049	43.4164
-99.604	1.10309	47.181
-99.974	1.10128	41.5288
-100.344	1.09947	39.5386
-100.714	1.09766	43.3452
-101.083	1.09584	51.0034
-101.453	1.09403	35.8658
-101.823	1.09222	45.3472
-102.193	1.09041	30.2315
-102.563	1.0886	45.3899
-102.933	1.08679	41.588
-103.303	1.08498	43.386
-103.673	1.08317	35.8491
-104.043	1.08135	47.1586
-104.413	1.07954	37.7269
-104.783	1.07773	33.9301
-105.153	1.07592	30.1959
-105.523	1.07411	24.5689
-105.893	1.0723	16.989
-106.263	1.07049	20.7547
-106.632	1.06868	11.2888
-107.002	1.06686	28.315
-107.372	1.06505	60.3775
-107.742	1.06324	96.4994
-108.112	1.06143	98.0897
-108.482	1.05962	103.871
-108.852	1.05781	111.137
-109.222	1.056	101.863
-109.592	1.05419	113.341
-109.962	1.05238	117.147
-110.332	1.05056	116.733
-110.702	1.04875	117.174
-111.072	1.04694	126.565
-111.442	1.04513	131.795
-111.811	1.04332	134.12
-112.181	1.04151	128.484
-112.551	1.0397	133.741
-112.921	1.03788	147.379
-113.291	1.03607	141.543
-113.661	1.03426	151.014
-114.031	1.03245	150.979
-114.401	1.03064	156.863
-114.771	1.02883	165.959
-115.141	1.02702	162.34
-115.511	1.02521	183.191
-115.881	1.0234	200.424
-116.251	1.02158	196.411
-116.621	1.01977	232.514
-116.991	1.01796	246.096
-117.36	1.01615	280.503
-117.73	1.01434	377.338
-118.1	1.01253	572.377
-118.47	1.01072	837.912
-118.84	1.0089	1293.06
-119.21	1.00709	1808.89
-119.58	1.00528	2103.27
-119.95	1.00347	2504.13
-120.32	1.00166	2427.78
-120.69	0.99985	1634.85
-121.06	0.99804	1119.44
-121.43	0.99623	732.938
-121.8	0.99442	537.626
-122.17	0.9926	417.671
-122.54	0.99079	316.064
-122.909	0.98898	262.14
-123.279	0.98717	260.809
-123.649	0.98536	258.919
-124.019	0.98355	236.349
-124.389	0.98174	230.842
-124.759	0.97993	222.798
-93.638	1.12822	41.5584
-94.008	1.12641	37.6558
-94.378	1.1246	47.1917
-94.748	1.12278	49.0566
-95.118	1.12097	41.5095
-95.488	1.11916	37.7534
-95.858	1.11735	43.4164
-96.227	1.11554	45.3364
-96.597	1.11373	45.3688
-96.967	1.11192	43.4577
-97.337	1.1101	43.3551
-97.707	1.10829	50.9792
-98.077	1.10648	43.4164
-98.447	1.10467	37.709
-98.817	1.10286	37.7803
-99.187	1.10105	43.4371
-99.557	1.09924	37.7893
-99.927	1.09743	33.8982
-100.297	1.09562	45.3149
-100.667	1.0938	49.0449
-101.037	1.09199	33.9781
-101.407	1.09018	49.1377
-101.776	1.08837	35.8576
-102.146	1.08656	51.0277
-102.516	1.08475	47.2029
-102.886	1.08294	41.5193
-103.256	1.08112	35.8321
-103.626	1.07931	39.6599
-103.996	1.0775	43.4474
-104.366	1.07569	37.7359
-104.736	1.07388	20.7303
-105.106	1.07207	20.8482
-105.476	1.07026	16.9531
-105.846	1.06845	16.9931
-106.216	1.06664	9.43397
-106.586	1.06482	24.5748
-106.955	1.06301	60.3918
-107.325	1.0612	98.5546
-107.695	1.05939	90.7163
-108.065	1.05758	107.395
-108.435	1.05577	116.925
-108.805	1.05396	105.81
-109.175	1.05215	116.843
-109.545	1.05033	122.699
-109.915	1.04852	118.811
-110.285	1.04671	117.313
-110.655	1.0449	130.22
-111.025	1.04309	135.753
-111.395	1.04128	143.16
-111.765	1.03947	130.311
-112.135	1.03766	143.565
-112.504	1.03584	151.193
-112.874	1.03403	143.228
-113.244	1.03222	152.901
-113.614	1.03041	160.377
-113.984	1.0286	166.313
-114.354	1.02679	167.965
-114.724	1.02498	181.302
-115.094	1.02317	192.771
-115.464	1.02135	204.449
-115.834	1.01954	223.01
-116.204	1.01773	252.013
-116.574	1.01592	293.907
-116.944	1.01411	379.324
-117.314	1.0123	596.589
-117.684	1.01049	945.646
-118.053	1.00868	1597.35
-118.423	1.00686	2923.03
-118.793	1.00505	3558.51
-119.163	1.00324	4011.36
-119.533	1.00143	4423.77
-119.903	0.99962	2802.94
-120.273	0.99781	1661.23
-120.643	0.996	1081.39
-121.013	0.99418	715.906
-121.383	0.99237	522.726
-121.753	0.99056	386.181
-122.123	0.98875	306.021
-122.493	0.98694	272.213
-122.863	0.98513	266.857
-123.232	0.98332	268.749
-123.602	0.98151	246.153
-123.972	0.97969	232.734
-124.342	0.97788	225.004
-124.712	0.97607	211.92
-92.481	1.1298	37.7359
-92.851	1.12799	43.386
-93.221	1.12618	33.9704
-93.591	1.12437	37.7269
-93.961	1.12255	49.0566
-94.331	1.12074	47.1698
-94.701	1.11893	45.2298
-95.071	1.11712	47.2141
-95.441	1.11531	43.4474
-95.811	1.1135	41.5683
-96.181	1.11169	43.4474
-96.55	1.10987	37.7624
-96.92	1.10806	41.5584
-97.29	1.10625	47.2478
-97.66	1.10444	37.7534
-98.03	1.10263	35.773
-98.4	1.10082	43.4066
-98.77	1.09901	47.1917
-99.14	1.0972	43.602
-99.51	1.09539	43.335
-99.88	1.09357	47.1586
-100.25	1.09176	43.4164
-100.62	1.08995	43.3757
-100.99	1.08814	43.4681
-101.36	1.08633	35.9084
-101.73	1.08452	51.0636
-102.099	1.08271	52.8673
-102.469	1.08089	45.2616
-102.839	1.07908	32.0831
-103.209	1.07727	41.5288
-103.579	1.07546	43.4164
-103.949	1.07365	32.1133
-104.319	1.07184	20.7303
-104.689	1.07003	13.245
-105.059	1.06822	20.7449
-105.429	1.06641	7.55968
-105.799	1.06459	5.66839
-106.169	1.06278	24.5397
-106.539	1.06097	69.8114
-106.909	1.05916	100.378
-107.279	1.05735	105.66
-107.648	1.05554	113.314
-108.018	1.05373	115.285
-108.388	1.05191	109.744
-108.758	1.0501	122.815
-109.128	1.04829	130.158
-109.498	1.04648	116.898
-109.868	1.04467	126.416
-110.238	1.04286	133.962
-110.608	1.04105	133.994
-110.978	1.03924	143.497
-111.348	1.03743	130.496
-111.718	1.03561	147.239
-112.088	1.0338	154.607
-112.458	1.03199	147.309
-112.828	1.03018	156.53
-113.197	1.02837	171.456
-113.567	1.02656	168.401
-113.937	1.02475	179.203
-114.307	1.02294	194.891
-114.677	1.02112	214.992
-115.047	1.01931	232.349
-115.417	1.0175	259.9
-115.787	1.01569	316.437
-116.157	1.01388	420.553
-116.527	1.01207	646.447
-116.897	1.01026	1026.07
-117.267	1.00845	2123.96
-117.637	1.00663	3644.11
-118.007	1.00482	6534.89
-118.376	1.00301	7472.63
-118.746	1.0012	7294.56
-119.116	0.99939	4935.74
-119.486	0.99758	2751.06
-119.856	0.99577	1595.08
-120.226	0.99396	1023.65
-120.596	0.99214	684.794
-120.966	0.99033	485.247
-121.336	0.98852	347.253
-121.706	0.98671	302.243
-122.076	0.9849	276.319
-122.446	0.98309	281.397
-122.816	0.98128	272.534
-123.186	0.97947	248.342
-123.556	0.97766	239.566
-123.925	0.97584	230.189
-124.295	0.97403	219.956
-124.665	0.97222	195.995
-91.694	1.12957	50.9792
-92.064	1.12776	33.9781
-92.434	1.12595	43.4268
-92.804	1.12414	35.8658
-93.174	1.12232	37.7359
-93.544	1.12051	47.1586
-93.914	1.1187	48.9757
-94.284	1.11689	39.6411
-94.654	1.11508	43.4577
-95.024	1.11327	41.5288
-95.394	1.11146	47.1474
-95.764	1.10965	51.0034
-96.134	1.10783	39.6694
-96.504	1.10602	49.0449
-96.874	1.10421	47.1917
-97.243	1.1024	45.2723
-97.613	1.10059	47.092
-97.983	1.09878	37.7714
-98.353	1.09697	39.6977
-98.723	1.09516	37.8967
-99.093	1.09334	50.895
-99.463	1.09153	49.0566
-99.833	1.08972	37.7359
-100.203	1.08791	39.6133
-100.573	1.0861	52.8051
-100.943	1.08429	37.7534
-101.313	1.08248	47.2478
-101.683	1.08067	43.4371
-102.053	1.07885	45.3364
-102.423	1.07704	37.7359
-102.792	1.07523	35.9169
-103.162	1.07342	50.9671
-103.532	1.07161	33.9781
-103.902	1.0698	18.8857
-104.272	1.06799	17.0093
-104.642	1.06618	13.2137
-105.012	1.06436	11.3154
-105.382	1.06255	7.5686
-105.752	1.06074	17.0012
-106.122	1.05893	73.7411
-106.492	1.05712	109.563
-106.862	1.05531	122.642
-107.232	1.0535	122.786
-107.602	1.05169	122.583
-107.971	1.04987	122.642
-108.341	1.04806	130.28
-108.711	1.04625	128.636
-109.081	1.04444	130.189
-109.451	1.04263	132.263
-109.821	1.04082	134.246
-110.191	1.03901	143.092
-110.561	1.0372	147.414
-110.931	1.03539	139.688
-111.301	1.03357	154.973
-111.671	1.03176	153.154
-112.041	1.02995	149.233
-112.411	1.02814	165.843
-112.781	1.02633	173.831
-113.151	1.02452	183.191
-113.52	1.02271	199.905
-113.89	1.0209	213.306
-114.26	1.01908	240.188
-114.63	1.01727	280.171
-115	1.01546	335.702
-115.37	1.01365	488.244
-115.74	1.01184	714.83
-116.11	1.01003	1169.48
-116.48	1.00822	2152.75
-116.85	1.00641	5603.96
-117.22	1.00459	8815.4
-117.59	1.00278	11974.3
-117.96	1.00097	12748.3
-118.33	0.99916	7916.38
-118.7	0.99735	4553.04
-119.069	0.99554	2577.64
-119.439	0.99373	1488.16
-119.809	0.99191	946.395
-120.179	0.9901	649.822
-120.549	0.98829	448.331
-120.919	0.98648	326.8
-121.289	0.98467	302.816
-121.659	0.98286	292.314
-122.029	0.98105	291.252
-122.399	0.97924	282.885
-122.769	0.97742	262.698
-123.139	0.97561	245.689
-123.509	0.9738	232.349
-123.879	0.97199	213.66
-124.248	0.97018	195.995
-124.618	0.96837	183.322
-124.988	0.96656	160.643
-90.908	1.12934	43.4474
-91.278	1.12753	50.9434
-91.648	1.12572	43.4883
-92.018	1.12391	39.6321
-92.387	1.1221	37.718
-92.757	1.12028	39.6133
-93.127	1.11847	43.4577
-93.497	1.11666	49.0449
-93.867	1.11485	45.2616
-94.237	1.11304	47.1698
-94.607	1.11123	37.8073
-94.977	1.10942	47.2141
-95.347	1.10761	45.3364
-95.717	1.10579	35.8743
-96.087	1.10398	51.0034
-96.457	1.10217	41.5782
-96.827	1.10036	43.386
-97.197	1.09855	45.3041
-97.567	1.09674	37.718
-97.936	1.09493	41.5975
-98.306	1.09312	47.2366
-98.676	1.0913	51.0514
-99.046	1.08949	41.5584
-99.416	1.08768	47.1698
-99.786	1.08587	41.4996
-100.156	1.08406	50.9671
-100.526	1.08225	39.6505
-100.896	1.08044	37.7983
-101.266	1.07862	50.9192
-101.636	1.07681	43.4164
-102.006	1.075	41.5683
-102.376	1.07319	33.9942
-102.746	1.07138	41.5288
-103.115	1.06957	28.3487
-103.485	1.06776	28.3352
-103.855	1.06595	11.3556
-104.225	1.06414	11.3181
-104.595	1.06232	5.64702
-104.965	1.06051	15.1229
-105.335	1.0587	15.0872
-105.705	1.05689	81.1895
-106.075	1.05508	113.448
-106.445	1.05327	128.454
-106.815	1.05146	131.95
-107.185	1.04964	133.994
-107.555	1.04783	130.404
-107.925	1.04602	143.194
-108.295	1.04421	130.373
-108.664	1.0424	134.342
-109.034	1.04059	137.931
-109.404	1.03878	145.283
-109.774	1.03697	154.789
-110.144	1.03516	156.53
-110.514	1.03334	152.721
-110.884	1.03153	155.045
-111.254	1.02972	155.119
-111.624	1.02791	160.225
-111.994	1.0261	173.789
-112.364	1.02429	183.104
-112.734	1.02248	202.315
-113.104	1.02066	219.593
-113.474	1.01885	240.076
-113.844	1.01704	280.902
-114.213	1.01523	357.582
-114.583	1.01342	538.77
-114.953	1.01161	839.898
-115.323	1.0098	1357.12
-115.693	1.00799	2931.73
-116.063	1.00618	7492.34
-116.433	1.00436	15503.4
-116.803	1.00255	18017.2
-117.173	1.00074	17131.9
-117.543	0.99893	13367.1
-117.913	0.99712	7074.19
-118.283	0.99531	4036.96
-118.653	0.9935	2372.48
-119.023	0.99169	1340.58
-119.392	0.98987	844.393
-119.762	0.98806	625.296
-120.132	0.98625	395.926
-120.502	0.98444	317.957
-120.872	0.98263	319.017
-121.242	0.98082	305.156
-121.612	0.97901	292.937
-121.982	0.9772	289.02
-122.352	0.97538	266.039
-122.722	0.97357	242.022
-123.092	0.97176	225.004
-123.462	0.96995	211.321
-123.832	0.96814	192.771
-124.202	0.96633	171.9
-124.572	0.96452	148.986
-124.941	0.96271	147.239
-90.121	1.12911	47.2029
-90.491	1.1273	39.6411
-90.861	1.12549	52.7555
-91.231	1.12368	39.6788
-91.601	1.12186	47.2254
-91.971	1.12005	45.2938
-92.341	1.11824	35.8828
-92.71	1.11643	41.5288
-93.08	1.11462	45.2616
-93.45	1.11281	43.4164
-93.82	1.111	41.5288
-94.19	1.10919	39.6411
-94.56	1.10738	45.2938
-94.93	1.10556	45.3041
-95.3	1.10375	45.3364
-95.67	1.10194	50.9671
-96.04	1.10013	43.4066
-96.41	1.09832	43.3452
-96.78	1.09651	45.2938
-97.15	1.0947	41.5288
-97.52	1.09289	34.0343
-97.89	1.09107	41.5288
-98.259	1.08926	43.4784
-98.629	1.08745	37.7448
-98.999	1.08564	45.3041
-99.369	1.08383	39.6599
-99.739	1.08202	45.2616
-100.109	1.08021	37.718
-100.479	1.0784	37.7983
-100.849	1.07658	47.1698
-101.219	1.07477	47.2254
-101.589	1.07296	43.4066
-101.959	1.07115	30.2387
-102.329	1.06934	37.709
-102.699	1.06753	24.5167
-103.069	1.06572	24.5804
-103.439	1.06391	11.3287
-103.808	1.06209	7.55788
-104.178	1.06028	11.2967
-104.548	1.05847	20.7891
-104.918	1.05666	16.989
-105.288	1.05485	90.6732
-105.658	1.05304	122.642
-106.028	1.05123	139.49
-106.398	1.04942	126.655
-106.768	1.0476	138.127
-107.138	1.04579	134.184
-107.508	1.04398	143.565
-107.878	1.04217	135.977
-108.248	1.04036	141.609
-108.618	1.03855	146.928
-108.988	1.03674	154.754
-109.357	1.03493	158.827
[truncated: 10,038 more rows]

## Sheet: panel__c
E (mV/nm)	filling	rho_xy (kohm)
-106.253	1.12908	-0.01805
-106.697	1.1269	-0.0171
-107.141	1.12473	-0.01607
-107.585	1.12256	-0.01477
-108.029	1.12038	-0.01331
-108.473	1.11821	-0.01224
-108.917	1.11604	-0.01072
-109.361	1.11386	-0.0089
-109.804	1.11169	-0.00767
-110.248	1.10952	-0.00599
-110.692	1.10734	-0.00432
-111.136	1.10517	-0.00231
-111.58	1.10299	-0.000328
-112.024	1.10082	0.0021
-112.468	1.09865	0.00447
-112.912	1.09647	0.00818
-113.356	1.0943	0.01359
-113.8	1.09213	0.02432
-114.244	1.08995	0.04618
-114.688	1.08778	0.08213
-115.131	1.08561	0.13108
-115.575	1.08343	0.17917
-116.019	1.08126	0.21716
-116.463	1.07909	0.24209
-116.907	1.07691	0.26177
-117.351	1.07474	0.27796
-117.795	1.07257	0.29255
-118.239	1.07039	0.30591
-118.683	1.06822	0.32047
-119.127	1.06604	0.3351
-119.571	1.06387	0.34969
-120.015	1.0617	0.36476
-120.459	1.05953	0.37972
-120.902	1.05735	0.39302
-121.346	1.05518	0.40627
-121.79	1.053	0.41949
-122.234	1.05083	0.43251
-122.678	1.04866	0.44435
-123.122	1.04648	0.45694
-123.566	1.04431	0.47335
-124.01	1.04214	0.49147
-124.454	1.03996	0.51183
-124.898	1.03779	0.53744
-105.392	1.12921	-0.01898
-105.836	1.12704	-0.01802
-106.28	1.12486	-0.01707
-106.724	1.12269	-0.01575
-107.168	1.12051	-0.01474
-107.612	1.11834	-0.01356
-108.056	1.11617	-0.01229
-108.5	1.11399	-0.01078
-108.944	1.11182	-0.00901
-109.388	1.10965	-0.0077
-109.832	1.10747	-0.00605
-110.275	1.1053	-0.00418
-110.719	1.10313	-0.00206
-111.163	1.10095	-0.000184
-111.607	1.09878	0.00216
-112.051	1.09661	0.0047
-112.495	1.09443	0.00834
-112.939	1.09226	0.01383
-113.383	1.09009	0.02423
-113.827	1.08791	0.04613
-114.271	1.08574	0.08257
-114.715	1.08357	0.13188
-115.159	1.08139	0.18028
-115.603	1.07922	0.21808
-116.046	1.07705	0.24276
-116.49	1.07487	0.26287
-116.934	1.0727	0.27885
-117.378	1.07052	0.29325
-117.822	1.06835	0.30717
-118.266	1.06618	0.32143
-118.71	1.064	0.33656
-119.154	1.06183	0.35133
-119.598	1.05966	0.36614
-120.042	1.05748	0.38099
-120.486	1.05531	0.39478
-120.93	1.05314	0.40793
-121.373	1.05096	0.4208
-121.817	1.04879	0.43408
-122.261	1.04662	0.44633
-122.705	1.04444	0.45913
-123.149	1.04227	0.47492
-123.593	1.0401	0.4941
-124.037	1.03792	0.51455
-124.481	1.03575	0.5401
-124.925	1.03357	0.56898
-104.532	1.12934	-0.0197
-104.976	1.12717	-0.01892
-105.419	1.125	-0.01755
-105.863	1.12282	-0.0168
-106.307	1.12065	-0.01576
-106.751	1.11847	-0.01451
-107.195	1.1163	-0.01323
-107.639	1.11413	-0.01191
-108.083	1.11195	-0.01044
-108.527	1.10978	-0.00865
-108.971	1.10761	-0.00754
-109.415	1.10543	-0.00578
-109.859	1.10326	-0.0039
-110.303	1.10109	-0.00201
-110.747	1.09891	0.000175
-111.19	1.09674	0.00227
-111.634	1.09457	0.00497
-112.078	1.09239	0.00847
-112.522	1.09022	0.01413
-112.966	1.08804	0.0252
-113.41	1.08587	0.04842
-113.854	1.0837	0.08625
-114.298	1.08153	0.13662
-114.742	1.07935	0.18539
-115.186	1.07718	0.22312
-115.63	1.075	0.24759
-116.074	1.07283	0.26787
-116.517	1.07066	0.28437
-116.961	1.06848	0.29862
-117.405	1.06631	0.31297
-117.849	1.06414	0.32757
-118.293	1.06196	0.34334
-118.737	1.05979	0.35829
-119.181	1.05762	0.3734
-119.625	1.05544	0.38859
-120.069	1.05327	0.40253
-120.513	1.0511	0.41597
-120.957	1.04892	0.42927
-121.401	1.04675	0.44199
-121.844	1.04458	0.4553
-122.288	1.0424	0.46896
-122.732	1.04023	0.48544
-123.176	1.03805	0.50495
-123.62	1.03588	0.52661
-124.064	1.03371	0.55471
-124.508	1.03154	0.58335
-124.952	1.02936	0.61254
-103.671	1.12947	-0.02012
-104.115	1.1273	-0.01955
-104.559	1.12513	-0.01832
-105.003	1.12295	-0.01735
-105.447	1.12078	-0.01632
-105.89	1.11861	-0.0154
-106.334	1.11643	-0.01448
-106.778	1.11426	-0.013
-107.222	1.11209	-0.0115
-107.666	1.10991	-0.00997
-108.11	1.10774	-0.0087
-108.554	1.10557	-0.00712
-108.998	1.10339	-0.00535
-109.442	1.10122	-0.00375
-109.886	1.09905	-0.00183
-110.33	1.09687	0.000498
-110.774	1.0947	0.0027
-111.218	1.09253	0.00524
-111.661	1.09035	0.00895
-112.105	1.08818	0.01526
-112.549	1.086	0.02706
-112.993	1.08383	0.05215
-113.437	1.08166	0.09222
-113.881	1.07948	0.14411
-114.325	1.07731	0.19401
-114.769	1.07514	0.23204
-115.213	1.07296	0.25548
-115.657	1.07079	0.27641
-116.101	1.06862	0.29249
-116.545	1.06644	0.30728
-116.988	1.06427	0.32249
-117.432	1.0621	0.338
-117.876	1.05992	0.35382
-118.32	1.05775	0.37072
-118.764	1.05558	0.38602
-119.208	1.0534	0.40115
-119.652	1.05123	0.4155
-120.096	1.04906	0.42925
-120.54	1.04688	0.44343
-120.984	1.04471	0.45661
-121.428	1.04254	0.47117
-121.872	1.04036	0.48474
-122.315	1.03819	0.50269
-122.759	1.03601	0.5238
-123.203	1.03384	0.54868
-123.647	1.03167	0.57964
-124.091	1.02949	0.60869
-124.535	1.02732	0.63943
-124.979	1.02515	0.66714
-102.81	1.12961	-0.02076
-103.254	1.12743	-0.01998
-103.698	1.12526	-0.01924
-104.142	1.12309	-0.01812
-104.586	1.12091	-0.01716
-105.03	1.11874	-0.01601
-105.474	1.11657	-0.01497
-105.918	1.11439	-0.01401
-106.362	1.11222	-0.01257
-106.805	1.11004	-0.01133
-107.249	1.10787	-0.0097
-107.693	1.1057	-0.00823
-108.137	1.10353	-0.00678
-108.581	1.10135	-0.00489
-109.025	1.09918	-0.00349
-109.469	1.097	-0.00154
-109.913	1.09483	0.000827
-110.357	1.09266	0.00311
-110.801	1.09048	0.00589
-111.245	1.08831	0.00943
-111.689	1.08614	0.01574
-112.132	1.08396	0.02912
-112.576	1.08179	0.0569
-113.02	1.07962	0.10019
-113.464	1.07744	0.15466
-113.908	1.07527	0.2051
-114.352	1.0731	0.24269
-114.796	1.07092	0.26578
-115.24	1.06875	0.28641
-115.684	1.06658	0.30332
-116.128	1.0644	0.31844
-116.572	1.06223	0.33451
-117.016	1.06006	0.35138
-117.459	1.05788	0.36712
-117.903	1.05571	0.38466
-118.347	1.05354	0.40182
-118.791	1.05136	0.41711
-119.235	1.04919	0.43168
-119.679	1.04701	0.44607
-120.123	1.04484	0.46197
-120.567	1.04267	0.47496
-121.011	1.04049	0.49012
-121.455	1.03832	0.50524
-121.899	1.03615	0.52501
-122.343	1.03397	0.54856
-122.786	1.0318	0.57642
-123.23	1.02963	0.60881
-123.674	1.02745	0.64101
-124.118	1.02528	0.67357
-124.562	1.02311	0.69974
-101.949	1.12974	-0.02113
-102.393	1.12757	-0.02052
-102.837	1.12539	-0.01968
-103.281	1.12322	-0.01892
-103.725	1.12105	-0.01802
-104.169	1.11887	-0.01697
-104.613	1.1167	-0.01583
-105.057	1.11453	-0.01468
-105.501	1.11235	-0.01359
-105.945	1.11018	-0.01212
-106.389	1.108	-0.01077
-106.833	1.10583	-0.00941
-107.276	1.10366	-0.00784
-107.72	1.10148	-0.00645
-108.164	1.09931	-0.00458
-108.608	1.09714	-0.00305
-109.052	1.09496	-0.00115
-109.496	1.09279	0.00101
-109.94	1.09062	0.00309
-110.384	1.08844	0.00598
-110.828	1.08627	0.00972
-111.272	1.0841	0.01697
-111.716	1.08192	0.03224
-112.16	1.07975	0.06252
-112.603	1.07758	0.10965
-113.047	1.0754	0.16683
-113.491	1.07323	0.21742
-113.935	1.07106	0.25442
-114.379	1.06888	0.27685
-114.823	1.06671	0.29769
-115.267	1.06454	0.31634
-115.711	1.06236	0.33132
-116.155	1.06019	0.34871
-116.599	1.05801	0.36697
-117.043	1.05584	0.38337
-117.487	1.05367	0.40142
-117.93	1.05149	0.41961
-118.374	1.04932	0.43552
-118.818	1.04715	0.45081
-119.262	1.04497	0.46576
-119.706	1.0428	0.48214
-120.15	1.04063	0.49617
-120.594	1.03845	0.51192
-121.038	1.03628	0.5302
-121.482	1.03411	0.55319
-121.926	1.03193	0.58052
-122.37	1.02976	0.61039
-122.814	1.02759	0.64521
-123.257	1.02541	0.67984
-123.701	1.02324	0.71241
-124.145	1.02106	0.73123
-124.589	1.01889	0.73506
-101.089	1.12987	-0.02186
-101.533	1.1277	-0.02111
-101.977	1.12553	-0.02026
-102.42	1.12335	-0.01939
-102.864	1.12118	-0.01866
-103.308	1.11901	-0.01763
-103.752	1.11683	-0.01647
-104.196	1.11466	-0.01559
-104.64	1.11248	-0.01419
-105.084	1.11031	-0.0133
-105.528	1.10814	-0.01179
-105.972	1.10596	-0.01034
-106.416	1.10379	-0.00895
-106.86	1.10162	-0.0076
-107.304	1.09944	-0.00611
-107.747	1.09727	-0.00428
-108.191	1.0951	-0.00255
-108.635	1.09292	-0.000783
-109.079	1.09075	0.00112
-109.523	1.08858	0.00363
-109.967	1.0864	0.00591
-110.411	1.08423	0.01065
-110.855	1.08206	0.01793
-111.299	1.07988	0.03498
-111.743	1.07771	0.06827
-112.187	1.07553	0.11983
-112.631	1.07336	0.18027
-113.074	1.07119	0.23046
-113.518	1.06901	0.26702
-113.962	1.06684	0.29033
-114.406	1.06467	0.31017
-114.85	1.06249	0.32809
-115.294	1.06032	0.34587
-115.738	1.05815	0.36411
-116.182	1.05597	0.38294
-116.626	1.0538	0.40127
-117.07	1.05163	0.41974
-117.514	1.04945	0.43811
-117.958	1.04728	0.4563
-118.401	1.04511	0.4712
-118.845	1.04293	0.4868
-119.289	1.04076	0.50473
-119.733	1.03859	0.51924
-120.177	1.03641	0.5364
-120.621	1.03424	0.55779
-121.065	1.03207	0.58426
-121.509	1.02989	0.61431
-121.953	1.02772	0.64789
-122.397	1.02554	0.68758
-122.841	1.02337	0.7271
-123.285	1.0212	0.75617
-123.729	1.01902	0.76564
-124.172	1.01685	0.76236
-124.616	1.01468	0.73483
-100.672	1.12783	-0.02143
-101.116	1.12566	-0.02073
-101.56	1.12348	-0.02003
-102.004	1.12131	-0.01935
-102.448	1.11914	-0.01812
-102.891	1.11696	-0.01726
-103.335	1.11479	-0.01614
-103.779	1.11262	-0.01509
-104.223	1.11044	-0.01397
-104.667	1.10827	-0.01268
-105.111	1.1061	-0.01143
-105.555	1.10392	-0.00986
-105.999	1.10175	-0.0088
-106.443	1.09958	-0.00723
-106.887	1.0974	-0.00588
-107.331	1.09523	-0.00409
-107.775	1.09306	-0.0022
-108.218	1.09088	-0.00063
-108.662	1.08871	0.00138
-109.106	1.08654	0.00383
-109.55	1.08436	0.00626
-109.994	1.08219	0.01083
-110.438	1.08001	0.01936
-110.882	1.07784	0.0382
-111.326	1.07567	0.07503
-111.77	1.07349	0.13029
-112.214	1.07132	0.19331
-112.658	1.06915	0.2453
-113.102	1.06697	0.28017
-113.545	1.0648	0.30281
-113.989	1.06263	0.32355
-114.433	1.06045	0.34197
-114.877	1.05828	0.36151
-115.321	1.05611	0.38111
-115.765	1.05393	0.40153
-116.209	1.05176	0.42015
-116.653	1.04959	0.44048
-117.097	1.04741	0.45923
-117.541	1.04524	0.47671
-117.985	1.04306	0.49396
-118.429	1.04089	0.51004
-118.873	1.03872	0.52849
-119.316	1.03655	0.54475
-119.76	1.03437	0.56425
-120.204	1.0322	0.58791
-120.648	1.03002	0.61845
-121.092	1.02785	0.65219
-121.536	1.02568	0.69059
-121.98	1.0235	0.73106
-122.424	1.02133	0.77302
-122.868	1.01916	0.79489
-123.312	1.01698	0.79752
-123.756	1.01481	0.78145
-124.2	1.01264	0.74632
-124.643	1.01046	0.70478
-99.811	1.12796	-0.02171
-100.255	1.12579	-0.02125
-100.699	1.12362	-0.02057
-101.143	1.12144	-0.01939
-101.587	1.11927	-0.01902
-102.031	1.1171	-0.01779
-102.475	1.11492	-0.01694
-102.919	1.11275	-0.01591
-103.362	1.11058	-0.01456
-103.806	1.1084	-0.01334
-104.25	1.10623	-0.01222
-104.694	1.10406	-0.01094
-105.138	1.10188	-0.00955
-105.582	1.09971	-0.00807
-106.026	1.09753	-0.00663
-106.47	1.09536	-0.00522
-106.914	1.09319	-0.00333
-107.358	1.09102	-0.0019
-107.802	1.08884	-6.1e-05
-108.246	1.08667	0.00183
-108.689	1.08449	0.00376
-109.133	1.08232	0.00669
-109.577	1.08015	0.01145
-110.021	1.07797	0.02105
-110.465	1.0758	0.04195
-110.909	1.07363	0.08295
-111.353	1.07145	0.14193
-111.797	1.06928	0.20665
-112.241	1.06711	0.25957
-112.685	1.06493	0.29363
-113.129	1.06276	0.31692
-113.573	1.06059	0.33882
-114.016	1.05841	0.35759
-114.46	1.05624	0.37863
-114.904	1.05407	0.40016
-115.348	1.05189	0.42045
-115.792	1.04972	0.44074
-116.236	1.04754	0.4631
-116.68	1.04537	0.48123
-117.124	1.0432	0.49874
-117.568	1.04102	0.51921
-118.012	1.03885	0.53507
-118.456	1.03668	0.55494
-118.9	1.0345	0.57399
-119.344	1.03233	0.59621
-119.787	1.03016	0.62304
-120.231	1.02798	0.65626
-120.675	1.02581	0.69534
-121.119	1.02364	0.73783
-121.563	1.02146	0.78225
-122.007	1.01929	0.82076
-122.451	1.01712	0.82991
-122.895	1.01494	0.82352
-123.339	1.01277	0.79584
-123.783	1.0106	0.75226
-124.227	1.00842	0.69939
-124.671	1.00625	0.63553
-98.95	1.1281	-0.02198
-99.394	1.12592	-0.02146
-99.838	1.12375	-0.0209
-100.282	1.12158	-0.02017
-100.726	1.1194	-0.01939
-101.17	1.11723	-0.01864
-101.614	1.11506	-0.01759
-102.058	1.11288	-0.01645
-102.502	1.11071	-0.01551
-102.946	1.10854	-0.01427
-103.39	1.10636	-0.01312
-103.833	1.10419	-0.01217
-104.277	1.10202	-0.0104
-104.721	1.09984	-0.00923
-105.165	1.09767	-0.00814
-105.609	1.09549	-0.00624
-106.053	1.09332	-0.0051
-106.497	1.09115	-0.00315
-106.941	1.08897	-0.00174
-107.385	1.0868	0.000218
-107.829	1.08463	0.00226
-108.273	1.08245	0.00413
-108.717	1.08028	0.00705
-109.16	1.07811	0.01207
-109.604	1.07593	0.0222
-110.048	1.07376	0.04585
-110.492	1.07159	0.09207
-110.936	1.06941	0.15486
-111.38	1.06724	0.22072
-111.824	1.06506	0.27365
-112.268	1.06289	0.30893
-112.712	1.06072	0.3317
-113.156	1.05855	0.35413
-113.6	1.05637	0.37409
-114.044	1.0542	0.39744
-114.488	1.05203	0.41981
-114.931	1.04985	0.44149
-115.375	1.04768	0.46368
-115.819	1.0455	0.48553
-116.263	1.04333	0.50566
-116.707	1.04116	0.52346
-117.151	1.03898	0.54333
-117.595	1.03681	0.56251
-118.039	1.03464	0.58509
-118.483	1.03246	0.60534
-118.927	1.03029	0.63062
-119.371	1.02812	0.66289
-119.815	1.02594	0.70153
-120.258	1.02377	0.74286
-120.702	1.0216	0.78939
-121.146	1.01942	0.83291
-121.59	1.01725	0.86799
-122.034	1.01507	0.86218
-122.478	1.0129	0.84438
-122.922	1.01073	0.80604
-123.366	1.00856	0.75285
-123.81	1.00638	0.68784
-124.254	1.00421	0.61822
-124.698	1.00203	0.54122
-98.09	1.12823	-0.02211
-98.534	1.12606	-0.02199
-98.977	1.12388	-0.02125
-99.421	1.12171	-0.0206
-99.865	1.11953	-0.01951
-100.309	1.11736	-0.01896
-100.753	1.11519	-0.01826
-101.197	1.11302	-0.01707
-101.641	1.11084	-0.01602
-102.085	1.10867	-0.01526
-102.529	1.10649	-0.0139
-102.973	1.10432	-0.01256
-103.417	1.10215	-0.01162
-103.861	1.09997	-0.01012
-104.304	1.0978	-0.00888
-104.748	1.09563	-0.00749
-105.192	1.09345	-0.00573
-105.636	1.09128	-0.00463
-106.08	1.08911	-0.00274
-106.524	1.08693	-0.00136
-106.968	1.08476	0.00036
-107.412	1.08259	0.00212
-107.856	1.08041	0.00426
-108.3	1.07824	0.00751
-108.744	1.07607	0.01229
-109.188	1.07389	0.02382
-109.631	1.07172	0.05013
-110.075	1.06955	0.10186
-110.519	1.06737	0.16871
-110.963	1.0652	0.2352
-111.407	1.06303	0.28857
-111.851	1.06085	0.32354
-112.295	1.05868	0.34679
-112.739	1.0565	0.37104
-113.183	1.05433	0.39269
-113.627	1.05216	0.41714
-114.071	1.04998	0.44122
-114.515	1.04781	0.46452
-114.959	1.04564	0.48807
-115.402	1.04346	0.50984
-115.846	1.04129	0.53164
-116.29	1.03912	0.55052
-116.734	1.03694	0.57137
-117.178	1.03477	0.59288
-117.622	1.0326	0.61519
-118.066	1.03042	0.63895
-118.51	1.02825	0.66918
-118.954	1.02608	0.7055
-119.398	1.0239	0.75206
-119.842	1.02173	0.79785
-120.286	1.01956	0.84663
-120.729	1.01738	0.88419
-121.173	1.01521	0.90584
-121.617	1.01303	0.88444
-122.061	1.01086	0.85871
-122.505	1.00869	0.80883
-122.949	1.00651	0.74187
-123.393	1.00434	0.67346
-123.837	1.00217	0.59803
-124.281	0.99999	0.5098
-124.725	0.99782	0.41387
-97.229	1.12836	-0.02282
-97.673	1.12619	-0.02214
-98.117	1.12402	-0.02171
-98.561	1.12184	-0.02107
-99.005	1.11967	-0.02005
-99.448	1.11749	-0.01961
-99.892	1.11532	-0.01874
-100.336	1.11315	-0.01778
-100.78	1.11097	-0.01705
-101.224	1.1088	-0.01606
-101.668	1.10663	-0.01461
-102.112	1.10445	-0.0136
-102.556	1.10228	-0.01227
-103	1.10011	-0.01145
-103.444	1.09793	-0.00996
-103.888	1.09576	-0.00866
-104.332	1.09359	-0.00714
-104.775	1.09141	-0.00541
-105.219	1.08924	-0.00443
-105.663	1.08707	-0.00253
-106.107	1.08489	-0.0012
-106.551	1.08272	0.000858
-106.995	1.08055	0.00226
-107.439	1.07837	0.00437
-107.883	1.0762	0.00754
-108.327	1.07403	0.01297
-108.771	1.07185	0.02535
-109.215	1.06968	0.05479
-109.659	1.0675	0.11186
-110.103	1.06533	0.18263
-110.546	1.06316	0.2519
-110.99	1.06098	0.30454
-111.434	1.05881	0.33973
-111.878	1.05664	0.36488
-112.322	1.05446	0.38871
-112.766	1.05229	0.41334
-113.21	1.05012	0.43862
-113.654	1.04794	0.4646
-114.098	1.04577	0.48951
-114.542	1.0436	0.51564
-114.986	1.04142	0.53653
-115.43	1.03925	0.55891
-115.873	1.03708	0.58084
-116.317	1.0349	0.60249
-116.761	1.03273	0.62529
-117.205	1.03056	0.64996
-117.649	1.02838	0.67799
-118.093	1.02621	0.71123
-118.537	1.02404	0.75425
-118.981	1.02186	0.80374
-119.425	1.01969	0.8539
-119.869	1.01751	0.90277
-120.313	1.01534	0.93836
-120.757	1.01317	0.9381
-121.2	1.01099	0.90356
-121.644	1.00882	0.86273
-122.088	1.00665	0.80844
-122.532	1.00447	0.72468
-122.976	1.0023	0.65227
-123.42	1.00013	0.56991
-123.864	0.99795	0.4696
-124.308	0.99578	0.36673
-124.752	0.99361	0.284
-96.368	1.1285	-0.02293
-96.812	1.12632	-0.02255
-97.256	1.12415	-0.02183
-97.7	1.12197	-0.02133
-98.144	1.1198	-0.02091
-98.588	1.11763	-0.01995
-99.032	1.11545	-0.01923
-99.476	1.11328	-0.01843
-99.919	1.11111	-0.01747
-100.363	1.10893	-0.01669
-100.807	1.10676	-0.01559
-101.251	1.10459	-0.0146
-101.695	1.10241	-0.01335
-102.139	1.10024	-0.01204
-102.583	1.09807	-0.01098
-103.027	1.09589	-0.00966
-103.471	1.09372	-0.00814
-103.915	1.09155	-0.00658
-104.359	1.08937	-0.00522
-104.803	1.0872	-0.00385
-105.247	1.08502	-0.00227
-105.69	1.08285	-0.00107
-106.134	1.08068	0.000582
-106.578	1.0785	0.00238
-107.022	1.07633	0.00467
-107.466	1.07416	0.00717
-107.91	1.07198	0.01319
-108.354	1.06981	0.02705
-108.798	1.06764	0.06022
-109.242	1.06546	0.12278
-109.686	1.06329	0.19766
-110.13	1.06112	0.26964
-110.574	1.05894	0.3224
-111.017	1.05677	0.35727
-111.461	1.0546	0.38191
-111.905	1.05242	0.40876
-112.349	1.05025	0.43526
-112.793	1.04808	0.46243
-113.237	1.0459	0.48977
-113.681	1.04373	0.51709
-114.125	1.04156	0.54256
-114.569	1.03938	0.5663
-115.013	1.03721	0.58889
-115.457	1.03503	0.61149
-115.901	1.03286	0.63616
-116.344	1.03069	0.65996
-116.788	1.02851	0.6884
-117.232	1.02634	0.7223
-117.676	1.02417	0.76138
-118.12	1.02199	0.80595
-118.564	1.01982	0.85866
-119.008	1.01765	0.91326
-119.452	1.01547	0.95643
-119.896	1.0133	0.97393
-120.34	1.01113	0.95014
-120.784	1.00895	0.91031
-121.228	1.00678	0.85402
-121.671	1.00461	0.78611
-122.115	1.00243	0.70707
-122.559	1.00026	0.62334
-123.003	0.99809	0.52843
-123.447	0.99591	0.4173
-123.891	0.99374	0.31269
-124.335	0.99157	0.23877
-124.779	0.98939	0.18258
-95.507	1.12863	-0.02347
-95.951	1.12645	-0.02278
-96.395	1.12428	-0.02239
-96.839	1.12211	-0.02174
-97.283	1.11993	-0.02113
-97.727	1.11776	-0.02068
-98.171	1.11559	-0.01975
-98.615	1.11341	-0.01904
-99.059	1.11124	-0.01801
-99.503	1.10907	-0.01728
-99.947	1.10689	-0.01633
-100.39	1.10472	-0.01555
-100.834	1.10255	-0.01439
-101.278	1.10037	-0.01293
-101.722	1.0982	-0.01186
-102.166	1.09603	-0.01053
-102.61	1.09385	-0.00931
-103.054	1.09168	-0.00801
-103.498	1.0895	-0.00639
-103.942	1.08733	-0.00491
-104.386	1.08516	-0.00378
-104.83	1.08298	-0.00222
-105.274	1.08081	-0.000911
-105.718	1.07864	0.000806
-106.161	1.07646	0.00221
-106.605	1.07429	0.0045
-107.049	1.07212	0.00767
-107.493	1.06994	0.01363
-107.937	1.06777	0.02908
-108.381	1.0656	0.0668
-108.825	1.06342	0.13517
-109.269	1.06125	0.21397
-109.713	1.05908	0.28801
-110.157	1.0569	0.34147
-110.601	1.05473	0.37607
-111.045	1.05255	0.40218
-111.488	1.05038	0.43059
-111.932	1.04821	0.45863
-112.376	1.04604	0.48837
-112.82	1.04386	0.51866
-113.264	1.04169	0.54612
-113.708	1.03951	0.57219
-114.152	1.03734	0.59736
-114.596	1.03517	0.62116
-115.04	1.03299	0.64558
-115.484	1.03082	0.67478
-115.928	1.02865	0.69842
-116.372	1.02647	0.73447
-116.815	1.0243	0.77318
-117.259	1.02213	0.81431
-117.703	1.01995	0.86158
-118.147	1.01778	0.91516
-118.591	1.01561	0.97083
-119.035	1.01343	0.99662
-119.479	1.01126	0.97861
-119.923	1.00909	0.95201
-120.367	1.00691	0.90048
-120.811	1.00474	0.83048
-121.255	1.00256	0.75482
-121.699	1.00039	0.67983
-122.142	0.99822	0.58354
-122.586	0.99604	0.47836
-123.03	0.99387	0.3568
-123.474	0.9917	0.25278
-123.918	0.98952	0.19547
-124.362	0.98735	0.15159
-124.806	0.98518	0.12326
-94.647	1.12876	-0.02342
-95.091	1.12659	-0.02322
-95.534	1.12441	-0.02234
-95.978	1.12224	-0.02204
-96.422	1.12007	-0.02131
-96.866	1.11789	-0.02081
-97.31	1.11572	-0.02041
-97.754	1.11355	-0.01942
-98.198	1.11137	-0.01847
-98.642	1.1092	-0.01771
-99.086	1.10702	-0.01712
-99.53	1.10485	-0.01613
-99.974	1.10268	-0.01487
-100.418	1.10051	-0.01372
-100.862	1.09833	-0.01269
-101.305	1.09616	-0.01133
-101.749	1.09398	-0.01016
-102.193	1.09181	-0.00875
-102.637	1.08964	-0.00745
-103.081	1.08746	-0.00616
-103.525	1.08529	-0.0048
-103.969	1.08312	-0.00376
-104.413	1.08094	-0.00179
-104.857	1.07877	-0.000625
-105.301	1.0766	0.00125
-105.745	1.07442	0.00234
-106.189	1.07225	0.00465
-106.632	1.07008	0.00792
-107.076	1.0679	0.01378
-107.52	1.06573	0.03152
-107.964	1.06356	0.07325
-108.408	1.06138	0.14866
-108.852	1.05921	0.23226
-109.296	1.05703	0.30848
-109.74	1.05486	0.3611
-110.184	1.05269	0.39692
-110.628	1.05051	0.42412
-111.072	1.04834	0.45446
-111.516	1.04617	0.48504
-111.959	1.04399	0.5166
-112.403	1.04182	0.54917
-112.847	1.03965	0.57974
-113.291	1.03747	0.60485
-113.735	1.0353	0.63136
-114.179	1.03313	0.65631
-114.623	1.03095	0.68213
-115.067	1.02878	0.71355
-115.511	1.02661	0.74531
-115.955	1.02443	0.78457
-116.399	1.02226	0.82757
-116.843	1.02008	0.87212
-117.286	1.01791	0.92233
-117.73	1.01574	0.96722
-118.174	1.01357	1.01006
-118.618	1.01139	1.0217
-119.062	1.00922	0.9838
-119.506	1.00705	0.946
-119.95	1.00487	0.87771
-120.394	1.0027	0.79589
-120.838	1.00052	0.72297
-121.282	0.99835	0.64153
-121.726	0.99618	0.53458
-122.17	0.994	0.41135
-122.614	0.99183	0.28513
-123.057	0.98966	0.19964
-123.501	0.98748	0.15605
-123.945	0.98531	0.12436
-124.389	0.98314	0.10449
-124.833	0.98096	0.09176
-93.786	1.12889	-0.02401
-94.23	1.12672	-0.02343
-94.674	1.12455	-0.02325
-95.118	1.12237	-0.02229
-95.562	1.1202	-0.022
-96.005	1.11803	-0.02121
-96.449	1.11585	-0.02068
-96.893	1.11368	-0.02016
-97.337	1.11151	-0.01928
-97.781	1.10933	-0.01818
-98.225	1.10716	-0.01755
-98.669	1.10498	-0.01663
-99.113	1.10281	-0.0158
-99.557	1.10064	-0.01475
-100.001	1.09846	-0.01358
-100.445	1.09629	-0.01236
-100.889	1.09412	-0.0109
-101.333	1.09194	-0.0098
-101.776	1.08977	-0.00832
-102.22	1.0876	-0.00743
-102.664	1.08542	-0.00563
-103.108	1.08325	-0.00459
-103.552	1.08108	-0.00319
-103.996	1.0789	-0.00176
-104.44	1.07673	-0.000364
-104.884	1.07455	0.00112
-105.328	1.07238	0.00257
-105.772	1.07021	0.00454
-106.216	1.06804	0.00775
-106.66	1.06586	0.01449
-107.103	1.06369	0.03419
-107.547	1.06151	0.08169
-107.991	1.05934	0.16382
-108.435	1.05717	0.25184
-108.879	1.05499	0.33067
-109.323	1.05282	0.38196
-109.767	1.05065	0.41843
-110.211	1.04847	0.44833
-110.655	1.0463	0.481
-111.099	1.04413	0.5141
-111.543	1.04195	0.54831
-111.987	1.03978	0.58172
-112.43	1.03761	0.6137
-112.874	1.03543	0.64062
-113.318	1.03326	0.66761
-113.762	1.03109	0.69517
-114.206	1.02891	0.72418
-114.65	1.02674	0.75646
-115.094	1.02456	0.79188
-115.538	1.02239	0.83696
-115.982	1.02022	0.88115
-116.426	1.01805	0.93029
-116.87	1.01587	0.97887
-117.314	1.0137	1.03091
-117.757	1.01152	1.04389
-118.201	1.00935	1.01217
-118.645	1.00718	0.98478
-119.089	1.005	0.91415
-119.533	1.00283	0.83674
-119.977	1.00066	0.75616
-120.421	0.99848	0.68424
-120.865	0.99631	0.58771
-121.309	0.99414	0.46243
-121.753	0.99196	0.32473
-122.197	0.98979	0.21195
-122.641	0.98762	0.15161
-123.085	0.98544	0.12241
-123.528	0.98327	0.09998
-123.972	0.9811	0.08855
-124.416	0.97892	0.08162
-124.86	0.97675	0.07629
-92.925	1.12902	-0.02423
-93.369	1.12685	-0.02349
-93.813	1.12468	-0.02342
-94.257	1.12251	-0.02266
-94.701	1.12033	-0.022
-95.145	1.11816	-0.02166
-95.589	1.11598	-0.0211
-96.033	1.11381	-0.0204
-96.477	1.11164	-0.01962
-96.92	1.10946	-0.01886
-97.364	1.10729	-0.01813
-97.808	1.10512	-0.01742
-98.252	1.10294	-0.01623
-98.696	1.10077	-0.01546
-99.14	1.0986	-0.01443
-99.584	1.09642	-0.01322
-100.028	1.09425	-0.01203
-100.472	1.09208	-0.01063
-100.916	1.0899	-0.00968
-101.36	1.08773	-0.0082
-101.804	1.08556	-0.00692
-102.247	1.08338	-0.00564
-102.691	1.08121	-0.00434
-103.135	1.07904	-0.00301
-103.579	1.07686	-0.00163
-104.023	1.07469	-0.000278
-104.467	1.07251	0.000954
-104.911	1.07034	0.00175
-105.355	1.06817	0.00465
-105.799	1.06599	0.00776
-106.243	1.06382	0.01473
-106.687	1.06165	0.03753
-107.131	1.05947	0.09146
-107.574	1.0573	0.18079
-108.018	1.05513	0.27355
-108.462	1.05295	0.35237
-108.906	1.05078	0.40439
-109.35	1.04861	0.4427
-109.794	1.04643	0.47425
-110.238	1.04426	0.51041
-110.682	1.04209	0.54634
-111.126	1.03991	0.58349
-111.57	1.03774	0.61754
-112.014	1.03557	0.64998
-112.458	1.03339	0.67814
-112.901	1.03122	0.70734
-113.345	1.02905	0.73884
-113.789	1.02687	0.76996
-114.233	1.0247	0.80502
-114.677	1.02252	0.8437
-115.121	1.02035	0.89512
-115.565	1.01818	0.93892
-116.009	1.016	0.98925
-116.453	1.01383	1.01652
-116.897	1.01166	1.0436
-117.341	1.00948	1.03924
-117.785	1.00731	0.98171
-118.229	1.00514	0.95996
-118.672	1.00296	0.82089
-119.116	1.00079	0.78437
-119.56	0.99862	0.70857
-120.004	0.99644	0.62166
-120.448	0.99427	0.50922
-120.892	0.99209	0.3597
-121.336	0.98992	0.22586
-121.78	0.98775	0.1471
-122.224	0.98557	0.11134
-122.668	0.9834	0.09448
-123.112	0.98123	0.08188
-123.556	0.97906	0.07618
-123.999	0.97688	0.07237
-124.443	0.97471	0.06985
-124.887	0.97253	0.06689
-92.064	1.12916	-0.02473
-92.508	1.12698	-0.02405
-92.952	1.12481	-0.02327
-93.396	1.12264	-0.02309
-93.84	1.12046	-0.02266
-94.284	1.11829	-0.02191
-94.728	1.11612	-0.02126
-95.172	1.11394	-0.02096
-95.616	1.11177	-0.02016
-96.06	1.1096	-0.01962
-96.504	1.10742	-0.01848
-96.948	1.10525	-0.01771
-97.391	1.10308	-0.0171
-97.835	1.1009	-0.01574
-98.279	1.09873	-0.01497
-98.723	1.09656	-0.01415
-99.167	1.09438	-0.01306
-99.611	1.09221	-0.01137
-100.055	1.09004	-0.01045
-100.499	1.08786	-0.00926
-100.943	1.08569	-0.00787
-101.387	1.08352	-0.00661
-101.831	1.08134	-0.00498
-102.275	1.07917	-0.00402
-102.718	1.07699	-0.00247
-103.162	1.07482	-0.00167
-103.606	1.07265	-0.000705
-104.05	1.07047	0.000981
-104.494	1.0683	0.00215
-104.938	1.06613	0.00435
-105.382	1.06395	0.00797
-105.826	1.06178	0.01534
-106.27	1.05961	0.04097
-106.714	1.05743	0.10267
-107.158	1.05526	0.19864
-107.602	1.05309	0.29729
-108.045	1.05091	0.37555
-108.489	1.04874	0.42953
-108.933	1.04657	0.46973
-109.377	1.04439	0.50393
-109.821	1.04222	0.54298
-110.265	1.04005	0.5808
-110.709	1.03787	0.62013
-111.153	1.0357	0.65688
-111.597	1.03352	0.69142
-112.041	1.03135	0.71992
-112.485	1.02918	0.7536
-112.929	1.027	0.78783
-113.372	1.02483	0.82058
-113.816	1.02266	0.85734
-114.26	1.02048	0.89937
-114.704	1.01831	0.9491
-115.148	1.01614	0.99704
-115.592	1.01396	1.05396
-116.036	1.01179	1.02584
-116.48	1.00962	1.03764
-116.924	1.00744	1.00046
-117.368	1.00527	0.90855
-117.812	1.0031	0.89282
-118.256	1.00092	0.7402
-118.7	0.99875	0.71521
-119.143	0.99657	0.6403
-119.587	0.9944	0.53403
-120.031	0.99223	0.37851
-120.475	0.99006	0.22482
-120.919	0.98788	0.13183
-121.363	0.98571	0.09662
-121.807	0.98353	0.07938
-122.251	0.98136	0.07274
-122.695	0.97919	0.0674
-123.139	0.97701	0.06628
-123.583	0.97484	0.06525
-124.027	0.97267	0.06463
-124.47	0.97049	0.06313
-124.914	0.96832	0.0619
-91.204	1.12929	-0.02489
-91.648	1.12712	-0.02449
-92.092	1.12494	-0.02381
-92.535	1.12277	-0.02332
-92.979	1.1206	-0.02288
-93.423	1.11842	-0.02217
-93.867	1.11625	-0.02176
-94.311	1.11408	-0.02105
-94.755	1.1119	-0.02076
-95.199	1.10973	-0.01981
-95.643	1.10756	-0.01935
-96.087	1.10538	-0.01837
-96.531	1.10321	-0.01737
-96.975	1.10104	-0.01659
-97.419	1.09886	-0.01544
-97.862	1.09669	-0.01469
-98.306	1.09451	-0.0137
-98.75	1.09234	-0.01251
-99.194	1.09017	-0.01123
-99.638	1.08799	-0.01022
-100.082	1.08582	-0.00877
-100.526	1.08365	-0.0076
-100.97	1.08147	-0.0063
-101.414	1.0793	-0.00477
-101.858	1.07713	-0.00377
-102.302	1.07495	-0.0026
-102.746	1.07278	-0.00149
-103.189	1.07061	-0.000214
-103.633	1.06843	0.00114
-104.077	1.06626	0.00202
-104.521	1.06409	0.00429
-104.965	1.06191	0.00807
-105.409	1.05974	0.01593
-105.853	1.05757	0.04479
-106.297	1.05539	0.11551
-106.741	1.05322	0.21923
-107.185	1.05105	0.32293
-107.629	1.04887	0.40128
-108.073	1.0467	0.456
-108.516	1.04452	0.50018
-108.96	1.04235	0.53629
-109.404	1.04018	0.57867
-109.848	1.038	0.61928
-110.292	1.03583	0.66143
-110.736	1.03366	0.69935
-111.18	1.03148	0.73766
-111.624	1.02931	0.76814
-112.068	1.02714	0.80336
-112.512	1.02496	0.84094
-112.956	1.02279	0.87567
-113.4	1.02062	0.9132
-113.844	1.01844	0.95691
-114.287	1.01627	1.00512
-114.731	1.0141	1.03614
-115.175	1.01192	1.0732
-115.619	1.00975	1.05175
-116.063	1.00758	0.99825
-116.507	1.0054	0.92487
-116.951	1.00323	0.81744
-117.395	1.00106	0.79655
-117.839	0.99888	0.67852
-118.283	0.99671	0.63946
-118.727	0.99453	0.5431
-119.171	0.99236	0.40861
-119.614	0.99019	0.22875
-120.058	0.98801	0.10753
-120.502	0.98584	0.06539
-120.946	0.98367	0.05652
-121.39	0.98149	0.05437
-121.834	0.97932	0.05592
-122.278	0.97715	0.05687
-122.722	0.97497	0.05817
-123.166	0.9728	0.05976
-123.61	0.97063	0.06071
-124.054	0.96845	0.06062
-124.498	0.96628	0.05945
-124.941	0.9641	0.05737
-90.343	1.12942	-0.02475
-90.787	1.12725	-0.02454
-91.231	1.12508	-0.02418
-91.675	1.1229	-0.02359
-92.119	1.12073	-0.02321
-92.563	1.11856	-0.02292
-93.006	1.11638	-0.0221
-93.45	1.11421	-0.02164
-93.894	1.11204	-0.02064
-94.338	1.10986	-0.0204
-94.782	1.10769	-0.01957
-95.226	1.10552	-0.01897
-95.67	1.10334	-0.01823
-96.114	1.10117	-0.0169
-96.558	1.09899	-0.01602
-97.002	1.09682	-0.0155
-97.446	1.09465	-0.01453
-97.89	1.09247	-0.01336
-98.333	1.0903	-0.01234
-98.777	1.08813	-0.01102
-99.221	1.08595	-0.0096
-99.665	1.08378	-0.00858
-100.109	1.08161	-0.00731
-100.553	1.07943	-0.00639
-100.997	1.07726	-0.00501
-101.441	1.07509	-0.00354
-101.885	1.07291	-0.00239
-102.329	1.07074	-0.00157
-102.773	1.06857	-0.000214
-103.217	1.06639	0.000718
-103.66	1.06422	0.00225
-104.104	1.06204	0.00423
-104.548	1.05987	0.00763
-104.992	1.0577	0.01659
-105.436	1.05553	0.05002
-105.88	1.05335	0.12924
-106.324	1.05118	0.24187
-106.768	1.049	0.35091
-107.212	1.04683	0.43021
-107.656	1.04466	0.48753
-108.1	1.04248	0.53374
-108.544	1.04031	0.57336
-108.988	1.03814	0.6192
-109.431	1.03596	0.66517
-109.875	1.03379	0.7074
-110.319	1.03162	0.7466
-110.763	1.02944	0.78916
-111.207	1.02727	0.81948
-111.651	1.0251	0.86023
-112.095	1.02292	0.90003
-112.539	1.02075	0.93488
-112.983	1.01858	0.974
-113.427	1.0164	1.02306
-113.871	1.01423	1.06176
-114.315	1.01205	1.06868
-114.758	1.00988	1.11783
-115.202	1.00771	1.05839
-115.646	1.00553	0.93631
-116.09	1.00336	0.74965
-116.534	1.00119	0.70182
-116.978	0.99901	0.70652
-117.422	0.99684	0.6028
-117.866	0.99467	0.52846
-118.31	0.99249	0.39975
-118.754	0.99032	0.2187
-119.198	0.98815	0.07562
-119.642	0.98597	0.02017
-120.085	0.9838	0.01907
-120.529	0.98163	0.0287
-120.973	0.97945	0.03653
-121.417	0.97728	0.04198
-121.861	0.97511	0.04854
-122.305	0.97293	0.05266
-122.749	0.97076	0.05566
-123.193	0.96859	0.05794
-123.637	0.96641	0.05785
-124.081	0.96424	0.05772
-124.525	0.96206	0.05541
-124.969	0.95989	0.0535
-89.482	1.12956	-0.02536
-89.926	1.12738	-0.02477
-90.37	1.12521	-0.02434
-90.814	1.12304	-0.02396
-91.258	1.12086	-0.0234
-91.702	1.11869	-0.02313
-92.146	1.11651	-0.02243
-92.59	1.11434	-0.0221
-93.034	1.11217	-0.02134
-93.477	1.10999	-0.02087
-93.921	1.10782	-0.02008
-94.365	1.10565	-0.01938
-94.809	1.10347	-0.01856
-95.253	1.1013	-0.0177
-95.697	1.09913	-0.01678
-96.141	1.09695	-0.01589
-96.585	1.09478	-0.01521
-97.029	1.09261	-0.01429
-97.473	1.09043	-0.01333
-97.917	1.08826	-0.01192
-98.361	1.08609	-0.01061
-98.804	1.08391	-0.00938
-99.248	1.08174	-0.00826
-99.692	1.07957	-0.00708
-100.136	1.07739	-0.00583
-100.58	1.07522	-0.00483
-101.024	1.07305	-0.00365
-101.468	1.07087	-0.00231
-101.912	1.0687	-0.00161
-102.356	1.06652	-0.000347
-102.8	1.06435	0.000786
-103.244	1.06218	0.00209
-103.688	1.06	0.00387
-104.131	1.05783	0.00736
-104.575	1.05566	0.01793
-105.019	1.05348	0.0562
-105.463	1.05131	0.14462
-105.907	1.04914	0.26706
-106.351	1.04696	0.37989
-106.795	1.04479	0.46482
-107.239	1.04262	0.52079
-107.683	1.04044	0.57084
-108.127	1.03827	0.61584
-108.571	1.0361	0.66346
-109.015	1.03392	0.71181
-109.459	1.03175	0.75963
-109.902	1.02957	0.79897
-110.346	1.0274	0.84015
-110.79	1.02523	0.8808
-111.234	1.02306	0.91909
-111.678	1.02088	0.9579
-112.122	1.01871	0.99402
-112.566	1.01653	1.03295
-113.01	1.01436	1.07377
-113.454	1.01219	1.09134
-113.898	1.01001	1.11377
-114.342	1.00784	1.09979
-114.786	1.00567	0.9251
-115.229	1.00349	0.89309
-115.673	1.00132	0.66937
-116.117	0.99915	0.64143
-116.561	0.99697	0.60269
-117.005	0.9948	0.48862
-117.449	0.99263	0.34728
-117.893	0.99045	0.18124
-118.337	0.98828	0.02261
-118.781	0.98611	-0.04183
-119.225	0.98393	-0.03653
-119.669	0.98176	-0.01247
-120.113	0.97959	0.00795
-120.556	0.97741	0.02355
-121	0.97524	0.03415
-121.444	0.97306	0.04363
-121.888	0.97089	0.05012
-122.332	0.96872	0.05353
-122.776	0.96654	0.05563
-123.22	0.96437	0.05674
-123.664	0.9622	0.05588
-124.108	0.96002	0.05402
-124.552	0.95785	0.05152
-124.996	0.95568	0.04913
-88.621	1.12969	-0.02574
-89.065	1.12752	-0.02511
-89.509	1.12534	-0.0246
-89.953	1.12317	-0.02423
-90.397	1.12099	-0.02366
-90.841	1.11882	-0.02335
-91.285	1.11665	-0.02272
-91.729	1.11447	-0.02204
-92.173	1.1123	-0.02199
-92.617	1.11013	-0.02087
-93.061	1.10795	-0.0206
-93.505	1.10578	-0.0198
-93.948	1.10361	-0.01921
-94.392	1.10143	-0.0183
-94.836	1.09926	-0.01743
-95.28	1.09709	-0.01652
-95.724	1.09491	-0.01569
-96.168	1.09274	-0.01489
-96.612	1.09057	-0.01403
-97.056	1.08839	-0.01275
-97.5	1.08622	-0.01134
-97.944	1.08404	-0.01014
-98.388	1.08187	-0.00911
-98.832	1.0797	-0.00789
-99.275	1.07753	-0.00665
-99.719	1.07535	-0.00564
-100.163	1.07318	-0.00465
-100.607	1.071	-0.00342
-101.051	1.06883	-0.0022
-101.495	1.06666	-0.00113
-101.939	1.06448	-0.00064
-102.383	1.06231	0.00077
-102.827	1.06014	0.00191
-103.271	1.05796	0.0038
-103.715	1.05579	0.00702
-104.159	1.05362	0.01918
-104.603	1.05144	0.06348
-105.046	1.04927	0.16352
-105.49	1.0471	0.2952
-105.934	1.04492	0.41116
-106.378	1.04275	0.49851
-106.822	1.04058	0.55855
-107.266	1.0384	0.61271
-107.71	1.03623	0.66135
-108.154	1.03405	0.71325
-108.598	1.03188	0.76562
-109.042	1.02971	0.82129
-109.486	1.02754	0.85842
-109.93	1.02536	0.89952
-110.373	1.02319	0.9428
-110.817	1.02101	0.98052
-111.261	1.01884	1.01655
-111.705	1.01667	1.05388
-112.149	1.01449	1.10447
-112.593	1.01232	1.11066
-113.037	1.01015	1.13662
-113.481	1.00797	1.02336
-113.925	1.0058	1.02131
-114.369	1.00363	0.82993
-114.813	1.00145	0.71527
-115.257	0.99928	0.63044
-115.7	0.99711	0.55267
-116.144	0.99493	0.45559
-116.588	0.99276	0.30177
-117.032	0.99059	0.08214
-117.476	0.98841	-0.06485
-117.92	0.98624	-0.12246
-118.364	0.98406	-0.11365
-118.808	0.98189	-0.07078
-119.252	0.97972	-0.03244
-119.696	0.97754	-0.0053
-120.14	0.97537	0.01469
-120.584	0.9732	0.02902
-121.027	0.97102	0.03983
-121.471	0.96885	0.0468
-121.915	0.96668	0.05172
-122.359	0.9645	0.05474
-122.803	0.96233	0.05541
-123.247	0.96016	0.05435
-123.691	0.95798	0.05228
-124.135	0.95581	0.04981
-124.579	0.95364	0.04758
-87.761	1.12982	-0.02579
-88.205	1.12765	-0.0254
-88.649	1.12547	-0.02488
-89.092	1.1233	-0.0245
-89.536	1.12113	-0.02396
-89.98	1.11895	-0.02348
-90.424	1.11678	-0.02301
-90.868	1.11461	-0.02269
-91.312	1.11243	-0.02208
-91.756	1.11026	-0.02171
-92.2	1.10809	-0.02102
-92.644	1.10591	-0.02026
-93.088	1.10374	-0.01969
-93.532	1.10157	-0.01881
-93.976	1.09939	-0.01786
-94.419	1.09722	-0.01703
-94.863	1.09505	-0.01614
-95.307	1.09287	-0.01566
-95.751	1.0907	-0.01488
-96.195	1.08853	-0.01378
-96.639	1.08635	-0.01261
-97.083	1.08418	-0.01152
-97.527	1.082	-0.01014
-97.971	1.07983	-0.00881
-98.415	1.07766	-0.00769
-98.859	1.07548	-0.00675
-99.303	1.07331	-0.00554
-99.746	1.07114	-0.00421
-100.19	1.06896	-0.00339
-100.634	1.06679	-0.00215
-101.078	1.06462	-0.00129
-101.522	1.06244	-0.000573
-101.966	1.06027	0.000897
-102.41	1.0581	0.00175
-102.854	1.05592	0.00348
-103.298	1.05375	0.00677
-103.742	1.05158	0.02078
-104.186	1.0494	0.07264
-104.63	1.04723	0.18561
-105.074	1.04506	0.32726
-105.517	1.04288	0.44772
-105.961	1.04071	0.53763
-106.405	1.03854	0.60168
-106.849	1.03636	0.66039
-107.293	1.03419	0.71462
-107.737	1.03201	0.77249
-108.181	1.02984	0.82748
-108.625	1.02767	0.87936
-109.069	1.02549	0.9226
-109.513	1.02332	0.96579
-109.957	1.02115	1.00949
-110.401	1.01897	1.04956
-110.844	1.0168	1.08024
-111.288	1.01463	1.11801
-111.732	1.01245	1.16877
-112.176	1.01028	1.13559
-112.62	1.00811	1.08287
-113.064	1.00593	0.91946
-113.508	1.00376	1.15167
-113.952	1.00158	0.68791
-114.396	0.99941	0.60063
-114.84	0.99724	0.54784
-115.284	0.99506	0.43031
-115.728	0.99289	0.26418
-116.171	0.99072	0.04759
-116.615	0.98854	-0.16246
-117.059	0.98637	-0.22685
-117.503	0.9842	-0.20271
-117.947	0.98202	-0.15143
-118.391	0.97985	-0.09096
-118.835	0.97768	-0.04604
-119.279	0.9755	-0.01167
-119.723	0.97333	0.01053
-120.167	0.97116	0.02461
-120.611	0.96898	0.037
-121.055	0.96681	0.04527
-121.498	0.96464	0.05078
-121.942	0.96246	0.05346
-122.386	0.96029	0.05423
-122.83	0.95812	0.05246
-123.274	0.95594	0.05058
-123.718	0.95377	0.04876
-124.162	0.95159	0.04647
-124.606	0.94942	0.04446
-86.9	1.12995	-0.02587
-87.344	1.12778	-0.02565
-87.788	1.12561	-0.02505
-88.232	1.12343	-0.02483
-88.676	1.12126	-0.02452
-89.12	1.11909	-0.02366
-89.563	1.11691	-0.02338
-90.007	1.11474	-0.02273
-90.451	1.11257	-0.02229
-90.895	1.11039	-0.02203
-91.339	1.10822	-0.02135
-91.783	1.10604	-0.02074
-92.227	1.10387	-0.02008
-92.671	1.1017	-0.01952
-93.115	1.09953	-0.01867
-93.559	1.09735	-0.01766
-94.003	1.09518	-0.01679
-94.447	1.093	-0.01601
-94.89	1.09083	-0.01516
-95.334	1.08866	-0.01463
-95.778	1.08648	-0.01334
-96.222	1.08431	-0.01218
-96.666	1.08214	-0.01096
-97.11	1.07996	-0.00965
-97.554	1.07779	-0.00875
-97.998	1.07562	-0.00747
-98.442	1.07344	-0.00652
-98.886	1.07127	-0.00515
-99.33	1.0691	-0.00436
-99.774	1.06692	-0.00344
-100.218	1.06475	-0.00225
-100.661	1.06258	-0.00132
-101.105	1.0604	-0.000582
-101.549	1.05823	0.000334
-101.993	1.05606	0.0016
-102.437	1.05388	0.00301
-102.881	1.05171	0.00674
-103.325	1.04954	0.02231
-103.769	1.04736	0.08314
-104.213	1.04519	0.20819
-104.657	1.04301	0.36132
-105.101	1.04084	0.48964
-105.545	1.03867	0.58013
-105.988	1.03649	0.64826
-106.432	1.03432	0.71491
-106.876	1.03215	0.77199
-107.32	1.02997	0.83599
-107.764	1.0278	0.89355
-108.208	1.02563	0.9443
-108.652	1.02345	0.99008
-109.096	1.02128	1.03272
-109.54	1.01911	1.07257
-109.984	1.01693	1.11771
-110.428	1.01476	1.14955
-110.872	1.01259	1.14047
-111.315	1.01041	1.1347
-111.759	1.00824	1.16629
-112.203	1.00607	1.20931
-112.647	1.00389	1.05132
-113.091	1.00172	0.79185
-113.535	0.99955	0.63396
-113.979	0.99737	0.50274
-114.423	0.9952	0.41696
-114.867	0.99302	0.22333
-115.311	0.99085	0.00288
-115.755	0.98868	-0.24885
-116.199	0.9865	-0.33666
-116.642	0.98433	-0.31174
-117.086	0.98216	-0.24019
-117.53	0.97998	-0.16435
-117.974	0.97781	-0.09806
-118.418	0.97564	-0.04983
-118.862	0.97346	-0.01495
-119.306	0.97129	0.00762
-119.75	0.96912	0.02438
-120.194	0.96694	0.03654
-120.638	0.96477	0.0453
-121.082	0.96259	0.05034
-121.526	0.96042	0.05231
-121.97	0.95825	0.05278
-122.413	0.95608	0.05158
-122.857	0.9539	0.04925
-123.301	0.95173	0.04714
-123.745	0.94955	0.04499
-124.189	0.94738	0.04339
-124.633	0.94521	0.04152
-86.483	1.12791	-0.02558
-86.927	1.12574	-0.0254
-87.371	1.12357	-0.025
-87.815	1.12139	-0.02462
-88.259	1.11922	-0.02398
-88.703	1.11705	-0.02354
-89.147	1.11487	-0.02319
-89.591	1.1127	-0.02285
-90.034	1.11053	-0.02202
-90.478	1.10835	-0.02171
-90.922	1.10618	-0.02123
-91.366	1.104	-0.0204
-91.81	1.10183	-0.01993
-92.254	1.09966	-0.01921
-92.698	1.09748	-0.01834
-93.142	1.09531	-0.01753
-93.586	1.09314	-0.01655
-94.03	1.09096	-0.01584
-94.474	1.08879	-0.01498
-94.918	1.08662	-0.01411
-95.362	1.08444	-0.01307
-95.805	1.08227	-0.01185
-96.249	1.0801	-0.01087
-96.693	1.07792	-0.0094
-97.137	1.07575	-0.00837
-97.581	1.07358	-0.00737
-98.025	1.0714	-0.00623
-98.469	1.06923	-0.00514
-98.913	1.06706	-0.00405
-99.357	1.06488	-0.00318
-99.801	1.06271	-0.00232
-100.245	1.06054	-0.00142
-100.689	1.05836	-0.000363
-101.132	1.05619	0.000117
-101.576	1.05401	0.00135
-102.02	1.05184	0.00249
-102.464	1.04967	0.00617
-102.908	1.04749	0.02436
-103.352	1.04532	0.09629
-103.796	1.04315	0.23547
-104.24	1.04097	0.39903
-104.684	1.0388	0.53494
-105.128	1.03663	0.62828
-105.572	1.03445	0.70221
-106.016	1.03228	0.77595
-106.459	1.03011	0.83805
-106.903	1.02793	0.90756
-107.347	1.02576	0.96756
-107.791	1.02359	1.01733
-108.235	1.02141	1.06047
-108.679	1.01924	1.10496
-109.123	1.01707	1.13943
-109.567	1.01489	1.17944
-110.011	1.01272	1.2043
-110.455	1.01055	1.11241
-110.899	1.00837	1.11808
-111.343	1.0062	1.16873
-111.786	1.00402	1.36719
-112.23	1.00185	1.0866
-112.674	0.99968	0.65435
-113.118	0.9975	0.57895
-113.562	0.99533	0.3901
-114.006	0.99316	0.16881
-114.45	0.99098	-0.07856
-114.894	0.98881	-0.33502
-115.338	0.98664	-0.43887
-115.782	0.98446	-0.41933
-116.226	0.98229	-0.34188
-116.67	0.98012	-0.25014
-117.114	0.97794	-0.16694
-117.557	0.97577	-0.09779
-118.001	0.97359	-0.04965
-118.445	0.97142	-0.01452
-118.889	0.96925	0.00915
-119.333	0.96708	0.02402
-119.777	0.9649	0.0375
-120.221	0.96273	0.04558
-120.665	0.96055	0.04997
-121.109	0.95838	0.05132
-121.553	0.95621	0.05199
-121.997	0.95403	0.04984
-122.441	0.95186	0.04816
-122.884	0.94969	0.04604
-123.328	0.94751	0.04376
-123.772	0.94534	0.04205
-124.216	0.94317	0.04047
-124.66	0.94099	0.03905
-85.622	1.12805	-0.02597
-86.066	1.12587	-0.02531
-86.51	1.1237	-0.02528
-86.954	1.12153	-0.02471
-87.398	1.11935	-0.02439
-87.842	1.11718	-0.02384
-88.286	1.11501	-0.02342
-88.73	1.11283	-0.02293
-89.174	1.11066	-0.02257
-89.618	1.10848	-0.02197
-90.062	1.10631	-0.0217
-90.505	1.10414	-0.02091
-90.949	1.10196	-0.0202
-91.393	1.09979	-0.01964
-91.837	1.09762	-0.01906
-92.281	1.09544	-0.01823
-92.725	1.09327	-0.01727
-93.169	1.0911	-0.01635
-93.613	1.08892	-0.01567
-94.057	1.08675	-0.01484
-94.501	1.08458	-0.0139
-94.945	1.0824	-0.01287
-95.389	1.08023	-0.01136
-95.833	1.07806	-0.0102
-96.276	1.07588	-0.00932
-96.72	1.07371	-0.00807
-97.164	1.07153	-0.00716
-97.608	1.06936	-0.00572
-98.052	1.06719	-0.00507
-98.496	1.06501	-0.00395
-98.94	1.06284	-0.00312
-99.384	1.06067	-0.00259
-99.828	1.05849	-0.00126
-100.272	1.05632	-0.000357
-100.716	1.05415	0.000226
-101.16	1.05197	0.000827
-101.603	1.0498	0.00254
-102.047	1.04763	0.00615
-102.491	1.04545	0.02754
-102.935	1.04328	0.11126
-103.379	1.04111	0.26664
-103.823	1.03893	0.44448
-104.267	1.03676	0.58584
-104.711	1.03459	0.68124
-105.155	1.03241	0.76437
-105.599	1.03024	0.84561
-106.043	1.02807	0.91729
-106.487	1.02589	0.98606
-106.93	1.02372	1.04766
-107.374	1.02154	1.09252
-107.818	1.01937	1.13409
-108.262	1.0172	1.17369
-108.706	1.01502	1.22553
-109.15	1.01285	1.22552
-109.594	1.01068	1.20416
-110.038	1.0085	1.01014
-110.482	1.00633	1.29324
-110.926	1.00416	1.19353
-111.37	1.00198	1.1828
-111.814	0.99981	0.92077
-112.257	0.99764	0.48308
-112.701	0.99546	0.42913
-113.145	0.99329	0.15377
-113.589	0.99112	-0.18677
-114.033	0.98894	-0.4434
-114.477	0.98677	-0.54417
-114.921	0.9846	-0.52716
-115.365	0.98242	-0.44294
-115.809	0.98025	-0.34236
-116.253	0.97808	-0.2422
-116.697	0.9759	-0.16027
-117.141	0.97373	-0.09239
-117.585	0.97155	-0.04569
-118.028	0.96938	-0.01154
-118.472	0.96721	0.01195
-118.916	0.96503	0.02671
-119.36	0.96286	0.0391
-119.804	0.96069	0.04637
-120.248	0.95851	0.04987
-120.692	0.95634	0.05052
-121.136	0.95417	0.05114
-121.58	0.95199	0.04866
-122.024	0.94982	0.04699
-122.468	0.94765	0.04488
-122.912	0.94547	0.04254
-123.355	0.9433	0.0411
-123.799	0.94113	0.03995
-124.243	0.93895	0.03839
-124.687	0.93678	0.03725
-84.762	1.12818	-0.0261
-85.206	1.126	-0.02568
-85.649	1.12383	-0.02525
-86.093	1.12166	-0.02513
-86.537	1.11948	-0.02469
-86.981	1.11731	-0.02446
-87.425	1.11514	-0.02384
-87.869	1.11296	-0.02321
-88.313	1.11079	-0.02282
-88.757	1.10862	-0.02246
-89.201	1.10644	-0.02194
-89.645	1.10427	-0.02127
-90.089	1.1021	-0.02087
-90.533	1.09992	-0.01996
-90.977	1.09775	-0.01948
-91.42	1.09558	-0.01877
-91.864	1.0934	-0.01784
-92.308	1.09123	-0.01713
-92.752	1.08906	-0.01627
-93.196	1.08688	-0.01541
-93.64	1.08471	-0.01469
-94.084	1.08254	-0.01378
-94.528	1.08036	-0.01266
-94.972	1.07819	-0.01155
-95.416	1.07601	-0.01041
-95.86	1.07384	-0.00915
-96.304	1.07167	-0.00785
-96.747	1.06949	-0.00681
-97.191	1.06732	-0.00568
-97.635	1.06515	-0.00473
-98.079	1.06297	-0.00391
-98.523	1.0608	-0.00294
-98.967	1.05863	-0.00198
-99.411	1.05645	-0.00177
-99.855	1.05428	-0.000592
-100.299	1.05211	-0.000118
-100.743	1.04993	0.000957
-101.187	1.04776	0.00184
-101.631	1.04559	0.00613
-102.074	1.04341	0.03159
-102.518	1.04124	0.12913
-102.962	1.03906	0.30164
-103.406	1.03689	0.49521
-103.85	1.03472	0.64126
-104.294	1.03255	0.74447
-104.738	1.03037	0.83966
-105.182	1.0282	0.92517
-105.626	1.02602	1.00083
-106.07	1.02385	1.06849
-106.514	1.02168	1.12846
-106.958	1.0195	1.17523
-107.401	1.01733	1.21567
-107.845	1.01516	1.24734
-108.289	1.01298	1.27511
-108.733	1.01081	1.22827
-109.177	1.00864	1.16131
-109.621	1.00646	0.99248
-110.065	1.00429	1.39772
-110.509	1.00212	1.16253
-110.953	0.99994	0.86501
-111.397	0.99777	0.67427
-111.841	0.9956	0.2928
-112.285	0.99342	0.20297
-112.729	0.99125	-0.14839
-113.172	0.98908	-0.51092
-113.616	0.9869	-0.65842
-114.06	0.98473	-0.63743
-114.504	0.98255	-0.54503
-114.948	0.98038	-0.43227
-115.392	0.97821	-0.3261
-115.836	0.97603	-0.2266
-116.28	0.97386	-0.14696
-116.724	0.97169	-0.0831
-117.168	0.96951	-0.03866
-117.612	0.96734	-0.00508
-118.056	0.96517	0.01543
-118.499	0.96299	0.02898
-118.943	0.96082	0.04067
-119.387	0.95865	0.04727
-119.831	0.95647	0.04929
-120.275	0.9543	0.04965
-120.719	0.95213	0.04969
-121.163	0.94995	0.04761
-121.607	0.94778	0.04571
-122.051	0.94561	0.04342
-122.495	0.94343	0.0414
-122.939	0.94126	0.03992
-123.383	0.93908	0.03934
-123.826	0.93691	0.03802
-124.27	0.93474	0.03672
-124.714	0.93256	0.03581
-83.901	1.12831	-0.02641
-84.345	1.12614	-0.02614
-84.789	1.12396	-0.02543
-85.233	1.12179	-0.02505
-85.677	1.11962	-0.02482
-86.12	1.11744	-0.02471
-86.564	1.11527	-0.02424
-87.008	1.1131	-0.02346
-87.452	1.11092	-0.02302
-87.896	1.10875	-0.02276
-88.34	1.10658	-0.02203
-88.784	1.1044	-0.02164
-89.228	1.10223	-0.02116
-89.672	1.10006	-0.02065
-90.116	1.09788	-0.01981
-90.56	1.09571	-0.01903
-91.004	1.09353	-0.01842
-91.448	1.09136	-0.01736
-91.891	1.08919	-0.01686
-92.335	1.08702	-0.01609
-92.779	1.08484	-0.01493
-93.223	1.08267	-0.01466
-93.667	1.08049	-0.01355
-94.111	1.07832	-0.01238
-94.555	1.07615	-0.01106
-94.999	1.07397	-0.01012
-95.443	1.0718	-0.00874
-95.887	1.06963	-0.00797
-96.331	1.06745	-0.00677
-96.775	1.06528	-0.00559
-97.218	1.06311	-0.0046
-97.662	1.06093	-0.00381
-98.106	1.05876	-0.00296
-98.55	1.05659	-0.0021
-98.994	1.05441	-0.00151
-99.438	1.05224	-0.000626
-99.882	1.05007	8.2e-05
-100.326	1.04789	0.000299
-100.77	1.04572	0.00146
-101.214	1.04354	0.00685
-101.658	1.04137	0.036
-102.102	1.0392	0.15169
-102.545	1.03702	0.34142
-102.989	1.03485	0.55066
-103.433	1.03268	0.70779
-103.877	1.0305	0.81594
-104.321	1.02833	0.91732
-104.765	1.02616	1.01136
-105.209	1.02398	1.09204
-105.653	1.02181	1.1585
-106.097	1.01964	1.21262
-106.541	1.01746	1.26029
-106.985	1.01529	1.31261
-107.429	1.01312	1.29491
-107.872	1.01094	1.27986
-108.316	1.00877	1.3153
-108.76	1.0066	1.262
-109.204	1.00442	1.07213
-109.648	1.00225	1.08921
-110.092	1.00008	0.82969
-110.536	0.9979	0.61178
-110.98	0.99573	0.41675
-111.424	0.99355	0.05499
-111.868	0.99138	-0.1287
-112.312	0.98921	-0.48351
-112.756	0.98703	-0.71241
-113.2	0.98486	-0.72538
-113.643	0.98269	-0.63879
-114.087	0.98051	-0.52606
-114.531	0.97834	-0.40802
-114.975	0.97617	-0.2997
-115.419	0.97399	-0.20731
-115.863	0.97182	-0.1311
-116.307	0.96965	-0.07312
-116.751	0.96747	-0.03132
-117.195	0.9653	0.00207
-117.639	0.96313	0.02008
-118.083	0.96095	0.03269
-118.527	0.95878	0.04204
-118.97	0.95661	0.04812
-119.414	0.95443	0.0495
-119.858	0.95226	0.04909
-120.302	0.95008	0.04837
-120.746	0.94791	0.04584
-121.19	0.94574	0.04435
-121.634	0.94356	0.04227
-122.078	0.94139	0.0407
-122.522	0.93922	0.03907
-122.966	0.93704	0.03842
-123.41	0.93487	0.03703
-123.854	0.9327	0.03651
-124.297	0.93052	0.03585
-124.741	0.92835	0.03514
-83.04	1.12844	-0.0264
-83.484	1.12627	-0.02627
-83.928	1.1241	-0.02566
-84.372	1.12192	-0.02539
-84.816	1.11975	-0.02502
-85.26	1.11758	-0.02483
-85.704	1.1154	-0.02442
-86.148	1.11323	-0.02386
-86.592	1.11106	-0.02359
-87.035	1.10888	-0.02286
-87.479	1.10671	-0.02235
-87.923	1.10454	-0.02198
-88.367	1.10236	-0.02153
-88.811	1.10019	-0.02096
-89.255	1.09802	-0.02011
-89.699	1.09584	-0.01962
-90.143	1.09367	-0.0189
-90.587	1.09149	-0.01831
-91.031	1.08932	-0.01717
-91.475	1.08715	-0.01685
-91.919	1.08497	-0.01576
-92.362	1.0828	-0.01504
-92.806	1.08063	-0.01387
-93.25	1.07845	-0.01304
-93.694	1.07628	-0.01197
-94.138	1.07411	-0.01057
-94.582	1.07193	-0.00981
-95.026	1.06976	-0.0083
-95.47	1.06759	-0.00777
-95.914	1.06541	-0.00665
-96.358	1.06324	-0.00545
-96.802	1.06106	-0.00445
-97.246	1.05889	-0.00342
-97.689	1.05672	-0.00302
-98.133	1.05455	-0.00234
-98.577	1.05237	-0.00137
-99.021	1.0502	-0.000843
-99.465	1.04802	-0.000365
-99.909	1.04585	0.000185
-100.353	1.04368	0.00121
-100.797	1.0415	0.00729
-101.241	1.03933	0.04271
-101.685	1.03716	0.1758
-102.129	1.03498	0.38849
-102.573	1.03281	0.61321
-103.016	1.03064	0.77943
-103.46	1.02846	0.89678
-103.904	1.02629	1.00945
-104.348	1.02412	1.11075
-104.792	1.02194	1.18547
-105.236	1.01977	1.25201
-105.68	1.0176	1.30086
-106.124	1.01542	1.35348
-106.568	1.01325	1.36127
-107.012	1.01107	1.29782
-107.456	1.0089	1.25262
-107.9	1.00673	1.25279
-108.344	1.00456	1.40189
-108.787	1.00238	1.16186
-109.231	1.00021	0.64556
-109.675	0.99803	0.44964
-110.119	0.99586	0.27395
-110.563	0.99369	0.16451
-111.007	0.99151	-0.2492
-111.451	0.98934	-0.46156
-111.895	0.98717	-0.73573
-112.339	0.98499	-0.7818
-112.783	0.98282	-0.71016
-113.227	0.98065	-0.60254
-113.671	0.97847	-0.48984
-114.114	0.9763	-0.37404
-114.558	0.97413	-0.27292
-115.002	0.97195	-0.18299
-115.446	0.96978	-0.11349
-115.89	0.96761	-0.05995
-116.334	0.96543	-0.02122
-116.778	0.96326	0.00807
-117.222	0.96108	0.02492
-117.666	0.95891	0.03683
-118.11	0.95674	0.04344
-118.554	0.95457	0.04798
-118.998	0.95239	0.0488
-119.441	0.95022	0.04834
-119.885	0.94804	0.04677
-120.329	0.94587	0.04455
-120.773	0.9437	0.04314
-121.217	0.94152	0.04144
-121.661	0.93935	0.03996
-122.105	0.93718	0.03898
-122.549	0.935	0.03784
-122.993	0.93283	0.03672
-123.437	0.93066	0.03577
-123.881	0.92848	0.03515
-124.325	0.92631	0.03488
-124.768	0.92414	0.03415
[truncated: 7,273 more rows]

## Sheet: panel_d
E (mV/nm)	filling	RC
-223.763	1.7468	-0.02602
-224.91	1.74103	-0.0239
-226.057	1.73526	-0.02558
-227.205	1.72949	-0.02757
-228.352	1.72372	-0.02826
-229.5	1.71795	-0.02867
-230.647	1.71218	-0.02847
-231.795	1.70641	-0.02994
-232.942	1.70064	-0.02902
-234.09	1.69487	-0.02989
-235.237	1.6891	-0.03355
-236.385	1.68333	-0.03348
-237.532	1.67756	-0.03249
-238.68	1.67179	-0.03388
-239.827	1.66603	-0.03473
-240.975	1.66026	-0.0344
-242.122	1.65449	-0.03508
-243.27	1.64872	-0.03567
-244.417	1.64295	-0.03515
-245.565	1.63718	-0.03624
-246.712	1.63141	-0.03375
-247.86	1.62564	-0.03215
-249.007	1.61987	-0.03147
-218.918	1.74551	-0.02641
-220.065	1.73974	-0.02439
-221.212	1.73397	-0.0238
-222.36	1.72821	-0.02452
-223.507	1.72244	-0.02529
-224.655	1.71667	-0.02415
-225.802	1.7109	-0.02761
-226.95	1.70513	-0.02432
-228.097	1.69936	-0.02875
-229.245	1.69359	-0.02771
-230.393	1.68782	-0.03087
-231.54	1.68205	-0.02649
-232.687	1.67628	-0.03248
-233.835	1.67051	-0.03395
-234.982	1.66474	-0.03455
-236.13	1.65897	-0.03496
-237.277	1.65321	-0.03396
-238.425	1.64744	-0.03411
-239.572	1.64167	-0.0364
-240.72	1.6359	-0.03823
-241.867	1.63013	-0.035
-243.015	1.62436	-0.03501
-244.162	1.61859	-0.03377
-245.31	1.61282	-0.03497
-246.457	1.60705	-0.03011
-247.605	1.60128	-0.03061
-248.753	1.59551	-0.03073
-249.9	1.58974	-0.03019
-214.073	1.74423	-0.02645
-215.22	1.73846	-0.025
-216.368	1.73269	-0.02449
-217.515	1.72692	-0.0255
-218.663	1.72115	-0.0238
-219.81	1.71538	-0.02438
-220.958	1.70962	-0.02518
-222.105	1.70385	-0.02528
-223.252	1.69808	-0.02526
-224.4	1.69231	-0.02732
-225.548	1.68654	-0.02783
-226.695	1.68077	-0.02839
-227.843	1.675	-0.02827
-228.99	1.66923	-0.0302
-230.137	1.66346	-0.03123
-231.285	1.65769	-0.03146
-232.432	1.65192	-0.03609
-233.58	1.64615	-0.03402
-234.727	1.64039	-0.03471
-235.875	1.63461	-0.0334
-237.022	1.62885	-0.03349
-238.17	1.62308	-0.03506
-239.317	1.61731	-0.03596
-240.465	1.61154	-0.03687
-241.612	1.60577	-0.03417
-242.76	1.6	-0.03283
-243.907	1.59423	-0.03035
-245.055	1.58846	-0.02983
-246.202	1.58269	-0.02813
-247.35	1.57692	-0.02766
-248.497	1.57115	-0.02691
-249.645	1.56539	-0.02515
-208.08	1.74872	-0.02747
-209.227	1.74295	-0.02825
-210.375	1.73718	-0.024
-211.522	1.73141	-0.025
-212.67	1.72564	-0.02688
-213.817	1.71987	-0.02364
-214.965	1.7141	-0.02361
-216.112	1.70833	-0.02429
-217.26	1.70256	-0.02338
-218.407	1.6968	-0.02253
-219.555	1.69103	-0.02478
-220.702	1.68526	-0.02818
-221.85	1.67949	-0.02686
-222.997	1.67372	-0.02848
-224.145	1.66795	-0.02783
-225.292	1.66218	-0.02836
-226.44	1.65641	-0.02917
-227.587	1.65064	-0.03217
-228.735	1.64487	-0.03055
-229.882	1.6391	-0.03493
-231.03	1.63333	-0.03385
-232.177	1.62756	-0.03416
-233.325	1.6218	-0.03399
-234.472	1.61603	-0.03783
-235.62	1.61026	-0.03461
-236.767	1.60449	-0.03362
-237.915	1.59872	-0.03464
-239.062	1.59295	-0.03352
-240.21	1.58718	-0.03394
-241.357	1.58141	-0.02973
-242.505	1.57564	-0.02904
-243.652	1.56987	-0.02856
-244.8	1.5641	-0.02573
-245.947	1.55833	-0.02254
-247.095	1.55256	-0.02186
-248.242	1.54679	-0.0189
-249.39	1.54103	-0.0172
-203.235	1.74744	-0.0312
-204.382	1.74167	-0.02827
-205.53	1.7359	-0.02956
-206.677	1.73013	-0.02622
-207.825	1.72436	-0.02582
-208.972	1.71859	-0.02357
-210.12	1.71282	-0.02359
-211.267	1.70705	-0.02459
-212.415	1.70128	-0.02391
-213.562	1.69551	-0.0257
-214.71	1.68974	-0.02353
-215.857	1.68397	-0.02401
-217.005	1.6782	-0.02586
-218.152	1.67244	-0.02606
-219.3	1.66667	-0.02713
-220.447	1.6609	-0.02821
-221.595	1.65513	-0.02852
-222.742	1.64936	-0.02926
-223.89	1.64359	-0.03018
-225.037	1.63782	-0.03146
-226.185	1.63205	-0.03213
-227.332	1.62628	-0.03442
-228.48	1.62051	-0.03417
-229.627	1.61474	-0.03593
-230.775	1.60897	-0.03542
-231.922	1.60321	-0.03532
-233.07	1.59744	-0.03413
-234.217	1.59167	-0.0364
-235.365	1.5859	-0.03256
-236.512	1.58013	-0.03219
-237.66	1.57436	-0.03058
-238.807	1.56859	-0.02928
-239.955	1.56282	-0.02661
-241.102	1.55705	-0.0239
-242.25	1.55128	-0.02476
-243.397	1.54551	-0.02204
-244.545	1.53974	-0.01969
-245.692	1.53397	-0.01534
-246.84	1.52821	-0.01286
-247.987	1.52244	-0.00809
-249.135	1.51667	-0.00215
-198.39	1.74615	-0.03313
-199.537	1.74039	-0.03176
-200.685	1.73462	-0.03016
-201.832	1.72885	-0.02876
-202.98	1.72308	-0.02763
-204.128	1.71731	-0.02735
-205.275	1.71154	-0.0256
-206.423	1.70577	-0.02498
-207.57	1.7	-0.02323
-208.718	1.69423	-0.0269
-209.865	1.68846	-0.02474
-211.012	1.68269	-0.02175
-212.16	1.67692	-0.02365
-213.307	1.67115	-0.02514
-214.455	1.66538	-0.02398
-215.602	1.65962	-0.02529
-216.75	1.65385	-0.02733
-217.897	1.64808	-0.02762
-219.045	1.64231	-0.02906
-220.192	1.63654	-0.03095
-221.34	1.63077	-0.03112
-222.487	1.625	-0.03439
-223.635	1.61923	-0.03251
-224.782	1.61346	-0.03285
-225.93	1.60769	-0.03291
-227.077	1.60192	-0.03213
-228.225	1.59615	-0.03482
-229.372	1.59038	-0.03402
-230.52	1.58462	-0.03393
-231.667	1.57885	-0.03341
-232.815	1.57308	-0.03433
-233.962	1.56731	-0.03252
-235.11	1.56154	-0.02766
-236.257	1.55577	-0.02849
-237.405	1.55	-0.02458
-238.552	1.54423	-0.02251
-239.7	1.53846	-0.02033
-240.847	1.53269	-0.01919
-241.995	1.52692	-0.01464
-243.142	1.52115	-0.0125
-244.29	1.51539	-0.00776
-245.437	1.50961	-0.00378
-246.585	1.50385	0.00398
-247.732	1.49808	0.00929
-248.88	1.49231	0.0206
-193.545	1.74487	-0.03388
-194.692	1.7391	-0.03129
-195.84	1.73333	-0.03259
-196.987	1.72756	-0.03053
-198.135	1.7218	-0.03069
-199.282	1.71603	-0.02908
-200.43	1.71026	-0.02627
-201.577	1.70449	-0.02484
-202.725	1.69872	-0.02405
-203.872	1.69295	-0.02412
-205.02	1.68718	-0.02451
-206.168	1.68141	-0.02464
-207.315	1.67564	-0.02403
-208.462	1.66987	-0.02476
-209.61	1.6641	-0.02425
-210.757	1.65833	-0.02402
-211.905	1.65256	-0.02471
-213.053	1.6468	-0.02541
-214.2	1.64103	-0.02473
-215.347	1.63526	-0.03033
-216.495	1.62949	-0.0288
-217.642	1.62372	-0.02961
-218.79	1.61795	-0.02988
-219.937	1.61218	-0.03289
-221.085	1.60641	-0.03248
-222.232	1.60064	-0.03379
-223.38	1.59487	-0.03284
-224.527	1.5891	-0.03489
-225.675	1.58333	-0.0362
-226.822	1.57756	-0.03429
-227.97	1.5718	-0.03377
-229.117	1.56603	-0.03583
-230.265	1.56026	-0.0335
-231.412	1.55449	-0.03056
-232.56	1.54872	-0.02955
-233.708	1.54295	-0.02779
-234.855	1.53718	-0.02115
-236.003	1.53141	-0.0215
-237.15	1.52564	-0.01809
-238.297	1.51987	-0.01672
-239.445	1.5141	-0.01227
-240.592	1.50833	-0.0089
-241.74	1.50256	-0.00381
-242.888	1.4968	0.000291
-244.035	1.49103	0.00964
-245.182	1.48526	0.01678
-246.33	1.47949	0.02926
-247.477	1.47372	0.04048
-248.625	1.46795	0.04797
-249.772	1.46218	0.05589
-187.553	1.74936	-0.03453
-188.7	1.74359	-0.03362
-189.848	1.73782	-0.03324
-190.995	1.73205	-0.03327
-192.142	1.72628	-0.03199
-193.29	1.72051	-0.0348
-194.437	1.71474	-0.03226
-195.585	1.70897	-0.02902
-196.732	1.70321	-0.02758
-197.88	1.69744	-0.02784
-199.028	1.69167	-0.02778
-200.175	1.6859	-0.02574
-201.323	1.68013	-0.02495
-202.47	1.67436	-0.02196
-203.618	1.66859	-0.02463
-204.765	1.66282	-0.02466
-205.913	1.65705	-0.02328
-207.06	1.65128	-0.02289
-208.208	1.64551	-0.0257
-209.355	1.63974	-0.02653
-210.503	1.63397	-0.02342
-211.65	1.6282	-0.02632
-212.798	1.62244	-0.02843
-213.945	1.61667	-0.02778
-215.092	1.6109	-0.03018
-216.24	1.60513	-0.0306
-217.387	1.59936	-0.03308
-218.535	1.59359	-0.03291
-219.683	1.58782	-0.03386
-220.83	1.58205	-0.03303
-221.977	1.57628	-0.03288
-223.125	1.57051	-0.03568
-224.272	1.56474	-0.03536
-225.42	1.55897	-0.03272
-226.567	1.5532	-0.03433
-227.715	1.54744	-0.0325
-228.862	1.54167	-0.02991
-230.01	1.5359	-0.02757
-231.157	1.53013	-0.0245
-232.305	1.52436	-0.02013
-233.452	1.51859	-0.01845
-234.6	1.51282	-0.01501
-235.747	1.50705	-0.0137
-236.895	1.50128	-0.00759
-238.043	1.49551	-0.00198
-239.19	1.48974	0.00227
-240.338	1.48397	0.00834
-241.485	1.47821	0.01622
-242.633	1.47244	0.0256
-243.78	1.46667	0.03886
-244.927	1.4609	0.04963
-246.075	1.45513	0.05523
-247.222	1.44936	0.06093
-248.37	1.44359	0.06291
-249.517	1.43782	0.06394
-182.707	1.74808	-0.0309
-183.855	1.74231	-0.03116
-185.002	1.73654	-0.03314
-186.15	1.73077	-0.03155
-187.297	1.725	-0.03314
-188.445	1.71923	-0.03351
-189.592	1.71346	-0.03366
-190.74	1.70769	-0.0322
-191.887	1.70192	-0.03289
-193.035	1.69615	-0.0302
-194.182	1.69039	-0.02837
-195.33	1.68462	-0.02949
-196.477	1.67885	-0.02538
-197.625	1.67308	-0.02626
-198.772	1.66731	-0.02562
-199.92	1.66154	-0.02431
-201.067	1.65577	-0.0236
-202.215	1.65	-0.02388
-203.362	1.64423	-0.02487
-204.51	1.63846	-0.02549
-205.657	1.63269	-0.02375
-206.805	1.62692	-0.02619
-207.952	1.62115	-0.02432
-209.1	1.61539	-0.02547
-210.247	1.60962	-0.02808
-211.395	1.60385	-0.0282
-212.542	1.59808	-0.03013
-213.69	1.59231	-0.03174
-214.837	1.58654	-0.03299
-215.985	1.58077	-0.03292
-217.132	1.575	-0.03414
-218.28	1.56923	-0.03268
-219.427	1.56346	-0.0351
-220.575	1.55769	-0.03296
-221.722	1.55192	-0.03462
-222.87	1.54615	-0.03205
-224.017	1.54038	-0.03121
-225.165	1.53462	-0.02944
-226.312	1.52885	-0.0283
-227.46	1.52308	-0.02309
-228.607	1.51731	-0.02251
-229.755	1.51154	-0.01757
-230.902	1.50577	-0.01519
-232.05	1.5	-0.01014
-233.197	1.49423	-0.00895
-234.345	1.48846	-0.00352
-235.492	1.48269	0.00227
-236.64	1.47692	0.00889
-237.787	1.47115	0.01343
-238.935	1.46538	0.02592
-240.082	1.45962	0.03618
-241.23	1.45385	0.04709
-242.377	1.44808	0.05572
-243.525	1.44231	0.06156
-244.672	1.43654	0.06445
-245.82	1.43077	0.06789
-246.967	1.425	0.06511
-248.115	1.41923	0.06808
-249.262	1.41346	0.06671
-177.862	1.7468	-0.03202
-179.01	1.74103	-0.03232
-180.157	1.73526	-0.03034
-181.305	1.72949	-0.03128
-182.452	1.72372	-0.03328
-183.6	1.71795	-0.03134
-184.747	1.71218	-0.03321
-185.895	1.70641	-0.03481
-187.042	1.70064	-0.03347
-188.19	1.69487	-0.03431
-189.337	1.6891	-0.03329
-190.485	1.68333	-0.0301
-191.632	1.67756	-0.0268
-192.78	1.67179	-0.02762
-193.927	1.66603	-0.02619
-195.075	1.66026	-0.02763
-196.222	1.65449	-0.02366
-197.37	1.64872	-0.02428
-198.517	1.64295	-0.02525
-199.665	1.63718	-0.02557
-200.812	1.63141	-0.02533
-201.96	1.62564	-0.02462
-203.107	1.61987	-0.02379
-204.255	1.6141	-0.02688
-205.402	1.60833	-0.02551
-206.55	1.60256	-0.02448
-207.697	1.5968	-0.02874
-208.845	1.59103	-0.02859
-209.992	1.58526	-0.03067
-211.14	1.57949	-0.0332
-212.287	1.57372	-0.03125
-213.435	1.56795	-0.03387
-214.582	1.56218	-0.03255
-215.73	1.55641	-0.03464
-216.877	1.55064	-0.03216
-218.025	1.54487	-0.03319
-219.172	1.5391	-0.03432
-220.32	1.53333	-0.03201
-221.467	1.52756	-0.02903
-222.615	1.5218	-0.02835
-223.762	1.51603	-0.02562
-224.91	1.51026	-0.02304
-226.057	1.50449	-0.01915
-227.205	1.49872	-0.01689
-228.352	1.49295	-0.01074
-229.5	1.48718	-0.00984
-230.647	1.48141	-0.00326
-231.795	1.47564	0.000523
-232.942	1.46987	0.00784
-234.09	1.4641	0.01409
-235.237	1.45833	0.02269
-236.385	1.45256	0.03327
-237.532	1.4468	0.04681
-238.68	1.44103	0.05493
-239.827	1.43526	0.06156
-240.975	1.42949	0.06533
-242.122	1.42372	0.06647
-243.27	1.41795	0.06695
-244.417	1.41218	0.06952
-245.565	1.40641	0.06831
-246.712	1.40064	0.06506
-247.86	1.39487	0.06423
-249.007	1.3891	0.06258
-173.017	1.74551	-0.0304
-174.165	1.73974	-0.03124
-175.312	1.73397	-0.03222
-176.46	1.72821	-0.03211
-177.607	1.72244	-0.03166
-178.755	1.71667	-0.03173
-179.902	1.7109	-0.03234
-181.05	1.70513	-0.03145
-182.197	1.69936	-0.03195
-183.345	1.69359	-0.03197
-184.492	1.68782	-0.03279
-185.64	1.68205	-0.03324
-186.787	1.67628	-0.03198
-187.935	1.67051	-0.02993
-189.082	1.66474	-0.02837
-190.23	1.65897	-0.02766
-191.378	1.65321	-0.02697
-192.525	1.64744	-0.02553
-193.672	1.64167	-0.02551
-194.82	1.6359	-0.02451
-195.967	1.63013	-0.0247
-197.115	1.62436	-0.02455
-198.263	1.61859	-0.02405
-199.41	1.61282	-0.02403
-200.557	1.60705	-0.02663
-201.705	1.60128	-0.02525
-202.852	1.59551	-0.02824
-204	1.58974	-0.02646
-205.147	1.58397	-0.03001
-206.295	1.57821	-0.03045
-207.442	1.57244	-0.03183
-208.59	1.56667	-0.03099
-209.737	1.5609	-0.03336
-210.885	1.55513	-0.03271
-212.032	1.54936	-0.03404
-213.18	1.54359	-0.03351
-214.327	1.53782	-0.03301
-215.475	1.53205	-0.03251
-216.622	1.52628	-0.03314
-217.77	1.52051	-0.03021
-218.917	1.51474	-0.02751
-220.065	1.50897	-0.02676
-221.212	1.5032	-0.02461
-222.36	1.49744	-0.01903
-223.507	1.49167	-0.01615
-224.655	1.4859	-0.01175
-225.802	1.48013	-0.00955
-226.95	1.47436	-0.00292
-228.097	1.46859	0.00109
-229.245	1.46282	0.00621
-230.393	1.45705	0.01322
-231.54	1.45128	0.02055
-232.687	1.44551	0.03176
-233.835	1.43974	0.04303
-234.982	1.43397	0.05475
-236.13	1.4282	0.06028
-237.277	1.42244	0.06608
-238.425	1.41667	0.06798
-239.572	1.4109	0.07131
-240.72	1.40513	0.07177
-241.867	1.39936	0.07054
-243.015	1.39359	0.07101
-244.162	1.38782	0.06768
-245.31	1.38205	0.06468
-246.457	1.37628	0.06154
-247.605	1.37051	0.05489
-248.752	1.36474	0.04983
-249.9	1.35897	0.04262
-168.173	1.74423	-0.03142
-169.32	1.73846	-0.03218
-170.467	1.73269	-0.03149
-171.615	1.72692	-0.03034
-172.762	1.72115	-0.03147
-173.91	1.71538	-0.03284
-175.058	1.70962	-0.0334
-176.205	1.70385	-0.03302
-177.352	1.69808	-0.03121
-178.5	1.69231	-0.03643
-179.647	1.68654	-0.03304
-180.795	1.68077	-0.034
-181.942	1.675	-0.03171
-183.09	1.66923	-0.03358
-184.237	1.66346	-0.03174
-185.385	1.65769	-0.03117
-186.532	1.65192	-0.02877
-187.68	1.64615	-0.0266
-188.827	1.64039	-0.02744
-189.975	1.63461	-0.02661
-191.122	1.62885	-0.02527
-192.27	1.62308	-0.02631
-193.418	1.61731	-0.02531
-194.565	1.61154	-0.02652
-195.712	1.60577	-0.02617
-196.86	1.6	-0.0239
-198.007	1.59423	-0.02563
-199.155	1.58846	-0.02486
-200.302	1.58269	-0.02478
-201.45	1.57692	-0.0256
-202.597	1.57115	-0.02759
-203.745	1.56539	-0.02999
-204.892	1.55962	-0.03057
-206.04	1.55385	-0.032
-207.187	1.54808	-0.03068
-208.335	1.54231	-0.03158
-209.482	1.53654	-0.03181
-210.63	1.53077	-0.03285
-211.777	1.525	-0.03067
-212.925	1.51923	-0.03098
-214.072	1.51346	-0.03127
-215.22	1.50769	-0.02812
-216.367	1.50192	-0.02978
-217.515	1.49615	-0.0233
-218.662	1.49039	-0.02028
-219.81	1.48462	-0.01574
-220.958	1.47885	-0.0125
-222.105	1.47308	-0.00791
-223.252	1.46731	-0.00474
-224.4	1.46154	-0.000189
-225.548	1.45577	0.00796
-226.695	1.45	0.01354
-227.843	1.44423	0.01835
-228.99	1.43846	0.02782
-230.137	1.43269	0.03968
-231.285	1.42692	0.05014
-232.432	1.42115	0.06023
-233.58	1.41538	0.06386
-234.727	1.40962	0.06865
-235.875	1.40385	0.07037
-237.022	1.39808	0.07027
-238.17	1.39231	0.0689
-239.317	1.38654	0.06907
-240.465	1.38077	0.06867
-241.612	1.375	0.06486
-242.76	1.36923	0.06547
-243.907	1.36346	0.05687
-245.055	1.35769	0.0529
-246.202	1.35192	0.04517
-247.35	1.34615	0.03769
-248.497	1.34038	0.02914
-249.645	1.33462	0.02102
-162.18	1.74872	-0.03129
-163.328	1.74295	-0.03104
-164.475	1.73718	-0.03361
-165.623	1.73141	-0.03072
-166.77	1.72564	-0.03158
-167.917	1.71987	-0.03207
-169.065	1.7141	-0.02986
-170.212	1.70833	-0.03034
-171.36	1.70256	-0.03381
-172.507	1.6968	-0.03122
-173.655	1.69103	-0.03451
-174.802	1.68526	-0.03373
-175.95	1.67949	-0.03507
-177.097	1.67372	-0.03157
-178.245	1.66795	-0.03259
-179.392	1.66218	-0.03305
-180.54	1.65641	-0.03443
-181.688	1.65064	-0.03259
-182.835	1.64487	-0.03207
-183.982	1.6391	-0.02844
-185.13	1.63333	-0.03021
-186.278	1.62756	-0.02919
-187.425	1.6218	-0.02709
-188.573	1.61603	-0.0226
-189.72	1.61026	-0.02526
-190.868	1.60449	-0.02577
-192.015	1.59872	-0.02518
-193.163	1.59295	-0.02731
-194.31	1.58718	-0.02624
-195.458	1.58141	-0.02443
-196.605	1.57564	-0.02634
-197.752	1.56987	-0.02698
-198.9	1.5641	-0.02697
-200.048	1.55833	-0.03068
-201.195	1.55256	-0.0292
-202.343	1.54679	-0.03124
-203.49	1.54103	-0.02942
-204.637	1.53526	-0.03171
-205.785	1.52949	-0.03048
-206.932	1.52372	-0.02966
-208.08	1.51795	-0.0323
-209.227	1.51218	-0.03026
-210.375	1.50641	-0.02958
-211.522	1.50064	-0.02772
-212.67	1.49487	-0.02782
-213.817	1.4891	-0.02559
-214.965	1.48333	-0.02268
-216.112	1.47756	-0.01703
-217.26	1.4718	-0.01252
-218.407	1.46603	-0.00927
-219.555	1.46026	-0.00313
-220.702	1.45449	-0.00102
-221.85	1.44872	0.00604
-222.997	1.44295	0.01079
-224.145	1.43718	0.02025
-225.293	1.43141	0.02766
-226.44	1.42564	0.03727
-227.587	1.41987	0.04714
-228.735	1.4141	0.05818
-229.882	1.40833	0.06566
-231.03	1.40256	0.06888
-232.178	1.3968	0.07364
-233.325	1.39103	0.07119
-234.473	1.38526	0.0727
-235.62	1.37949	0.07221
-236.767	1.37372	0.07254
-237.915	1.36795	0.06768
-239.062	1.36218	0.06457
-240.21	1.35641	0.06285
-241.357	1.35064	0.05544
-242.505	1.34487	0.05008
-243.652	1.3391	0.04018
-244.8	1.33333	0.03111
-245.948	1.32756	0.02584
-247.095	1.3218	0.01555
-248.243	1.31603	0.00676
-249.39	1.31026	-0.00122
-157.335	1.74744	-0.03286
-158.482	1.74167	-0.03406
-159.63	1.7359	-0.03161
-160.777	1.73013	-0.03064
-161.925	1.72436	-0.03056
-163.072	1.71859	-0.03143
-164.22	1.71282	-0.03206
-165.367	1.70705	-0.02956
-166.515	1.70128	-0.03167
-167.662	1.69551	-0.03158
-168.81	1.68974	-0.03227
-169.957	1.68397	-0.03325
-171.105	1.6782	-0.03198
-172.252	1.67244	-0.03194
-173.4	1.66667	-0.03535
-174.547	1.6609	-0.03476
-175.695	1.65513	-0.03396
-176.842	1.64936	-0.03467
-177.99	1.64359	-0.0336
-179.137	1.63782	-0.03301
-180.285	1.63205	-0.03177
-181.432	1.62628	-0.02983
-182.58	1.62051	-0.02952
-183.727	1.61474	-0.02836
-184.875	1.60897	-0.02703
-186.022	1.60321	-0.02788
-187.17	1.59744	-0.02807
-188.317	1.59167	-0.02619
-189.465	1.5859	-0.02615
-190.612	1.58013	-0.02532
-191.76	1.57436	-0.02624
-192.907	1.56859	-0.02588
-194.055	1.56282	-0.02782
-195.202	1.55705	-0.0266
-196.35	1.55128	-0.02797
-197.497	1.54551	-0.02878
-198.645	1.53974	-0.02888
-199.792	1.53397	-0.03237
-200.94	1.52821	-0.03088
-202.087	1.52244	-0.03031
-203.235	1.51667	-0.03372
-204.382	1.5109	-0.02845
-205.53	1.50513	-0.0312
-206.677	1.49936	-0.02727
-207.825	1.49359	-0.02406
-208.972	1.48782	-0.02551
-210.12	1.48205	-0.02435
-211.267	1.47628	-0.02188
-212.415	1.47051	-0.01957
-213.562	1.46474	-0.01388
-214.71	1.45897	-0.01107
-215.857	1.45321	-0.00635
-217.005	1.44744	-0.000612
-218.152	1.44167	0.00227
-219.3	1.4359	0.00947
-220.447	1.43013	0.01843
-221.595	1.42436	0.02519
-222.742	1.41859	0.03484
-223.89	1.41282	0.04502
-225.037	1.40705	0.057
-226.185	1.40128	0.06414
-227.332	1.39551	0.06932
-228.48	1.38974	0.07426
-229.627	1.38397	0.07431
-230.775	1.3782	0.07611
-231.922	1.37244	0.076
-233.07	1.36667	0.07429
-234.217	1.3609	0.07258
-235.365	1.35513	0.06838
-236.512	1.34936	0.06411
-237.66	1.34359	0.06063
-238.807	1.33782	0.05271
-239.955	1.33205	0.04532
-241.102	1.32628	0.03608
-242.25	1.32051	0.0266
-243.397	1.31474	0.0193
-244.545	1.30897	0.00672
-245.692	1.3032	0.000865
-246.84	1.29744	-0.00701
-247.987	1.29167	-0.01721
-249.135	1.2859	-0.02363
-152.49	1.74615	-0.03057
-153.638	1.74039	-0.03249
-154.785	1.73462	-0.03148
-155.932	1.72885	-0.03329
-157.08	1.72308	-0.03276
-158.227	1.71731	-0.03113
-159.375	1.71154	-0.03297
-160.522	1.70577	-0.03215
-161.67	1.7	-0.03209
-162.817	1.69423	-0.0306
-163.965	1.68846	-0.03363
-165.112	1.68269	-0.03211
-166.26	1.67692	-0.03408
-167.407	1.67115	-0.03367
-168.555	1.66538	-0.03162
-169.702	1.65962	-0.0337
-170.85	1.65385	-0.03376
-171.997	1.64808	-0.03342
-173.145	1.64231	-0.03416
-174.292	1.63654	-0.03445
-175.44	1.63077	-0.03379
-176.587	1.625	-0.03344
-177.735	1.61923	-0.0316
-178.882	1.61346	-0.03159
-180.03	1.60769	-0.0286
-181.177	1.60192	-0.02888
-182.325	1.59615	-0.02948
-183.472	1.59038	-0.02806
-184.62	1.58462	-0.0273
-185.768	1.57885	-0.02451
-186.915	1.57308	-0.02605
-188.062	1.56731	-0.02624
-189.21	1.56154	-0.02605
-190.357	1.55577	-0.0261
-191.505	1.55	-0.02679
-192.652	1.54423	-0.02859
-193.8	1.53846	-0.02783
-194.947	1.53269	-0.02894
-196.095	1.52692	-0.02962
-197.242	1.52115	-0.02958
-198.39	1.51539	-0.03165
-199.537	1.50961	-0.02963
-200.685	1.50385	-0.0301
-201.832	1.49808	-0.02855
-202.98	1.49231	-0.02897
-204.127	1.48654	-0.02761
-205.275	1.48077	-0.02628
-206.422	1.475	-0.02527
-207.57	1.46923	-0.02232
-208.717	1.46346	-0.01978
-209.865	1.45769	-0.01683
-211.012	1.45192	-0.01315
-212.16	1.44615	-0.00642
-213.307	1.44039	-0.000789
-214.455	1.43462	0.00532
-215.602	1.42885	0.00902
-216.75	1.42308	0.01746
-217.897	1.41731	0.02459
-219.045	1.41154	0.03406
-220.192	1.40577	0.044
-221.34	1.4	0.05516
-222.487	1.39423	0.06259
-223.635	1.38846	0.06883
-224.782	1.38269	0.07434
-225.93	1.37692	0.0763
-227.077	1.37115	0.0782
-228.225	1.36539	0.07669
-229.372	1.35962	0.07372
-230.52	1.35385	0.07318
-231.667	1.34808	0.06986
-232.815	1.34231	0.06815
-233.962	1.33654	0.06267
-235.11	1.33077	0.05701
-236.257	1.325	0.05018
-237.405	1.31923	0.04235
-238.552	1.31346	0.03259
-239.7	1.30769	0.02272
-240.847	1.30192	0.01381
-241.995	1.29615	0.00562
-243.142	1.29038	-0.00539
-244.29	1.28462	-0.01285
-245.437	1.27885	-0.02373
-246.585	1.27308	-0.03312
-247.732	1.26731	-0.03599
-248.88	1.26154	-0.04449
-147.645	1.74487	-0.03098
-148.793	1.7391	-0.03207
-149.94	1.73333	-0.03137
-151.088	1.72756	-0.03143
-152.235	1.7218	-0.03317
-153.382	1.71603	-0.03309
-154.53	1.71026	-0.03154
-155.677	1.70449	-0.03201
-156.825	1.69872	-0.03175
-157.972	1.69295	-0.03059
-159.12	1.68718	-0.03235
-160.268	1.68141	-0.03251
-161.415	1.67564	-0.03057
-162.562	1.66987	-0.03306
-163.71	1.6641	-0.03279
-164.857	1.65833	-0.03259
-166.005	1.65256	-0.03413
-167.152	1.6468	-0.03175
-168.3	1.64103	-0.03281
-169.447	1.63526	-0.03456
-170.595	1.62949	-0.03614
-171.742	1.62372	-0.03488
-172.89	1.61795	-0.03414
-174.037	1.61218	-0.03314
-175.185	1.60641	-0.02982
-176.332	1.60064	-0.03047
-177.48	1.59487	-0.02902
-178.627	1.5891	-0.03016
-179.775	1.58333	-0.0283
-180.923	1.57756	-0.02896
-182.07	1.5718	-0.02811
-183.218	1.56603	-0.02337
-184.365	1.56026	-0.02688
-185.512	1.55449	-0.02629
-186.66	1.54872	-0.02627
-187.807	1.54295	-0.02701
-188.955	1.53718	-0.02727
-190.102	1.53141	-0.02616
-191.25	1.52564	-0.02777
-192.397	1.51987	-0.02846
-193.545	1.5141	-0.02809
-194.692	1.50833	-0.02906
-195.84	1.50256	-0.03039
-196.987	1.4968	-0.02938
-198.135	1.49103	-0.02963
-199.282	1.48526	-0.02803
-200.43	1.47949	-0.02662
-201.577	1.47372	-0.02649
-202.725	1.46795	-0.02284
-203.872	1.46218	-0.02326
-205.02	1.45641	-0.01968
-206.167	1.45064	-0.01684
-207.315	1.44487	-0.01142
-208.462	1.4391	-0.0075
-209.61	1.43333	-0.00424
-210.757	1.42756	0.00353
-211.905	1.42179	0.01042
-213.052	1.41603	0.01782
-214.2	1.41026	0.02206
-215.347	1.40449	0.03044
-216.495	1.39872	0.04003
-217.642	1.39295	0.0506
-218.79	1.38718	0.06309
-219.937	1.38141	0.07054
-221.085	1.37564	0.07453
-222.232	1.36987	0.07705
-223.38	1.3641	0.07665
-224.527	1.35833	0.07788
-225.675	1.35256	0.07732
-226.822	1.3468	0.07602
-227.97	1.34103	0.07386
-229.117	1.33526	0.07036
-230.265	1.32949	0.06658
-231.412	1.32372	0.06167
-232.56	1.31795	0.05344
-233.707	1.31218	0.04539
-234.855	1.30641	0.03672
-236.002	1.30064	0.02777
-237.15	1.29487	0.01676
-238.297	1.2891	0.00729
-239.445	1.28333	-0.00456
-240.592	1.27756	-0.01001
-241.74	1.2718	-0.01922
-242.888	1.26603	-0.02516
-244.035	1.26026	-0.03276
-245.182	1.25449	-0.04233
-246.33	1.24872	-0.04872
-247.477	1.24295	-0.05261
-248.625	1.23718	-0.05813
-249.772	1.23141	-0.06251
-141.652	1.74936	-0.02916
-142.8	1.74359	-0.03076
-143.947	1.73782	-0.03113
-145.095	1.73205	-0.03002
-146.243	1.72628	-0.03014
-147.39	1.72051	-0.03258
-148.538	1.71474	-0.03213
-149.685	1.70897	-0.03148
-150.832	1.70321	-0.03129
-151.98	1.69744	-0.03216
-153.127	1.69167	-0.031
-154.275	1.6859	-0.03087
-155.423	1.68013	-0.02795
-156.57	1.67436	-0.03287
-157.718	1.66859	-0.0329
-158.865	1.66282	-0.0308
-160.013	1.65705	-0.03482
-161.16	1.65128	-0.0332
-162.307	1.64551	-0.03461
-163.455	1.63974	-0.03472
-164.602	1.63397	-0.03469
-165.75	1.6282	-0.03415
-166.897	1.62244	-0.03501
-168.045	1.61667	-0.03546
-169.192	1.6109	-0.03519
-170.34	1.60513	-0.03426
-171.487	1.59936	-0.03338
-172.635	1.59359	-0.03093
-173.782	1.58782	-0.02973
-174.93	1.58205	-0.02887
-176.077	1.57628	-0.03022
-177.225	1.57051	-0.02835
-178.372	1.56474	-0.0271
-179.52	1.55897	-0.02839
-180.668	1.5532	-0.02567
-181.815	1.54744	-0.02598
-182.962	1.54167	-0.02963
-184.11	1.5359	-0.02544
-185.257	1.53013	-0.02811
-186.405	1.52436	-0.02741
-187.553	1.51859	-0.02822
-188.7	1.51282	-0.02684
-189.848	1.50705	-0.02725
-190.995	1.50128	-0.02893
-192.142	1.49551	-0.02774
-193.29	1.48974	-0.02809
-194.437	1.48397	-0.02808
-195.585	1.47821	-0.02541
-196.732	1.47244	-0.02599
-197.88	1.46667	-0.02374
-199.027	1.4609	-0.0214
-200.175	1.45513	-0.02156
-201.322	1.44936	-0.02004
-202.47	1.44359	-0.01506
-203.617	1.43782	-0.01323
-204.765	1.43205	-0.00797
-205.912	1.42628	-0.00542
-207.06	1.42051	0.00241
-208.208	1.41474	0.00847
-209.355	1.40897	0.01419
-210.503	1.40321	0.02088
-211.65	1.39744	0.02944
-212.798	1.39167	0.04016
-213.945	1.3859	0.0487
-215.092	1.38013	0.05877
-216.24	1.37436	0.06738
-217.387	1.36859	0.07361
-218.535	1.36282	0.07758
-219.683	1.35705	0.07782
-220.83	1.35128	0.07863
-221.977	1.34551	0.08019
-223.125	1.33974	0.07715
-224.272	1.33397	0.07498
-225.42	1.32821	0.07485
-226.567	1.32244	0.07197
-227.715	1.31667	0.06664
-228.862	1.3109	0.05861
-230.01	1.30513	0.05163
-231.157	1.29936	0.04142
-232.305	1.29359	0.03236
-233.452	1.28782	0.02213
-234.6	1.28205	0.00954
-235.747	1.27628	0.00133
-236.895	1.27051	-0.0079
-238.042	1.26474	-0.01492
-239.19	1.25897	-0.02463
-240.338	1.2532	-0.03066
-241.485	1.24744	-0.04045
-242.633	1.24167	-0.04496
-243.78	1.2359	-0.0518
-244.927	1.23013	-0.05716
-246.075	1.22436	-0.06202
-247.222	1.21859	-0.06554
-248.37	1.21282	-0.07003
-249.517	1.20705	-0.07079
-136.807	1.74808	-0.02969
-137.955	1.74231	-0.02999
-139.102	1.73654	-0.0301
-140.25	1.73077	-0.03166
-141.397	1.725	-0.03123
-142.545	1.71923	-0.03194
-143.693	1.71346	-0.03269
-144.84	1.70769	-0.03163
-145.988	1.70192	-0.03091
-147.135	1.69615	-0.03058
-148.282	1.69039	-0.03293
-149.43	1.68462	-0.03194
-150.578	1.67885	-0.03308
-151.725	1.67308	-0.03113
-152.873	1.66731	-0.03364
-154.02	1.66154	-0.03297
-155.168	1.65577	-0.03154
-156.315	1.65	-0.03151
-157.463	1.64423	-0.03386
-158.61	1.63846	-0.0346
-159.757	1.63269	-0.03463
-160.905	1.62692	-0.0327
-162.052	1.62115	-0.03546
-163.2	1.61539	-0.0358
-164.348	1.60962	-0.03422
-165.495	1.60385	-0.03497
-166.642	1.59808	-0.03539
-167.79	1.59231	-0.03409
-168.937	1.58654	-0.03595
-170.085	1.58077	-0.03158
-171.232	1.575	-0.03221
-172.38	1.56923	-0.03213
-173.528	1.56346	-0.02943
-174.675	1.55769	-0.02813
-175.823	1.55192	-0.02826
-176.97	1.54615	-0.02722
-178.118	1.54038	-0.02785
-179.265	1.53462	-0.02632
-180.413	1.52885	-0.02744
-181.56	1.52308	-0.02579
-182.708	1.51731	-0.02594
-183.855	1.51154	-0.02573
-185.003	1.50577	-0.0281
-186.15	1.5	-0.02828
-187.298	1.49423	-0.025
-188.445	1.48846	-0.02928
-189.592	1.48269	-0.02711
-190.74	1.47692	-0.02671
-191.887	1.47115	-0.02673
-193.035	1.46538	-0.0251
-194.182	1.45962	-0.02472
-195.33	1.45385	-0.02125
-196.477	1.44808	-0.02237
-197.625	1.44231	-0.01701
-198.772	1.43654	-0.01597
-199.92	1.43077	-0.01304
-201.067	1.425	-0.00801
-202.215	1.41923	-0.00498
-203.362	1.41346	0.000969
-204.51	1.40769	0.00835
-205.657	1.40192	0.01338
-206.805	1.39615	0.01901
-207.952	1.39039	0.02788
-209.1	1.38461	0.03603
-210.247	1.37885	0.04467
-211.395	1.37308	0.06017
-212.542	1.36731	0.06434
-213.69	1.36154	0.07111
-214.838	1.35577	0.07597
-215.985	1.35	0.08025
-217.133	1.34423	0.07886
-218.28	1.33846	0.07848
-219.427	1.33269	0.08002
-220.575	1.32692	0.07744
-221.722	1.32115	0.07611
-222.87	1.31539	0.07058
-224.017	1.30962	0.06943
-225.165	1.30385	0.06291
-226.312	1.29808	0.05657
-227.46	1.29231	0.04631
-228.607	1.28654	0.0369
-229.755	1.28077	0.02613
-230.902	1.275	0.01635
-232.05	1.26923	0.00581
-233.198	1.26346	-0.00531
-234.345	1.25769	-0.01072
-235.493	1.25192	-0.02113
-236.64	1.24615	-0.02843
-237.788	1.24039	-0.03808
-238.935	1.23462	-0.04623
-240.083	1.22885	-0.05191
-241.23	1.22308	-0.05534
-242.377	1.21731	-0.05987
-243.525	1.21154	-0.06578
-244.672	1.20577	-0.06786
-245.82	1.2	-0.07189
-246.968	1.19423	-0.07426
-248.115	1.18846	-0.07556
-249.262	1.18269	-0.07798
-131.962	1.7468	-0.02697
-133.11	1.74103	-0.02913
-134.257	1.73526	-0.02813
-135.405	1.72949	-0.02717
-136.552	1.72372	-0.02931
-137.7	1.71795	-0.02983
-138.847	1.71218	-0.03049
-139.995	1.70641	-0.03178
-141.143	1.70064	-0.03131
-142.29	1.69487	-0.03099
-143.437	1.6891	-0.03116
-144.585	1.68333	-0.0321
-145.732	1.67756	-0.03138
-146.88	1.67179	-0.0335
-148.027	1.66603	-0.03109
-149.175	1.66026	-0.03218
-150.322	1.65449	-0.03431
-151.47	1.64872	-0.03308
-152.617	1.64295	-0.03335
-153.765	1.63718	-0.03515
-154.912	1.63141	-0.03374
-156.06	1.62564	-0.03452
-157.207	1.61987	-0.03316
-158.355	1.6141	-0.03496
-159.502	1.60833	-0.03451
-160.65	1.60256	-0.03436
-161.797	1.5968	-0.03646
-162.945	1.59103	-0.03544
-164.092	1.58526	-0.03564
-165.24	1.57949	-0.036
-166.387	1.57372	-0.03356
-167.535	1.56795	-0.0344
-168.682	1.56218	-0.03182
-169.83	1.55641	-0.03096
-170.978	1.55064	-0.03161
-172.125	1.54487	-0.0288
-173.272	1.5391	-0.02761
-174.42	1.53333	-0.02692
-175.567	1.52756	-0.02769
-176.715	1.5218	-0.02705
-177.862	1.51603	-0.02781
-179.01	1.51026	-0.02719
-180.157	1.50449	-0.02764
-181.305	1.49872	-0.02414
-182.452	1.49295	-0.02777
-183.6	1.48718	-0.02656
-184.747	1.48141	-0.02658
-185.895	1.47564	-0.027
-187.042	1.46987	-0.02576
-188.19	1.4641	-0.02733
-189.337	1.45833	-0.02661
-190.485	1.45256	-0.02408
-191.632	1.4468	-0.02255
-192.78	1.44103	-0.02059
-193.927	1.43526	-0.01852
-195.075	1.42949	-0.01447
-196.222	1.42372	-0.01061
-197.37	1.41795	-0.00811
-198.517	1.41218	-0.00656
-199.665	1.40641	-0.00218
-200.812	1.40064	0.00514
-201.96	1.39487	0.00988
-203.107	1.3891	0.01715
-204.255	1.38333	0.02688
-205.402	1.37756	0.03707
-206.55	1.3718	0.04521
-207.697	1.36603	0.05285
-208.845	1.36026	0.06388
-209.992	1.35449	0.07093
-211.14	1.34872	0.07803
-212.287	1.34295	0.07953
-213.435	1.33718	0.08302
-214.582	1.33141	0.08372
-215.73	1.32564	0.08109
-216.877	1.31987	0.07937
-218.025	1.3141	0.07573
-219.172	1.30833	0.07562
-220.32	1.30256	0.07102
-221.467	1.29679	0.06808
-222.615	1.29103	0.05933
-223.762	1.28526	0.04986
-224.91	1.27949	0.04223
-226.057	1.27372	0.03166
-227.205	1.26795	0.01881
-228.352	1.26218	0.00994
-229.5	1.25641	0.00031
-230.647	1.25064	-0.00943
-231.795	1.24487	-0.0183
-232.942	1.2391	-0.02591
-234.09	1.23333	-0.03515
-235.237	1.22756	-0.0414
-236.385	1.2218	-0.04817
-237.532	1.21603	-0.05455
-238.68	1.21026	-0.05855
-239.827	1.20449	-0.06358
-240.975	1.19872	-0.06846
-242.122	1.19295	-0.07076
-243.27	1.18718	-0.07636
-244.417	1.18141	-0.07536
-245.565	1.17564	-0.07788
-246.712	1.16987	-0.07816
-247.86	1.1641	-0.08221
-249.007	1.15833	-0.08109
-127.117	1.74551	-0.0249
-128.265	1.73974	-0.02823
-129.412	1.73397	-0.02529
-130.56	1.72821	-0.02612
-131.707	1.72244	-0.02662
-132.855	1.71667	-0.02839
-134.002	1.7109	-0.02911
-135.15	1.70513	-0.03209
-136.297	1.69936	-0.03067
-137.445	1.69359	-0.03131
-138.593	1.68782	-0.03007
-139.74	1.68205	-0.03113
-140.887	1.67628	-0.03148
-142.035	1.67051	-0.03155
-143.182	1.66474	-0.03287
-144.33	1.65897	-0.03223
-145.477	1.65321	-0.03041
-146.625	1.64744	-0.03238
-147.773	1.64167	-0.03237
-148.92	1.6359	-0.03395
-150.067	1.63013	-0.03538
-151.215	1.62436	-0.03306
-152.362	1.61859	-0.03504
-153.51	1.61282	-0.03351
-154.657	1.60705	-0.03542
-155.805	1.60128	-0.03481
-156.952	1.59551	-0.0337
-158.1	1.58974	-0.03539
-159.247	1.58397	-0.03463
-160.395	1.57821	-0.03739
-161.542	1.57244	-0.03598
-162.69	1.56667	-0.03598
-163.837	1.5609	-0.03519
-164.985	1.55513	-0.03138
-166.132	1.54936	-0.03228
-167.28	1.54359	-0.03021
-168.427	1.53782	-0.03016
-169.575	1.53205	-0.02899
-170.722	1.52628	-0.03004
-171.87	1.52051	-0.02771
-173.017	1.51474	-0.02664
-174.165	1.50897	-0.02665
-175.312	1.5032	-0.02697
-176.46	1.49744	-0.02554
-177.607	1.49167	-0.02623
-178.755	1.4859	-0.02518
-179.902	1.48013	-0.02665
-181.05	1.47436	-0.02586
-182.197	1.46859	-0.02339
-183.345	1.46282	-0.024
-184.492	1.45705	-0.02399
-185.64	1.45128	-0.02314
-186.787	1.44551	-0.02225
-187.935	1.43974	-0.02371
-189.082	1.43397	-0.01935
-190.23	1.4282	-0.0168
-191.377	1.42244	-0.01261
-192.525	1.41667	-0.01187
-193.672	1.4109	-0.00824
-194.82	1.40513	-0.00694
-195.967	1.39936	-0.00119
-197.115	1.39359	0.00187
-198.262	1.38782	0.01037
-199.41	1.38205	0.01672
-200.557	1.37628	0.02358
-201.705	1.37051	0.03268
-202.852	1.36474	0.0397
-204	1.35897	0.05133
-205.147	1.35321	0.06062
-206.295	1.34744	0.0694
-207.442	1.34167	0.07598
-208.59	1.3359	0.07871
-209.737	1.33013	0.08277
-210.885	1.32436	0.0851
-212.032	1.31859	0.08208
-213.18	1.31282	0.08222
-214.327	1.30705	0.08029
-215.475	1.30128	0.0782
-216.622	1.29551	0.07558
-217.77	1.28974	0.07269
-218.917	1.28397	0.06506
-220.065	1.27821	0.05831
-221.212	1.27244	0.04672
-222.36	1.26667	0.03553
-223.507	1.2609	0.02641
-224.655	1.25513	0.01389
-225.802	1.24936	0.00533
-226.95	1.24359	-0.0049
-228.097	1.23782	-0.01549
-229.245	1.23205	-0.02463
-230.392	1.22628	-0.03249
-231.54	1.22051	-0.04205
-232.687	1.21474	-0.04863
-233.835	1.20897	-0.05454
-234.982	1.20321	-0.05724
-236.13	1.19744	-0.06349
-237.277	1.19167	-0.068
-238.425	1.1859	-0.07194
-239.572	1.18013	-0.0726
-240.72	1.17436	-0.07638
-241.867	1.16859	-0.07801
-243.015	1.16282	-0.0807
-244.162	1.15705	-0.08228
-245.31	1.15128	-0.0834
-246.457	1.14551	-0.08308
-247.605	1.13974	-0.08566
-248.752	1.13397	-0.08719
-249.9	1.1282	-0.08861
-122.272	1.74423	-0.02294
-123.42	1.73846	-0.02623
-124.567	1.73269	-0.0259
-125.715	1.72692	-0.02889
-126.862	1.72115	-0.02689
-128.01	1.71538	-0.02556
-129.157	1.70962	-0.02896
-130.305	1.70385	-0.02991
-131.452	1.69808	-0.02914
-132.6	1.69231	-0.02902
-133.747	1.68654	-0.03123
-134.895	1.68077	-0.03196
-136.043	1.675	-0.03113
-137.19	1.66923	-0.0339
-138.338	1.66346	-0.03179
-139.485	1.65769	-0.03406
-140.632	1.65192	-0.0329
-141.78	1.64615	-0.03369
-142.928	1.64039	-0.03432
-144.075	1.63461	-0.03432
-145.223	1.62885	-0.03611
-146.37	1.62308	-0.03325
-147.517	1.61731	-0.03508
-148.665	1.61154	-0.03571
-149.812	1.60577	-0.03412
-150.96	1.6	-0.03481
-152.107	1.59423	-0.03575
-153.255	1.58846	-0.03448
-154.402	1.58269	-0.0361
-155.55	1.57692	-0.03631
-156.697	1.57115	-0.03716
-157.845	1.56539	-0.03687
-158.992	1.55962	-0.0368
-160.14	1.55385	-0.03792
-161.287	1.54808	-0.03327
-162.435	1.54231	-0.0339
-163.582	1.53654	-0.03317
-164.73	1.53077	-0.03324
-165.878	1.525	-0.03305
-167.025	1.51923	-0.02809
-168.173	1.51346	-0.03135
-169.32	1.50769	-0.02697
-170.467	1.50192	-0.02778
-171.615	1.49615	-0.02476
-172.762	1.49039	-0.02578
-173.91	1.48462	-0.02618
-175.058	1.47885	-0.02782
-176.205	1.47308	-0.02637
-177.352	1.46731	-0.02559
-178.5	1.46154	-0.02605
-179.647	1.45577	-0.02352
-180.795	1.45	-0.02475
-181.942	1.44423	-0.02167
-183.09	1.43846	-0.02221
-184.237	1.43269	-0.02177
-185.385	1.42692	-0.01929
-186.532	1.42115	-0.01744
-187.68	1.41538	-0.01383
-188.827	1.40962	-0.01127
-189.975	1.40385	-0.0083
-191.122	1.39808	-0.00553
-192.27	1.39231	0.000266
-193.417	1.38654	0.00346
-194.565	1.38077	0.00833
-195.712	1.375	0.01368
-196.86	1.36923	0.02113
-198.007	1.36346	0.02743
-199.155	1.35769	0.03956
-200.302	1.35192	0.0485
-201.45	1.34615	0.05945
-202.597	1.34038	0.06694
-203.745	1.33462	0.07606
-204.892	1.32885	0.07975
-206.04	1.32308	0.08462
-207.187	1.31731	0.08331
-208.335	1.31154	0.08437
-209.482	1.30577	0.08417
-210.63	1.3	0.08154
-211.777	1.29423	0.08056
-212.925	1.28846	0.07842
-214.072	1.28269	0.07359
-215.22	1.27692	0.06911
-216.367	1.27115	0.06192
-217.515	1.26539	0.05214
-218.662	1.25961	0.04109
-219.81	1.25385	0.0291
-220.957	1.24808	0.0208
-222.105	1.24231	0.00756
-223.252	1.23654	-0.000794
-224.4	1.23077	-0.01222
-225.548	1.225	-0.0215
-226.695	1.21923	-0.02898
-227.843	1.21346	-0.03668
-228.99	1.20769	-0.04672
-230.137	1.20192	-0.04929
-231.285	1.19615	-0.05898
-232.432	1.19039	-0.06469
-233.58	1.18462	-0.06702
-234.727	1.17885	-0.07151
-235.875	1.17308	-0.0736
-237.022	1.16731	-0.07642
-238.17	1.16154	-0.07955
-239.317	1.15577	-0.07878
-240.465	1.15	-0.08139
-241.612	1.14423	-0.0839
-242.76	1.13846	-0.08634
-243.907	1.13269	-0.08814
-245.055	1.12692	-0.08593
-246.202	1.12115	-0.08651
-247.35	1.11539	-0.08802
-248.497	1.10962	-0.08934
-249.645	1.10385	-0.09024
-116.28	1.74872	-0.02083
-117.428	1.74295	-0.02272
-118.575	1.73718	-0.02463
-119.722	1.73141	-0.02365
-120.87	1.72564	-0.02706
-122.018	1.71987	-0.02469
-123.165	1.7141	-0.02861
-124.312	1.70833	-0.02992
-125.46	1.70256	-0.02685
-126.607	1.6968	-0.02963
-127.755	1.69103	-0.03023
-128.902	1.68526	-0.03055
-130.05	1.67949	-0.0318
-131.197	1.67372	-0.03184
-132.345	1.66795	-0.03071
-133.493	1.66218	-0.03101
-134.64	1.65641	-0.03384
-135.788	1.65064	-0.03176
-136.935	1.64487	-0.03097
-138.082	1.6391	-0.03297
-139.23	1.63333	-0.03492
-140.378	1.62756	-0.03247
-141.525	1.6218	-0.03378
-142.673	1.61603	-0.034
-143.82	1.61026	-0.03288
-144.967	1.60449	-0.03601
-146.115	1.59872	-0.03655
-147.262	1.59295	-0.0359
-148.41	1.58718	-0.03555
-149.557	1.58141	-0.0357
-150.705	1.57564	-0.03781
-151.853	1.56987	-0.03668
-153	1.5641	-0.03623
-154.147	1.55833	-0.03644
-155.295	1.55256	-0.03949
-156.442	1.54679	-0.03795
-157.59	1.54103	-0.03812
-158.737	1.53526	-0.03666
-159.885	1.52949	-0.0328
-161.032	1.52372	-0.03488
-162.18	1.51795	-0.03556
-163.328	1.51218	-0.03107
-164.475	1.50641	-0.03143
-165.623	1.50064	-0.02918
-166.77	1.49487	-0.02944
-167.917	1.4891	-0.02783
-169.065	1.48333	-0.0262
-170.212	1.47756	-0.02487
-171.36	1.4718	-0.02662
-172.507	1.46603	-0.0258
-173.655	1.46026	-0.02643
-174.802	1.45449	-0.02426
-175.95	1.44872	-0.02424
-177.097	1.44295	-0.02287
-178.245	1.43718	-0.02101
-179.392	1.43141	-0.02053
-180.54	1.42564	-0.02235
-181.688	1.41987	-0.01912
-182.835	1.4141	-0.01575
-183.982	1.40833	-0.01537
-185.13	1.40256	-0.01452
-186.277	1.3968	-0.00992
-187.425	1.39103	-0.00624
-188.572	1.38526	-1.5e-05
-189.72	1.37949	0.00356
-190.867	1.37372	0.00763
-192.015	1.36795	0.01383
-193.162	1.36218	0.02017
-194.31	1.35641	0.02682
-195.458	1.35064	0.03376
-196.605	1.34487	0.04443
-197.752	1.3391	0.05604
-198.9	1.33333	0.06376
-200.048	1.32756	0.0725
-201.195	1.3218	0.08015
-202.343	1.31603	0.08358
-203.49	1.31026	0.0849
-204.637	1.30449	0.08601
-205.785	1.29872	0.08483
-206.932	1.29295	0.08549
-208.08	1.28718	0.08138
-209.227	1.28141	0.08085
-210.375	1.27564	0.07715
-211.522	1.26987	0.07198
-212.67	1.2641	0.06649
-213.817	1.25833	0.05782
-214.965	1.25256	0.048
-216.112	1.2468	0.03704
-217.26	1.24103	0.02339
-218.407	1.23526	0.01404
-219.555	1.22949	0.00334
-220.702	1.22372	-0.00893
-221.85	1.21795	-0.01804
-222.997	1.21218	-0.02477
-224.145	1.20641	-0.03587
-225.292	1.20064	-0.04318
-226.44	1.19487	-0.04902
-227.587	1.1891	-0.05538
-228.735	1.18333	-0.06165
-229.882	1.17756	-0.06449
-231.03	1.17179	-0.06893
-232.178	1.16603	-0.07105
-233.325	1.16026	-0.07662
-234.473	1.15449	-0.07727
-235.62	1.14872	-0.08023
-236.767	1.14295	-0.08177
-237.915	1.13718	-0.08419
-239.062	1.13141	-0.0864
-240.21	1.12564	-0.08608
-241.357	1.11987	-0.08791
-242.505	1.1141	-0.08706
-243.652	1.10833	-0.08752
-244.8	1.10256	-0.09089
-245.947	1.0968	-0.09224
-247.095	1.09103	-0.09106
-248.242	1.08526	-0.08974
-249.39	1.07949	-0.08734
-111.435	1.74744	-0.01759
-112.583	1.74167	-0.02096
-113.73	1.7359	-0.02168
-114.878	1.73013	-0.02261
-116.025	1.72436	-0.02367
-117.173	1.71859	-0.02278
-118.32	1.71282	-0.02381
-119.468	1.70705	-0.02641
-120.615	1.70128	-0.02636
-121.762	1.69551	-0.02784
-122.91	1.68974	-0.0283
-124.058	1.68397	-0.03101
-125.205	1.6782	-0.03086
-126.353	1.67244	-0.03199
-127.5	1.66667	-0.03115
-128.647	1.6609	-0.03088
-129.795	1.65513	-0.03302
-130.943	1.64936	-0.03031
-132.09	1.64359	-0.0331
-133.238	1.63782	-0.03468
-134.385	1.63205	-0.03335
-135.532	1.62628	-0.0346
-136.68	1.62051	-0.03537
-137.828	1.61474	-0.03409
-138.975	1.60897	-0.03506
-140.123	1.60321	-0.03472
-141.27	1.59744	-0.0346
-142.418	1.59167	-0.03495
-143.565	1.5859	-0.03415
-144.713	1.58013	-0.0349
-145.86	1.57436	-0.03795
-147.008	1.56859	-0.03741
-148.155	1.56282	-0.03717
-149.303	1.55705	-0.03583
-150.45	1.55128	-0.03613
-151.597	1.54551	-0.03742
-152.745	1.53974	-0.0382
-153.892	1.53397	-0.03625
-155.04	1.52821	-0.03802
-156.187	1.52244	-0.03697
-157.335	1.51667	-0.03434
-158.482	1.5109	-0.03513
-159.63	1.50513	-0.03121
-160.778	1.49936	-0.03043
-161.925	1.49359	-0.03256
-163.073	1.48782	-0.02947
-164.22	1.48205	-0.02817
-165.368	1.47628	-0.03039
-166.515	1.47051	-0.02867
-167.663	1.46474	-0.02625
-168.81	1.45897	-0.02521
-169.958	1.45321	-0.02453
-171.105	1.44744	-0.02388
-172.253	1.44167	-0.02217
-173.4	1.4359	-0.02259
-174.547	1.43013	-0.02115
-175.695	1.42436	-0.02098
-176.843	1.41859	-0.0187
-177.99	1.41282	-0.01763
-179.138	1.40705	-0.01568
-180.285	1.40128	-0.01424
-181.432	1.39551	-0.01156
-182.58	1.38974	-0.00785
-183.727	1.38397	-0.00625
-184.875	1.3782	-0.00282
-186.022	1.37244	0.00357
-187.17	1.36667	0.00933
-188.317	1.3609	0.01215
-189.465	1.35513	0.01648
-190.612	1.34936	0.02293
-191.76	1.34359	0.03258
-192.907	1.33782	0.04149
-194.055	1.33205	0.05413
-195.202	1.32628	0.06247
-196.35	1.32051	0.07211
-197.497	1.31474	0.0791
-198.645	1.30897	0.08199
-199.793	1.3032	0.0837
-200.94	1.29744	0.08825
-202.088	1.29167	0.08631
-203.235	1.2859	0.08675
-204.382	1.28013	0.08385
-205.53	1.27436	0.08245
-206.677	1.26859	0.08042
-207.825	1.26282	0.07546
-208.973	1.25705	0.06979
-210.12	1.25128	0.06398
-211.267	1.24551	0.05484
-212.415	1.23974	0.04218
-213.562	1.23397	0.02962
-214.71	1.22821	0.0166
-215.857	1.22244	0.00662
-217.005	1.21667	-0.00414
-218.152	1.2109	-0.01289
-219.3	1.20513	-0.02515
-220.448	1.19936	-0.03263
-221.595	1.19359	-0.04243
-222.743	1.18782	-0.04938
-223.89	1.18205	-0.05505
-225.038	1.17628	-0.05909
-226.185	1.17051	-0.06448
-227.333	1.16474	-0.07032
-228.48	1.15897	-0.0708
-229.628	1.15321	-0.07518
-230.775	1.14744	-0.07914
-231.923	1.14167	-0.07844
-233.07	1.1359	-0.08322
-234.217	1.13013	-0.08428
-235.365	1.12436	-0.08456
-236.512	1.11859	-0.08835
-237.66	1.11282	-0.08608
-238.807	1.10705	-0.08736
-239.955	1.10128	-0.08952
-241.102	1.09551	-0.08926
-242.25	1.08974	-0.0885
-243.397	1.08397	-0.09254
-244.545	1.07821	-0.09111
-245.692	1.07244	-0.08992
-246.84	1.06667	-0.09094
-247.987	1.0609	-0.09277
-249.135	1.05513	-0.09391
-106.59	1.74615	-0.01678
-107.737	1.74039	-0.01654
-108.885	1.73462	-0.01768
-110.032	1.72885	-0.02223
-111.18	1.72308	-0.02273
-112.327	1.71731	-0.02267
-113.475	1.71154	-0.0227
-114.622	1.70577	-0.02325
-115.77	1.7	-0.02539
-116.917	1.69423	-0.02641
-118.065	1.68846	-0.02805
-119.212	1.68269	-0.0274
-120.36	1.67692	-0.02925
-121.507	1.67115	-0.03124
-122.655	1.66538	-0.0315
-123.802	1.65962	-0.03073
-124.95	1.65385	-0.03238
-126.097	1.64808	-0.03095
-127.245	1.64231	-0.03345
-128.392	1.63654	-0.0343
-129.54	1.63077	-0.03531
-130.687	1.625	-0.03556
-131.835	1.61923	-0.03305
-132.982	1.61346	-0.03352
-134.13	1.60769	-0.03402
-135.277	1.60192	-0.03242
-136.425	1.59615	-0.03557
-137.572	1.59038	-0.03471
-138.72	1.58462	-0.03413
-139.867	1.57885	-0.03563
-141.015	1.57308	-0.03509
-142.162	1.56731	-0.0356
-143.31	1.56154	-0.03764
-144.457	1.55577	-0.03507
-145.605	1.55	-0.03692
-146.752	1.54423	-0.03666
-147.9	1.53846	-0.0372
-149.047	1.53269	-0.03867
-150.195	1.52692	-0.03653
-151.342	1.52115	-0.03782
-152.49	1.51539	-0.03882
-153.637	1.50961	-0.03748
-154.785	1.50385	-0.03515
-155.932	1.49808	-0.03458
-157.08	1.49231	-0.03354
-158.227	1.48654	-0.03313
-159.375	1.48077	-0.03069
-160.522	1.475	-0.02992
-161.67	1.46923	-0.02848
-162.817	1.46346	-0.02887
-163.965	1.45769	-0.02762
-165.112	1.45192	-0.0252
-166.26	1.44615	-0.02558
-167.407	1.44039	-0.02408
-168.555	1.43462	-0.02166
-169.702	1.42885	-0.021
-170.85	1.42308	-0.0197
-171.997	1.41731	-0.0202
-173.145	1.41154	-0.01878
-174.292	1.40577	-0.0152
-175.44	1.4	-0.01616
-176.587	1.39423	-0.01404
-177.735	1.38846	-0.01169
-178.882	1.38269	-0.00943
-180.03	1.37692	-0.00528
-181.177	1.37115	-0.000402
-182.325	1.36539	0.00214
-183.472	1.35962	0.00794
-184.62	1.35385	0.01033
-185.767	1.34808	0.01542
-186.915	1.34231	0.02204
-188.062	1.33654	0.02903
-189.21	1.33077	0.03734
-190.357	1.325	0.04804
-191.505	1.31923	0.05881
-192.652	1.31346	0.06878
-193.8	1.30769	0.07733
-194.947	1.30192	0.08163
-196.095	1.29615	0.08659
-197.242	1.29038	0.08799
-198.39	1.28462	0.08765
-199.537	1.27885	0.08983
-200.685	1.27308	0.08641
-201.832	1.26731	0.08616
-202.98	1.26154	0.08244
-204.127	1.25577	0.0804
-205.275	1.25	0.07731
-206.422	1.24423	0.06765
-207.57	1.23846	0.0597
-208.717	1.23269	0.04835
-209.865	1.22692	0.0372
-211.012	1.22115	0.02445
-212.16	1.21538	0.01241
-213.307	1.20962	0.000532
-214.455	1.20385	-0.01027
-215.602	1.19808	-0.02051
-216.75	1.19231	-0.02826
-217.897	1.18654	-0.03629
-219.045	1.18077	-0.04579
-220.192	1.175	-0.05144
-221.34	1.16923	-0.05896
-222.487	1.16346	-0.06362
-223.635	1.15769	-0.06944
-224.782	1.15192	-0.07019
-225.93	1.14615	-0.07742
-227.077	1.14039	-0.07738
-228.225	1.13461	-0.08217
-229.372	1.12885	-0.08436
-230.52	1.12308	-0.08487
-231.667	1.11731	-0.08598
-232.815	1.11154	-0.08634
-233.962	1.10577	-0.09065
-235.11	1.1	-0.0897
-236.257	1.09423	-0.0893
-237.405	1.08846	-0.0907
-238.552	1.08269	-0.09019
-239.7	1.07692	-0.0907
-240.847	1.07115	-0.09073
-241.995	1.06539	-0.09182
-243.142	1.05962	-0.09219
-244.29	1.05385	-0.09197
-245.437	1.04808	-0.09269
-246.585	1.04231	-0.09303
-247.732	1.03654	-0.09473
-248.88	1.03077	-0.09511
-101.745	1.74487	-0.01639
-102.892	1.7391	-0.01665
-104.04	1.73333	-0.01888
-105.187	1.72756	-0.01729
-106.335	1.7218	-0.01827
-107.482	1.71603	-0.02125
-108.63	1.71026	-0.02265
-109.777	1.70449	-0.02292
-110.925	1.69872	-0.02613
-112.072	1.69295	-0.02545
-113.22	1.68718	-0.0259
-114.367	1.68141	-0.02819
-115.515	1.67564	-0.02788
-116.662	1.66987	-0.02789
-117.81	1.6641	-0.02768
-118.957	1.65833	-0.03069
-120.105	1.65256	-0.03086
-121.252	1.6468	-0.02999
-122.4	1.64103	-0.02936
-123.547	1.63526	-0.03165
-124.695	1.62949	-0.03361
-125.842	1.62372	-0.03371
-126.99	1.61795	-0.03528
-128.137	1.61218	-0.03685
-129.285	1.60641	-0.03315
-130.432	1.60064	-0.03495
-131.58	1.59487	-0.03387
-132.727	1.5891	-0.03589
-133.875	1.58333	-0.03587
-135.022	1.57756	-0.03541
-136.17	1.5718	-0.03558
-137.317	1.56603	-0.03626
-138.465	1.56026	-0.03621
-139.612	1.55449	-0.03694
-140.76	1.54872	-0.03878
-141.907	1.54295	-0.03913
-143.055	1.53718	-0.03751
-144.202	1.53141	-0.03729
-145.35	1.52564	-0.04062
-146.497	1.51987	-0.03798
-147.645	1.5141	-0.03893
-148.792	1.50833	-0.03907
-149.94	1.50256	-0.03751
-151.087	1.4968	-0.03717
-152.235	1.49103	-0.03537
-153.382	1.48526	-0.03601
-154.53	1.47949	-0.03224
-155.677	1.47372	-0.03123
-156.825	1.46795	-0.03017
-157.972	1.46218	-0.03068
-159.12	1.45641	-0.02893
-160.268	1.45064	-0.02851
-161.415	1.44487	-0.02568
-162.562	1.4391	-0.02586
-163.71	1.43333	-0.02453
-164.857	1.42756	-0.02424
-166.005	1.42179	-0.02091
-167.152	1.41603	-0.02111
-168.3	1.41026	-0.02058
-169.447	1.40449	-0.01736
-170.595	1.39872	-0.01822
-171.742	1.39295	-0.01498
-172.89	1.38718	-0.01176
-174.037	1.38141	-0.01279
-175.185	1.37564	-0.00749
-176.332	1.36987	-0.00546
-177.48	1.3641	-0.00222
-178.627	1.35833	8.4e-05
-179.775	1.35256	0.00539
-180.922	1.3468	0.00967
-182.07	1.34103	0.01722
-183.217	1.33526	0.02189
-184.365	1.32949	0.02639
-185.512	1.32372	0.0356
-186.66	1.31795	0.04603
-187.807	1.31218	0.05524
-188.955	1.30641	0.06537
-190.102	1.30064	0.07451
-191.25	1.29487	0.08261
-192.397	1.2891	0.0844
-193.545	1.28333	0.08716
-194.692	1.27756	0.09004
-195.84	1.2718	0.08948
-196.987	1.26603	0.08814
-198.135	1.26026	0.08771
-199.282	1.25449	0.0853
-200.43	1.24872	0.08483
-201.577	1.24295	0.07872
-202.725	1.23718	0.07245
-203.872	1.23141	0.06457
-205.02	1.22564	0.05459
-206.167	1.21987	0.04416
-207.315	1.2141	0.02963
-208.462	1.20833	0.01587
-209.61	1.20256	0.00662
-210.757	1.1968	-0.00638
-211.905	1.19103	-0.01678
-213.052	1.18526	-0.02723
-214.2	1.17949	-0.03309
-215.347	1.17372	-0.04357
-216.495	1.16795	-0.04819
-217.642	1.16218	-0.05717
-218.79	1.15641	-0.062
-219.937	1.15064	-0.06776
-221.085	1.14487	-0.07072
-222.232	1.1391	-0.07514
-223.38	1.13333	-0.07919
-224.527	1.12756	-0.08162
-225.675	1.1218	-0.08164
-226.822	1.11603	-0.08692
-227.97	1.11026	-0.08641
-229.117	1.10449	-0.08529
-230.265	1.09872	-0.08836
-231.412	1.09295	-0.08959
-232.56	1.08718	-0.09015
-233.707	1.08141	-0.08912
-234.855	1.07564	-0.09139
-236.002	1.06987	-0.09124
-237.15	1.0641	-0.0927
-238.297	1.05833	-0.09171
-239.445	1.05256	-0.09389
-240.592	1.04679	-0.09361
-241.74	1.04103	-0.09478
-242.887	1.03526	-0.0952
-244.035	1.02949	-0.09505
-245.182	1.02372	-0.09424
-246.33	1.01795	-0.09359
-247.477	1.01218	-0.09425
-248.625	1.00641	-0.09606
-249.772	1.00064	-0.09686
-95.753	1.74936	-0.01853
-96.9	1.74359	-0.01685
-98.047	1.73782	-0.01693
-99.195	1.73205	-0.0181
-100.343	1.72628	-0.01597
-101.49	1.72051	-0.01689
-102.638	1.71474	-0.01537
-103.785	1.70897	-0.01869
-104.932	1.70321	-0.02071
-106.08	1.69744	-0.02374
-107.227	1.69167	-0.02579
-108.375	1.6859	-0.02458
-109.522	1.68013	-0.02546
-110.67	1.67436	-0.02598
-111.817	1.66859	-0.02661
-112.965	1.66282	-0.02649
-114.112	1.65705	-0.02843
-115.26	1.65128	-0.02931
-116.407	1.64551	-0.03323
-117.555	1.63974	-0.0321
-118.702	1.63397	-0.03521
-119.85	1.6282	-0.03104
-120.997	1.62244	-0.03436
-122.145	1.61667	-0.03451
-123.293	1.6109	-0.03307
-124.44	1.60513	-0.03581
-125.588	1.59936	-0.03529
-126.735	1.59359	-0.03685
-127.882	1.58782	-0.03715
-129.03	1.58205	-0.03533
-130.178	1.57628	-0.03712
-131.325	1.57051	-0.03585
-132.472	1.56474	-0.03596
-133.62	1.55897	-0.03781
-134.767	1.5532	-0.03584
-135.915	1.54744	-0.0377
-137.063	1.54167	-0.03816
-138.21	1.5359	-0.03864
-139.357	1.53013	-0.03856
-140.505	1.52436	-0.03691
-141.652	1.51859	-0.03942
-142.8	1.51282	-0.03774
-143.947	1.50705	-0.03971
-145.095	1.50128	-0.04009
-146.242	1.49551	-0.03915
-147.39	1.48974	-0.04035
-148.537	1.48397	-0.03966
-149.685	1.47821	-0.03423
-150.832	1.47244	-0.03519
-151.98	1.46667	-0.03282
-153.127	1.4609	-0.0314
-154.275	1.45513	-0.031
-155.423	1.44936	-0.03044
-156.57	1.44359	-0.02757
-157.718	1.43782	-0.02634
-158.865	1.43205	-0.02675
-160.013	1.42628	-0.02298
-161.16	1.42051	-0.02218
-162.307	1.41474	-0.02126
-163.455	1.40897	-0.0199
-164.602	1.40321	-0.01849
-165.75	1.39744	-0.01522
-166.897	1.39167	-0.01528
-168.045	1.3859	-0.01278
-169.192	1.38013	-0.01118
-170.34	1.37436	-0.00959
-171.487	1.36859	-0.00817
-172.635	1.36282	-0.00363
-173.782	1.35705	-0.00143
-174.93	1.35128	0.00117
-176.077	1.34551	0.00472
-177.225	1.33974	0.00959
-178.372	1.33397	0.01468
-179.52	1.32821	0.02087
-180.667	1.32244	0.02599
-181.815	1.31667	0.03145
-182.962	1.3109	0.04124
-184.11	1.30513	0.05039
-185.257	1.29936	0.06045
-186.405	1.29359	0.07053
-187.552	1.28782	0.08063
-188.7	1.28205	0.08641
-189.847	1.27628	0.09142
[truncated: 19,066 more rows]

## Sheet: panel_e
	E=-102mV/nm	E=-112mVnm	E=-122mV/nm	E=-133mV/nm
T(K)	χ_MCD	χ_MCD	χ_MCD	χ_MCD
1.6	0.00966	0.00954	0.01304	0.02142
2.5	0.00979	0.00946	0.01363	0.01838
3.5	0.00939	0.00963	0.01362	0.01639
4.5	0.00949	0.01	0.01337	0.01349
5.5	0.00944	0.01059	0.01254	0.01209
6.5	0.00965	0.01116	0.01177	0.01075
7.5	0.0099	0.01046	0.01029	0.00938
8.5	0.00985	0.00993	0.00975	0.00869
9.5	0.00919	0.00965	0.00882	0.00765
11	0.00849	0.0087	0.00818	0.00702
12.5	0.00773	0.00758	0.00707	0.00628
14	0.00736	0.00709	0.00652	0.006
15.5	0.00671	0.00638	0.0062	0.0054
17	0.00618	0.00612	0.00548	0.0047
19	0.00557	0.00541	0.00496	0.00434
21	0.00501	0.00482	0.00457	0.00408
23	0.00458	0.00459	0.00434	0.00379
25	0.0044	0.00412	0.00408	0.00354
27.5	0.00397	0.00377	0.00345	0.00308
30	0.00369	0.00363	0.0033	0.00309

## Sheet: panel_f
	ν=1	ν=0.98	ν=0.97	ν=0.92
T(K)	χ_MCD	χ_MCD	χ_MCD	χ_MCD
1.6	0.00955	0.01101	0.01395	0.03131
2.5	0.00961	0.01134	0.01427	0.02645
3.5	0.00939	0.01117	0.01436	0.02076
4.5	0.00948	0.01237	0.01417	0.01799
5.5	0.00971	0.01195	0.01331	0.01523
6.5	0.01032	0.01163	0.01233	0.01332
7.5	0.01003	0.01127	0.01161	0.01182
8.5	0.01009	0.01039	0.01068	0.01069
9.5	0.00944	0.00973	0.00971	0.00965
11	0.00861	0.00892	0.00899	0.00899
12.5	0.00801	0.00799	0.00804	0.00792
14	0.00697	0.00736	0.00722	0.00695
15.5	0.00662	0.00693	0.00681	0.00645
17	0.00617	0.00621	0.00614	0.00578
19	0.0055	0.00567	0.00559	0.00533
21	0.00505	0.00509	0.00521	0.00489
23	0.00456	0.0046	0.00462	0.0046
25	0.00433	0.00444	0.00424	0.00414
27.5	0.00389	0.00391	0.00383	0.00391
30	0.00364	0.00361	0.00369	0.00365
