# Supplementary material for: Bandwidth-tuned Mott transition and superconductivity in moiré WSe2
Source: Nature. 2026 Jan 28;650(8102):585–91. doi: 10.1038/s41586-025-10049-3 (PMC12916476; doi:10.1038/s41586-025-10049-3)
Supplement: Supplementary file 4 — Source Data Fig. 3 [file 41586_2025_10049_MOESM4_ESM.xlsx]

## Sheet: panel_a
T(K)	ν	rho_xx (ohm)
0.1	1.13	47.0411
0.12	1.13	42.9365
0.14	1.13	40.7204
0.16	1.13	50.4911
0.18	1.13	43.4242
0.2	1.13	40.9825
0.22	1.13	44.9155
0.24	1.13	46.6861
0.26	1.13	46.923
0.28	1.13	41.3858
0.3	1.13	43.0027
0.32	1.13	53.6708
0.34	1.13	44.7885
0.36	1.13	34.0076
0.38	1.13	40.7542
0.4	1.13	35.6614
0.42	1.13	50.1213
0.44	1.13	43.4179
0.46	1.13	47.7914
0.48	1.13	48.1373
0.5	1.13	49.5529
0.6	1.13	46.0859
0.7	1.13	48.7195
0.8	1.13	47.8949
0.9	1.13	53.4888
1	1.13	46.143
1.1	1.13	56.6564
1.2	1.13	55.1646
1.3	1.13	56.9601
1.4	1.13	66.4786
1.5	1.13	60.5144
1.6	1.13	56.8437
1.7	1.13	66.5128
1.8	1.13	67.2304
1.9	1.13	64.9835
2	1.13	61.6577
2.1	1.13	64.7347
2.2	1.13	71.4324
2.3	1.13	63.3137
2.4	1.13	70.6082
2.5	1.13	72.2792
2.6	1.13	80.721
2.7	1.13	83.3578
2.8	1.13	78.7165
3	1.13	79.7418
3.2	1.13	91.2784
3.4	1.13	98.0193
3.6	1.13	99.7253
3.8	1.13	111.256
4	1.13	121.887
0.1	1.128	43.7323
0.12	1.128	37.0979
0.14	1.128	42.1351
0.16	1.128	43.7811
0.18	1.128	49.8252
0.2	1.128	36.3092
0.22	1.128	46.7343
0.24	1.128	43.2658
0.26	1.128	41.6322
0.28	1.128	46.8601
0.3	1.128	43.6804
0.32	1.128	46.9268
0.34	1.128	40.8694
0.36	1.128	37.506
0.38	1.128	45.1091
0.4	1.128	47.1221
0.42	1.128	52.5468
0.44	1.128	37.8869
0.46	1.128	45.6155
0.48	1.128	48.6259
0.5	1.128	46.8085
0.6	1.128	51.765
0.7	1.128	41.9872
0.8	1.128	47.3072
0.9	1.128	49.181
1	1.128	47.1931
1.1	1.128	57.3999
1.2	1.128	57.4476
1.3	1.128	51.7999
1.4	1.128	57.5884
1.5	1.128	68.4464
1.6	1.128	67.5332
1.7	1.128	59.1246
1.8	1.128	63.4169
1.9	1.128	70.4953
2	1.128	64.5401
2.1	1.128	67.4553
2.2	1.128	78.1176
2.3	1.128	67.1939
2.4	1.128	81.4753
2.5	1.128	81.6904
2.6	1.128	74.5736
2.7	1.128	77.7074
2.8	1.128	85.368
3	1.128	82.8745
3.2	1.128	92.4235
3.4	1.128	96.6049
3.6	1.128	106.192
3.8	1.128	110.546
4	1.128	125.755
0.1	1.126	46.1299
0.12	1.126	42.1701
0.14	1.126	44.8033
0.16	1.126	39.3749
0.18	1.126	44.2892
0.2	1.126	34.6795
0.22	1.126	46.5641
0.24	1.126	42.0754
0.26	1.126	41.1585
0.28	1.126	42.9122
0.3	1.126	35.8811
0.32	1.126	49.1707
0.34	1.126	48.3236
0.36	1.126	30.3641
0.38	1.126	40.4491
0.4	1.126	50.0355
0.42	1.126	50.367
0.44	1.126	41.7649
0.46	1.126	47.1262
0.48	1.126	38.1457
0.5	1.126	46.8784
0.6	1.126	49.9762
0.7	1.126	50.4615
0.8	1.126	47.1298
0.9	1.126	50.2277
1	1.126	49.7575
1.1	1.126	58.8619
1.2	1.126	59.6628
1.3	1.126	60.2502
1.4	1.126	56.2145
1.5	1.126	63.5948
1.6	1.126	66.8795
1.7	1.126	66.1249
1.8	1.126	66.5572
1.9	1.126	65.707
2	1.126	76.118
2.1	1.126	58.7584
2.2	1.126	77.6771
2.3	1.126	69.4622
2.4	1.126	78.6239
2.5	1.126	76.4379
2.6	1.126	76.5894
2.7	1.126	78.0105
2.8	1.126	88.9899
3	1.126	84.8586
3.2	1.126	107.658
3.4	1.126	105.736
3.6	1.126	105.379
3.8	1.126	108.732
4	1.126	120.683
0.1	1.124	45.5812
0.12	1.124	38.6938
0.14	1.124	41.1288
0.16	1.124	43.8063
0.18	1.124	49.2626
0.2	1.124	33.7926
0.22	1.124	51.4244
0.24	1.124	38.2912
0.26	1.124	37.8581
0.28	1.124	43.0008
0.3	1.124	40.2672
0.32	1.124	43.7365
0.34	1.124	46.5312
0.36	1.124	39.6292
0.38	1.124	46.6458
0.4	1.124	53.9813
0.42	1.124	51.097
0.44	1.124	40.2006
0.46	1.124	45.0098
0.48	1.124	45.9102
0.5	1.124	51.3355
0.6	1.124	52.8458
0.7	1.124	45.6332
0.8	1.124	51.5955
0.9	1.124	47.7471
1	1.124	47.2403
1.1	1.124	52.0363
1.2	1.124	59.0556
1.3	1.124	54.1903
1.4	1.124	52.2583
1.5	1.124	65.1188
1.6	1.124	71.5218
1.7	1.124	56.306
1.8	1.124	66.0548
1.9	1.124	65.1632
2	1.124	66.9962
2.1	1.124	68.6495
2.2	1.124	87.8521
2.3	1.124	79.4763
2.4	1.124	80.3542
2.5	1.124	79.5039
2.6	1.124	74.9231
2.7	1.124	81.281
2.8	1.124	95.6087
3	1.124	93.9211
3.2	1.124	107.174
3.4	1.124	106.965
3.6	1.124	112.452
3.8	1.124	119.661
4	1.124	124.172
0.1	1.122	45.2995
0.12	1.122	54.0027
0.14	1.122	48.2612
0.16	1.122	42.3666
0.18	1.122	44.9027
0.2	1.122	37.1836
0.22	1.122	58.5613
0.24	1.122	32.9919
0.26	1.122	41.948
0.28	1.122	47.676
0.3	1.122	39.9231
0.32	1.122	50.8383
0.34	1.122	44.074
0.36	1.122	32.8816
0.38	1.122	40.0479
0.4	1.122	44.4376
0.42	1.122	39.4019
0.44	1.122	48.8621
0.46	1.122	39.2157
0.48	1.122	41.3207
0.5	1.122	49.8308
0.6	1.122	41.1238
0.7	1.122	54.4933
0.8	1.122	46.2063
0.9	1.122	49.264
1	1.122	56.2839
1.1	1.122	59.3653
1.2	1.122	64.5264
1.3	1.122	55.1826
1.4	1.122	57.0262
1.5	1.122	59.2276
1.6	1.122	65.3195
1.7	1.122	63.0917
1.8	1.122	63.2259
1.9	1.122	66.5096
2	1.122	69.4428
2.1	1.122	69.1766
2.2	1.122	82.0136
2.3	1.122	80.9819
2.4	1.122	70.4938
2.5	1.122	75.379
2.6	1.122	84.6847
2.7	1.122	87.03
2.8	1.122	96.7565
3	1.122	94.512
3.2	1.122	105.857
3.4	1.122	107.262
3.6	1.122	110.954
3.8	1.122	118.161
4	1.122	129.908
0.1	1.12	43.6964
0.12	1.12	50.2011
0.14	1.12	39.482
0.16	1.12	46.9636
0.18	1.12	46.1793
0.2	1.12	33.2536
0.22	1.12	52.4678
0.24	1.12	36.0395
0.26	1.12	35.824
0.28	1.12	47.1551
0.3	1.12	49.2856
0.32	1.12	45.8204
0.34	1.12	41.3808
0.36	1.12	36.8701
0.38	1.12	44.611
0.4	1.12	49.2136
0.42	1.12	43.6268
0.44	1.12	45.2745
0.46	1.12	38.2773
0.48	1.12	41.0492
0.5	1.12	43.9112
0.6	1.12	45.0341
0.7	1.12	50.6821
0.8	1.12	51.4376
0.9	1.12	42.7414
1	1.12	56.0181
1.1	1.12	55.317
1.2	1.12	61.8201
1.3	1.12	53.09
1.4	1.12	51.9351
1.5	1.12	57.7833
1.6	1.12	66.5915
1.7	1.12	56.8394
1.8	1.12	52.9199
1.9	1.12	67.3568
2	1.12	69.0381
2.1	1.12	72.8329
2.2	1.12	83.4316
2.3	1.12	77.1073
2.4	1.12	76.3446
2.5	1.12	78.946
2.6	1.12	83.9548
2.7	1.12	90.4522
2.8	1.12	101.398
3	1.12	102.123
3.2	1.12	99.3495
3.4	1.12	105.769
3.6	1.12	115.219
3.8	1.12	121.675
4	1.12	137.065
0.1	1.118	41.6123
0.12	1.118	45.2261
0.14	1.118	39.1329
0.16	1.118	47.267
0.18	1.118	41.5333
0.2	1.118	38.9997
0.22	1.118	51.5208
0.24	1.118	39.5322
0.26	1.118	41.962
0.28	1.118	43.8371
0.3	1.118	46.1227
0.32	1.118	49.2034
0.34	1.118	38.6596
0.36	1.118	35.4059
0.38	1.118	43.4543
0.4	1.118	45.1198
0.42	1.118	35.5049
0.44	1.118	48.0347
0.46	1.118	39.5187
0.48	1.118	38.883
0.5	1.118	39.7779
0.6	1.118	42.5357
0.7	1.118	61.9827
0.8	1.118	48.6405
0.9	1.118	47.2038
1	1.118	61.4806
1.1	1.118	61.0054
1.2	1.118	61.0973
1.3	1.118	62.2193
1.4	1.118	53.1553
1.5	1.118	57.9764
1.6	1.118	60.1934
1.7	1.118	60.2077
1.8	1.118	59.1113
1.9	1.118	66.7338
2	1.118	73.3751
2.1	1.118	67.5435
2.2	1.118	77.0199
2.3	1.118	78.946
2.4	1.118	77.2441
2.5	1.118	76.0193
2.6	1.118	89.0346
2.7	1.118	86.0199
2.8	1.118	93.0322
3	1.118	99.503
3.2	1.118	105.023
3.4	1.118	120.373
3.6	1.118	112.612
3.8	1.118	123.891
4	1.118	136.678
0.1	1.116	36.9412
0.12	1.116	37.2398
0.14	1.116	35.2069
0.16	1.116	53.5861
0.18	1.116	49.1682
0.2	1.116	42.6625
0.22	1.116	48.4302
0.24	1.116	34.791
0.26	1.116	43.1203
0.28	1.116	31.5532
0.3	1.116	47.16
0.32	1.116	45.4086
0.34	1.116	44.1304
0.36	1.116	37.4764
0.38	1.116	43.1408
0.4	1.116	47.7626
0.42	1.116	36.4102
0.44	1.116	45.8145
0.46	1.116	44.5476
0.48	1.116	45.476
0.5	1.116	34.7978
0.6	1.116	48.8036
0.7	1.116	57.3261
0.8	1.116	52.2557
0.9	1.116	47.7478
1	1.116	56.5426
1.1	1.116	55.703
1.2	1.116	52.4922
1.3	1.116	63.5352
1.4	1.116	55.2861
1.5	1.116	58.4487
1.6	1.116	59.2907
1.7	1.116	56.2174
1.8	1.116	59.9103
1.9	1.116	60.3085
2	1.116	73.1459
2.1	1.116	73.8768
2.2	1.116	79.0347
2.3	1.116	79.8587
2.4	1.116	88.1305
2.5	1.116	83.8016
2.6	1.116	85.841
2.7	1.116	86.5862
2.8	1.116	93.9643
3	1.116	99.7217
3.2	1.116	104.496
3.4	1.116	120.226
3.6	1.116	123.005
3.8	1.116	131.901
4	1.116	143.779
0.1	1.114	42.5834
0.12	1.114	40.2219
0.14	1.114	41.8637
0.16	1.114	46.2393
0.18	1.114	43.9924
0.2	1.114	38.3364
0.22	1.114	45.1288
0.24	1.114	34.509
0.26	1.114	48.5912
0.28	1.114	38.4924
0.3	1.114	45.0386
0.32	1.114	46.5756
0.34	1.114	39.9959
0.36	1.114	36.2021
0.38	1.114	41.4646
0.4	1.114	44.9027
0.42	1.114	30.4959
0.44	1.114	51.167
0.46	1.114	56.0477
0.48	1.114	50.2304
0.5	1.114	45.188
0.6	1.114	46.498
0.7	1.114	54.3793
0.8	1.114	51.3764
0.9	1.114	52.5047
1	1.114	58.7584
1.1	1.114	59.4103
1.2	1.114	56.3921
1.3	1.114	64.2754
1.4	1.114	58.1271
1.5	1.114	66.2877
1.6	1.114	52.5987
1.7	1.114	63.4468
1.8	1.114	71.7646
1.9	1.114	62.9602
2	1.114	79.9071
2.1	1.114	72.732
2.2	1.114	71.4789
2.3	1.114	82.874
2.4	1.114	84.1963
2.5	1.114	80.8391
2.6	1.114	87.9283
2.7	1.114	90.6715
2.8	1.114	84.9072
3	1.114	97.3422
3.2	1.114	115.737
3.4	1.114	120.113
3.6	1.114	122.886
3.8	1.114	136.429
4	1.114	135.791
0.1	1.112	40.3548
0.12	1.112	35.6209
0.14	1.112	41.982
0.16	1.112	48.3523
0.18	1.112	45.378
0.2	1.112	39.02
0.22	1.112	37.8221
0.24	1.112	26.1953
0.26	1.112	47.8767
0.28	1.112	43.4035
0.3	1.112	48.1005
0.32	1.112	42.6957
0.34	1.112	46.132
0.36	1.112	40.4787
0.38	1.112	45.3444
0.4	1.112	52.8903
0.42	1.112	42.1055
0.44	1.112	51.3932
0.46	1.112	58.2278
0.48	1.112	48.7064
0.5	1.112	47.2447
0.6	1.112	50.7869
0.7	1.112	47.4806
0.8	1.112	51.9552
0.9	1.112	54.7835
1	1.112	52.453
1.1	1.112	58.2721
1.2	1.112	54.1755
1.3	1.112	61.0054
1.4	1.112	64.1695
1.5	1.112	64.0387
1.6	1.112	65.03
1.7	1.112	69.247
1.8	1.112	69.1407
1.9	1.112	59.9787
2	1.112	78.0143
2.1	1.112	79.0273
2.2	1.112	75.8666
2.3	1.112	86.66
2.4	1.112	93.6826
2.5	1.112	86.5775
2.6	1.112	87.9643
2.7	1.112	96.6706
2.8	1.112	91.8726
3	1.112	104.044
3.2	1.112	116.797
3.4	1.112	116.723
3.6	1.112	130.882
3.8	1.112	140.463
4	1.112	144.062
0.1	1.11	45.7927
0.12	1.11	43.5131
0.14	1.11	45.2784
0.16	1.11	43.3192
0.18	1.11	38.7368
0.2	1.11	34.7617
0.22	1.11	45.453
0.24	1.11	32.2695
0.26	1.11	47.6367
0.28	1.11	48.0857
0.3	1.11	46.1296
0.32	1.11	46.753
0.34	1.11	40.0465
0.36	1.11	44.167
0.38	1.11	45.5071
0.4	1.11	43.9039
0.42	1.11	44.1169
0.44	1.11	55.0292
0.46	1.11	50.5409
0.48	1.11	46.7676
0.5	1.11	49.0584
0.6	1.11	52.3517
0.7	1.11	51.6921
0.8	1.11	56.4526
0.9	1.11	48.7966
1	1.11	55.5195
1.1	1.11	60.8124
1.2	1.11	58.9839
1.3	1.11	57.7627
1.4	1.11	66.8575
1.5	1.11	63.7719
1.6	1.11	64.1575
1.7	1.11	78.4175
1.8	1.11	70.8563
1.9	1.11	70.1623
2	1.11	77.9915
2.1	1.11	73.5192
2.2	1.11	72.9094
2.3	1.11	93.0245
2.4	1.11	92.373
2.5	1.11	85.591
2.6	1.11	92.542
2.7	1.11	104.748
2.8	1.11	93.055
3	1.11	109.928
3.2	1.11	122.579
3.4	1.11	122.661
3.6	1.11	127.825
3.8	1.11	139.308
4	1.11	150.997
0.1	1.108	42.0015
0.12	1.108	42.2386
0.14	1.108	43.3522
0.16	1.108	46.4573
0.18	1.108	40.1129
0.2	1.108	33.6992
0.22	1.108	38.6652
0.24	1.108	34.8404
0.26	1.108	51.0325
0.28	1.108	45.5312
0.3	1.108	44.8601
0.32	1.108	43.6288
0.34	1.108	47.5253
0.36	1.108	42.2032
0.38	1.108	41.6963
0.4	1.108	48.6799
0.42	1.108	49.0498
0.44	1.108	48.0257
0.46	1.108	48.8051
0.48	1.108	46.6458
0.5	1.108	43.1112
0.6	1.108	55.4862
0.7	1.108	53.7483
0.8	1.108	64.6891
0.9	1.108	53.7339
1	1.108	51.8102
1.1	1.108	55.9687
1.2	1.108	53.7907
1.3	1.108	61.0639
1.4	1.108	72.2417
1.5	1.108	69.676
1.6	1.108	70.5269
1.7	1.108	71.0394
1.8	1.108	64.3637
1.9	1.108	71.7054
2	1.108	74.7902
2.1	1.108	79.1012
2.2	1.108	80.2158
2.3	1.108	92.6912
2.4	1.108	91.8996
2.5	1.108	92.5122
2.6	1.108	93.3128
2.7	1.108	103.825
2.8	1.108	103.004
3	1.108	111.495
3.2	1.108	115.782
3.4	1.108	125.251
3.6	1.108	133.47
3.8	1.108	146.647
4	1.108	156.642
0.1	1.106	48.0518
0.12	1.106	45.8106
0.14	1.106	44.8604
0.16	1.106	40.1047
0.18	1.106	34.4364
0.2	1.106	42.4248
0.22	1.106	43.9037
0.24	1.106	34.9373
0.26	1.106	47.6737
0.28	1.106	43.4513
0.3	1.106	49.781
0.32	1.106	45.2637
0.34	1.106	50.0535
0.36	1.106	47.0156
0.38	1.106	37.8906
0.4	1.106	43.2134
0.42	1.106	42.9633
0.44	1.106	49.2884
0.46	1.106	44.6789
0.48	1.106	52.0683
0.5	1.106	45.8511
0.6	1.106	50.7366
0.7	1.106	57.4147
0.8	1.106	53.1827
0.9	1.106	53.0013
1	1.106	54.0148
1.1	1.106	60.7961
1.2	1.106	56.9011
1.3	1.106	56.9565
1.4	1.106	61.9089
1.5	1.106	66.1722
1.6	1.106	67.3942
1.7	1.106	68.5811
1.8	1.106	69.259
1.9	1.106	78.0473
2	1.106	78.3988
2.1	1.106	82.7959
2.2	1.106	74.3703
2.3	1.106	97.8923
2.4	1.106	84.0821
2.5	1.106	88.7778
2.6	1.106	92.8473
2.7	1.106	107.216
2.8	1.106	104.437
3	1.106	116.466
3.2	1.106	114.396
3.4	1.106	129.498
3.6	1.106	137.573
3.8	1.106	147.591
4	1.106	159.646
0.1	1.104	42.3314
0.12	1.104	42.8571
0.14	1.104	51.354
0.16	1.104	41.8339
0.18	1.104	38.2887
0.2	1.104	44.5034
0.22	1.104	40.7195
0.24	1.104	42.1453
0.26	1.104	43.2349
0.28	1.104	46.4574
0.3	1.104	50.1944
0.32	1.104	35.3088
0.34	1.104	41.4739
0.36	1.104	41.9032
0.38	1.104	39.1659
0.4	1.104	44.8946
0.42	1.104	47.8734
0.44	1.104	45.6815
0.46	1.104	37.4495
0.48	1.104	43.6564
0.5	1.104	42.0754
0.6	1.104	56.7174
0.7	1.104	49.2034
0.8	1.104	53.2202
0.9	1.104	53.2081
1	1.104	51.2627
1.1	1.104	53.2667
1.2	1.104	50.621
1.3	1.104	64.7778
1.4	1.104	57.3385
1.5	1.104	62.9145
1.6	1.104	72.7615
1.7	1.104	70.248
1.8	1.104	66.7941
1.9	1.104	74.7281
2	1.104	76.7693
2.1	1.104	87.2428
2.2	1.104	79.6148
2.3	1.104	91.5698
2.4	1.104	90.7377
2.5	1.104	93.6615
2.6	1.104	95.997
2.7	1.104	117.946
2.8	1.104	116.417
3	1.104	111.523
3.2	1.104	116.649
3.4	1.104	137.483
3.6	1.104	138.343
3.8	1.104	154.582
4	1.104	158.24
0.1	1.102	41.0746
0.12	1.102	46.5797
0.14	1.102	52.6688
0.16	1.102	34.5762
0.18	1.102	36.6577
0.2	1.102	43.7351
0.22	1.102	44.7319
0.24	1.102	44.6003
0.26	1.102	39.6529
0.28	1.102	44.148
0.3	1.102	44.2056
0.32	1.102	43.5725
0.34	1.102	42.2847
0.36	1.102	45.6497
0.38	1.102	42.2333
0.4	1.102	47.8184
0.42	1.102	42.5255
0.44	1.102	50.7869
0.46	1.102	36.7707
0.48	1.102	47.397
0.5	1.102	45.7958
0.6	1.102	50.9844
0.7	1.102	45.472
0.8	1.102	53.7743
0.9	1.102	56.5022
1	1.102	56.0104
1.1	1.102	53.39
1.2	1.102	57.4393
1.3	1.102	58.3945
1.4	1.102	50.358
1.5	1.102	57.9517
1.6	1.102	70.8901
1.7	1.102	71.4308
1.8	1.102	75.4974
1.9	1.102	83.0176
2	1.102	78.465
2.1	1.102	82.7275
2.2	1.102	73.7006
2.3	1.102	95.2866
2.4	1.102	88.6609
2.5	1.102	91.589
2.6	1.102	101.239
2.7	1.102	113.492
2.8	1.102	113.564
3	1.102	118.859
3.2	1.102	122.896
3.4	1.102	140.724
3.6	1.102	136.221
3.8	1.102	150.545
4	1.102	162.216
0.1	1.1	35.4922
0.12	1.1	39.2783
0.14	1.1	45.1427
0.16	1.1	43.1624
0.18	1.1	43.0767
0.2	1.1	35.5073
0.22	1.1	37.9564
0.24	1.1	41.5728
0.26	1.1	44.2796
0.28	1.1	41.0761
0.3	1.1	41.9811
0.32	1.1	40.7703
0.34	1.1	37.6863
0.36	1.1	40.4532
0.38	1.1	40.4691
0.4	1.1	42.8844
0.42	1.1	43.4242
0.44	1.1	42.4935
0.46	1.1	40.2048
0.48	1.1	45.1624
0.5	1.1	38.887
0.6	1.1	51.8861
0.7	1.1	47.8157
0.8	1.1	50.5552
0.9	1.1	52.8174
1	1.1	47.6663
1.1	1.1	53.8458
1.2	1.1	53.2403
1.3	1.1	62.8988
1.4	1.1	51.3754
1.5	1.1	58.7266
1.6	1.1	71.4812
1.7	1.1	74.6451
1.8	1.1	70.9154
1.9	1.1	83.6387
2	1.1	80.96
2.1	1.1	87.2278
2.2	1.1	82.2145
2.3	1.1	92.8118
2.4	1.1	95.9642
2.5	1.1	106.005
2.6	1.1	107.691
2.7	1.1	120.802
2.8	1.1	116.638
3	1.1	117.791
3.2	1.1	125.696
3.4	1.1	142.089
3.6	1.1	139.929
3.8	1.1	153.794
4	1.1	158.331
0.1	1.098	38.1309
0.12	1.098	36.7995
0.14	1.098	36.8021
0.16	1.098	39.0606
0.18	1.098	36.1524
0.2	1.098	39.8681
0.22	1.098	39.1605
0.24	1.098	47.0008
0.26	1.098	38.1262
0.28	1.098	41.1987
0.3	1.098	39.4668
0.32	1.098	46.1832
0.34	1.098	35.0294
0.36	1.098	39.5766
0.38	1.098	40.8134
0.4	1.098	47.2227
0.42	1.098	35.9045
0.44	1.098	38.758
0.46	1.098	47.4074
0.48	1.098	54.0233
0.5	1.098	44.3979
0.6	1.098	47.9903
0.7	1.098	57.0329
0.8	1.098	51.5052
0.9	1.098	50.8079
1	1.098	57.0292
1.1	1.098	61.406
1.2	1.098	61.9982
1.3	1.098	64.4661
1.4	1.098	51.6959
1.5	1.098	58.346
1.6	1.098	63.4926
1.7	1.098	81.013
1.8	1.098	74.4708
1.9	1.098	84.3245
2	1.098	78.3653
2.1	1.098	86.4193
2.2	1.098	82.5046
2.3	1.098	101.749
2.4	1.098	91.7117
2.5	1.098	109.928
2.6	1.098	109.471
2.7	1.098	114.696
2.8	1.098	113.046
3	1.098	119.135
3.2	1.098	135.409
3.4	1.098	145.632
3.6	1.098	146.005
3.8	1.098	148.998
4	1.098	163.875
0.1	1.096	30.1165
0.12	1.096	38.2808
0.14	1.096	37.1566
0.16	1.096	42.602
0.18	1.096	38.2554
0.2	1.096	35.6677
0.22	1.096	36.4917
0.24	1.096	40.7491
0.26	1.096	44.6363
0.28	1.096	43.4872
0.3	1.096	43.1203
0.32	1.096	44.6936
0.34	1.096	44.3932
0.36	1.096	42.6472
0.38	1.096	41.7948
0.4	1.096	41.7159
0.42	1.096	41.1542
0.44	1.096	49.1249
0.46	1.096	49.3375
0.48	1.096	48.6552
0.5	1.096	41.7552
0.6	1.096	50.1094
0.7	1.096	49.5841
0.8	1.096	47.4398
0.9	1.096	47.9671
1	1.096	50.9226
1.1	1.096	56.7765
1.2	1.096	61.3476
1.3	1.096	53.9235
1.4	1.096	60.1886
1.5	1.096	67.4939
1.6	1.096	73.536
1.7	1.096	79.1705
1.8	1.096	72.0708
1.9	1.096	82.6039
2	1.096	80.5644
2.1	1.096	88.0441
2.2	1.096	89.6659
2.3	1.096	91.0939
2.4	1.096	99.6889
2.5	1.096	114.209
2.6	1.096	112.852
2.7	1.096	118.962
2.8	1.096	117.082
3	1.096	124.187
3.2	1.096	134.274
3.4	1.096	143.82
3.6	1.096	139.963
3.8	1.096	158.096
4	1.096	170.433
0.1	1.094	40.1977
0.12	1.094	44.0086
0.14	1.094	39.6731
0.16	1.094	38.4307
0.18	1.094	29.4299
0.2	1.094	38.1598
0.22	1.094	45.6319
0.24	1.094	39.8871
0.26	1.094	40.1646
0.28	1.094	50.5826
0.3	1.094	38.192
0.32	1.094	46.5197
0.34	1.094	44.7167
0.36	1.094	48.3428
0.38	1.094	43.1519
0.4	1.094	41.2429
0.42	1.094	36.1873
0.44	1.094	45.9278
0.46	1.094	54.2347
0.48	1.094	57.3505
0.5	1.094	43.3251
0.6	1.094	38.3899
0.7	1.094	56.7343
0.8	1.094	53.3833
0.9	1.094	52.8606
1	1.094	53.4867
1.1	1.094	64.498
1.2	1.094	67.0625
1.3	1.094	60.5499
1.4	1.094	57.8357
1.5	1.094	67.6148
1.6	1.094	77.8331
1.7	1.094	81.811
1.8	1.094	82.5463
1.9	1.094	86.7497
2	1.094	82.9479
2.1	1.094	82.2348
2.2	1.094	87.7805
2.3	1.094	89.1939
2.4	1.094	94.2232
2.5	1.094	108.354
2.6	1.094	115.663
2.7	1.094	112.518
2.8	1.094	111.112
3	1.094	122.562
3.2	1.094	142.044
3.4	1.094	142.271
3.6	1.094	146.508
3.8	1.094	161.305
4	1.094	175.94
0.1	1.092	44.0873
0.12	1.092	43.0483
0.14	1.092	34.6713
0.16	1.092	44.5476
0.18	1.092	36.7837
0.2	1.092	48.5371
0.22	1.092	42.5302
0.24	1.092	37.4939
0.26	1.092	39.1144
0.28	1.092	45.1723
0.3	1.092	38.7151
0.32	1.092	48.8987
0.34	1.092	50.8151
0.36	1.092	52.2362
0.38	1.092	35.9699
0.4	1.092	38.1803
0.42	1.092	39.5536
0.44	1.092	46.6603
0.46	1.092	50.5442
0.48	1.092	53.8039
0.5	1.092	36.1733
0.6	1.092	44.3002
0.7	1.092	51.1225
0.8	1.092	50.334
0.9	1.092	56.174
1	1.092	54.0167
1.1	1.092	58.2947
1.2	1.092	60.8321
1.3	1.092	58.6534
1.4	1.092	68.0823
1.5	1.092	69.3408
1.6	1.092	90.9103
1.7	1.092	77.334
1.8	1.092	78.9
1.9	1.092	80.6249
2	1.092	91.6848
2.1	1.092	87.8521
2.2	1.092	90.0194
2.3	1.092	92.3785
2.4	1.092	96.3627
2.5	1.092	113.076
2.6	1.092	117.579
2.7	1.092	119.058
2.8	1.092	118.169
3	1.092	131.126
3.2	1.092	140.156
3.4	1.092	148.253
3.6	1.092	147.277
3.8	1.092	171.723
4	1.092	180.212
0.1	1.09	46.5493
0.12	1.09	43.0574
0.14	1.09	44.6534
0.16	1.09	39.7995
0.18	1.09	33.6549
0.2	1.09	56.7439
0.22	1.09	45.0441
0.24	1.09	38.12
0.26	1.09	36.8632
0.28	1.09	42.9724
0.3	1.09	43.1112
0.32	1.09	50.6242
0.34	1.09	46.5834
0.36	1.09	46.1409
0.38	1.09	38.796
0.4	1.09	47.0523
0.42	1.09	41.952
0.44	1.09	40.4368
0.46	1.09	54.8186
0.48	1.09	57.5953
0.5	1.09	45.7733
0.6	1.09	46.5678
0.7	1.09	53.2701
0.8	1.09	61.3442
0.9	1.09	59.776
1	1.09	57.8398
1.1	1.09	59.2907
1.2	1.09	63.9926
1.3	1.09	69.5528
1.4	1.09	67.1589
1.5	1.09	66.6813
1.6	1.09	88.2305
1.7	1.09	83.0864
1.8	1.09	89.7857
1.9	1.09	91.9319
2	1.09	90.7678
2.1	1.09	94.1637
2.2	1.09	92.6988
2.3	1.09	95.2599
2.4	1.09	105.116
2.5	1.09	115.19
2.6	1.09	116.869
2.7	1.09	118.241
2.8	1.09	124.822
3	1.09	128.681
3.2	1.09	143.715
3.4	1.09	157.921
3.6	1.09	162.921
3.8	1.09	167.575
4	1.09	180.351
0.1	1.088	40.1416
0.12	1.088	42.298
0.14	1.088	40.6816
0.16	1.088	41.2824
0.18	1.088	37.4617
0.2	1.088	55.7393
0.22	1.088	42.8302
0.24	1.088	38.0214
0.26	1.088	46.6639
0.28	1.088	44.5328
0.3	1.088	37.3847
0.32	1.088	43.3887
0.34	1.088	46.6163
0.36	1.088	45.4653
0.38	1.088	39.9258
0.4	1.088	42.0416
0.42	1.088	46.5493
0.44	1.088	40.284
0.46	1.088	55.3382
0.48	1.088	45.8331
0.5	1.088	46.0028
0.6	1.088	52.8229
0.7	1.088	58.0831
0.8	1.088	54.8983
0.9	1.088	53.9806
1	1.088	52.9286
1.1	1.088	57.3737
1.2	1.088	56.5381
1.3	1.088	68.183
1.4	1.088	75.7811
1.5	1.088	74.0007
1.6	1.088	94.0676
1.7	1.088	80.4473
1.8	1.088	92.2059
1.9	1.088	87.3167
2	1.088	94.0901
2.1	1.088	100.322
2.2	1.088	106.207
2.3	1.088	96.1459
2.4	1.088	113.647
2.5	1.088	114.729
2.6	1.088	117.806
2.7	1.088	126.615
2.8	1.088	134.753
3	1.088	135.232
3.2	1.088	142.37
3.4	1.088	167.158
3.6	1.088	161.079
3.8	1.088	170.527
4	1.088	185.41
0.1	1.086	45.3739
0.12	1.086	43.7084
0.14	1.086	41.0204
0.16	1.086	43.1461
0.18	1.086	36.5435
0.2	1.086	52.1351
0.22	1.086	47.9312
0.24	1.086	38.0037
0.26	1.086	52.6253
0.28	1.086	45.4044
0.3	1.086	43.762
0.32	1.086	48.8606
0.34	1.086	42.1399
0.36	1.086	40.5253
0.38	1.086	55.1646
0.4	1.086	45.0984
0.42	1.086	42.8268
0.44	1.086	36.6046
0.46	1.086	51.0262
0.48	1.086	42.7318
0.5	1.086	51.625
0.6	1.086	53.7126
0.7	1.086	60.1318
0.8	1.086	58.1095
0.9	1.086	58.5595
1	1.086	61.5096
1.1	1.086	63.7704
1.2	1.086	68.9747
1.3	1.086	72.2324
1.4	1.086	76.4546
1.5	1.086	81.6404
1.6	1.086	86.7052
1.7	1.086	84.3905
1.8	1.086	98.3739
1.9	1.086	94.4893
2	1.086	94.5428
2.1	1.086	96.6349
2.2	1.086	101.309
2.3	1.086	105.532
2.4	1.086	111.579
2.5	1.086	114.396
2.6	1.086	121.171
2.7	1.086	121.902
2.8	1.086	133.035
3	1.086	134.165
3.2	1.086	145.178
3.4	1.086	166.193
3.6	1.086	163.463
3.8	1.086	171.694
4	1.086	184.662
0.1	1.084	45.4785
0.12	1.084	42.0908
0.14	1.084	38.9939
0.16	1.084	40.6184
0.18	1.084	35.5747
0.2	1.084	47.3845
0.22	1.084	44.7732
0.24	1.084	45.7939
0.26	1.084	47.4273
0.28	1.084	51.3263
0.3	1.084	38.2295
0.32	1.084	49.0498
0.34	1.084	39.5886
0.36	1.084	41.3763
0.38	1.084	55.1179
0.4	1.084	44.4721
0.42	1.084	46.3894
0.44	1.084	44.8497
0.46	1.084	46.2257
0.48	1.084	39.5913
0.5	1.084	44.6026
0.6	1.084	50.4223
0.7	1.084	61.0195
0.8	1.084	53.5795
0.9	1.084	54.5618
1	1.084	62.6327
1.1	1.084	59.8833
1.2	1.084	74.8547
1.3	1.084	71.6695
1.4	1.084	87.3167
1.5	1.084	83.1406
1.6	1.084	82.0793
1.7	1.084	79.4451
1.8	1.084	92.0433
1.9	1.084	89.8179
2	1.084	101.978
2.1	1.084	98.8837
2.2	1.084	110.659
2.3	1.084	111.153
2.4	1.084	116.795
2.5	1.084	120.491
2.6	1.084	122.842
2.7	1.084	128.6
2.8	1.084	136.743
3	1.084	148.272
3.2	1.084	148.593
3.4	1.084	169.698
3.6	1.084	164.367
3.8	1.084	181.937
4	1.084	185.138
0.1	1.082	44.1134
0.12	1.082	43.1268
0.14	1.082	47.9434
0.16	1.082	35.2145
0.18	1.082	34.0126
0.2	1.082	50.3248
0.22	1.082	48.424
0.24	1.082	43.2497
0.26	1.082	42.0943
0.28	1.082	39.6826
0.3	1.082	41.9428
0.32	1.082	55.5617
0.34	1.082	50.4374
0.36	1.082	43.6064
0.38	1.082	58.2087
0.4	1.082	50.2481
0.42	1.082	38.9642
0.44	1.082	48.3236
0.46	1.082	50.5705
0.48	1.082	43.0721
0.5	1.082	50.2214
0.6	1.082	50.0089
0.7	1.082	61.7737
0.8	1.082	59.5367
0.9	1.082	66.3105
1	1.082	69.8192
1.1	1.082	65.3135
1.2	1.082	80.5685
1.3	1.082	74.5263
1.4	1.082	85.8153
1.5	1.082	85.0613
1.6	1.082	77.381
1.7	1.082	85.6604
1.8	1.082	98.5096
1.9	1.082	95.7454
2	1.082	100.432
2.1	1.082	93.0549
2.2	1.082	113.879
2.3	1.082	122.218
2.4	1.082	119.581
2.5	1.082	125.473
2.6	1.082	121.423
2.7	1.082	132.035
2.8	1.082	136.95
3	1.082	154.141
3.2	1.082	156.768
3.4	1.082	170.762
3.6	1.082	175.632
3.8	1.082	184.809
4	1.082	189.687
0.1	1.08	40.0045
0.12	1.08	50.4619
0.14	1.08	43.5844
0.16	1.08	41.1084
0.18	1.08	35.7269
0.2	1.08	40.2501
0.22	1.08	39.8075
0.24	1.08	51.4442
0.26	1.08	46.0395
0.28	1.08	44.1289
0.3	1.08	47.6141
0.32	1.08	49.4049
0.34	1.08	47.8312
0.36	1.08	40.1089
0.38	1.08	48.1817
0.4	1.08	49.7038
0.42	1.08	46.5159
0.44	1.08	47.341
0.46	1.08	42.3081
0.48	1.08	40.4976
0.5	1.08	52.1422
0.6	1.08	49.4819
0.7	1.08	60.1101
0.8	1.08	60.1308
0.9	1.08	62.6627
1	1.08	66.0853
1.1	1.08	67.8451
1.2	1.08	74.6827
1.3	1.08	74.4375
1.4	1.08	91.7249
1.5	1.08	84.3001
1.6	1.08	90.4284
1.7	1.08	91.2641
1.8	1.08	95.243
1.9	1.08	91.584
2	1.08	106.195
2.1	1.08	99.813
2.2	1.08	122.777
2.3	1.08	127.309
2.4	1.08	130.347
2.5	1.08	122.934
2.6	1.08	131.077
2.7	1.08	142.176
2.8	1.08	147.75
3	1.08	167.401
3.2	1.08	162.115
3.4	1.08	177.71
3.6	1.08	175.801
3.8	1.08	186.315
4	1.08	198.729
0.1	1.078	47.2811
0.12	1.078	47.9004
0.14	1.078	49.4228
0.16	1.078	40.1468
0.18	1.078	34.6517
0.2	1.078	44.9298
0.22	1.078	45.1132
0.24	1.078	46.1683
0.26	1.078	42.6472
0.28	1.078	46.3569
0.3	1.078	50.6121
0.32	1.078	47.8438
0.34	1.078	49.9819
0.36	1.078	48.0065
0.38	1.078	49.4611
0.4	1.078	54.8556
0.42	1.078	44.6807
0.44	1.078	50.8402
0.46	1.078	40.3444
0.48	1.078	44.8501
0.5	1.078	56.3531
0.6	1.078	50.9654
0.7	1.078	55.2984
0.8	1.078	63.3879
0.9	1.078	60.6776
1	1.078	66.7798
1.1	1.078	68.6464
1.2	1.078	79.5801
1.3	1.078	71.3399
1.4	1.078	86.9868
1.5	1.078	86.7656
1.6	1.078	91.5254
1.7	1.078	105.988
1.8	1.078	99.2833
1.9	1.078	99.4814
2	1.078	107.081
2.1	1.078	100.635
2.2	1.078	118.658
2.3	1.078	130.554
2.4	1.078	124.304
2.5	1.078	130.227
2.6	1.078	129.503
2.7	1.078	138.275
2.8	1.078	145.305
3	1.078	164.863
3.2	1.078	165.478
3.4	1.078	177.994
3.6	1.078	188.531
3.8	1.078	197.129
4	1.078	203.183
0.1	1.077	43.6924
0.12	1.077	48.1653
0.14	1.077	39.9759
0.16	1.077	47.9549
0.18	1.077	42.5281
0.2	1.077	39.3803
0.22	1.077	39.641
0.24	1.077	52.273
0.26	1.077	40.4845
0.28	1.077	47.8425
0.3	1.077	52.7489
0.32	1.077	38.4751
0.34	1.077	47.3447
0.36	1.077	47.0895
0.38	1.077	44.0515
0.4	1.077	52.5218
0.42	1.077	52.0264
0.44	1.077	47.2888
0.46	1.077	39.1142
0.48	1.077	42.3135
0.5	1.077	54.6338
0.6	1.077	46.2022
0.7	1.077	58.2947
0.8	1.077	60.7387
0.9	1.077	58.2924
1	1.077	71.5719
1.1	1.077	69.2321
1.2	1.077	78.8025
1.3	1.077	75.5672
1.4	1.077	80.2878
1.5	1.077	81.7389
1.6	1.077	99.518
1.7	1.077	105.652
1.8	1.077	102.304
1.9	1.077	102.561
2	1.077	110.678
2.1	1.077	111.4
2.2	1.077	119.234
2.3	1.077	123.948
2.4	1.077	128.167
2.5	1.077	131.861
2.6	1.077	136.86
2.7	1.077	147.797
2.8	1.077	151.223
3	1.077	165.858
3.2	1.077	169.714
3.4	1.077	180.291
3.6	1.077	188.061
3.8	1.077	195.645
4	1.077	205.801
0.1	1.076	47.2445
0.12	1.076	44.7126
0.14	1.076	33.8096
0.16	1.076	42.6181
0.18	1.076	45.8768
0.2	1.076	40.3803
0.22	1.076	46.8454
0.24	1.076	53.0892
0.26	1.076	42.0369
0.28	1.076	60.4606
0.3	1.076	49.1157
0.32	1.076	36.2735
0.34	1.076	52.9461
0.36	1.076	46.7899
0.38	1.076	52.6741
0.4	1.076	51.0731
0.42	1.076	48.2152
0.44	1.076	47.0044
0.46	1.076	48.0065
0.48	1.076	42.5394
0.5	1.076	47.9641
0.6	1.076	52.3101
0.7	1.076	52.5224
0.8	1.076	61.7156
0.9	1.076	66.3203
1	1.076	74.9055
1.1	1.076	76.4971
1.2	1.076	86.1019
1.3	1.076	79.9746
1.4	1.076	88.0533
1.5	1.076	85.9203
1.6	1.076	91.2065
1.7	1.076	111.155
1.8	1.076	106.867
1.9	1.076	115.37
2	1.076	114.236
2.1	1.076	111.438
2.2	1.076	120.079
2.3	1.076	123.978
2.4	1.076	122.827
2.5	1.076	142.906
2.6	1.076	139.167
2.7	1.076	143.039
2.8	1.076	153.519
3	1.076	169.336
3.2	1.076	177.6
3.4	1.076	177.787
3.6	1.076	188.726
3.8	1.076	199.881
4	1.076	211.654
0.1	1.075	44.5476
0.12	1.075	46.2579
0.14	1.075	41.6716
0.16	1.075	45.5219
0.18	1.075	56.226
0.2	1.075	36.5952
0.22	1.075	41.8929
0.24	1.075	53.1848
0.26	1.075	38.9718
0.28	1.075	60.3712
0.3	1.075	53.455
0.32	1.075	41.7748
0.34	1.075	57.2766
0.36	1.075	51.9698
0.38	1.075	48.6731
0.4	1.075	51.6478
0.42	1.075	48.9243
0.44	1.075	41.7358
0.46	1.075	51.0795
0.48	1.075	49.0319
0.5	1.075	48.9462
0.6	1.075	48.6277
0.7	1.075	54.8221
0.8	1.075	62.7664
0.9	1.075	57.6433
1	1.075	71.8511
1.1	1.075	77.6475
1.2	1.075	84.1812
1.3	1.075	82.767
1.4	1.075	88.676
1.5	1.075	91.6252
1.6	1.075	97.2845
1.7	1.075	104.561
1.8	1.075	108.723
1.9	1.075	118.161
2	1.075	123.581
2.1	1.075	116.171
2.2	1.075	129.298
2.3	1.075	120.066
2.4	1.075	132.518
2.5	1.075	140.611
2.6	1.075	139.926
2.7	1.075	152.449
2.8	1.075	162.562
3	1.075	172.377
3.2	1.075	185.149
3.4	1.075	185.131
3.6	1.075	188.903
3.8	1.075	201.898
4	1.075	210.092
0.1	1.074	47.2522
0.12	1.074	41.0803
0.14	1.074	46.7826
0.16	1.074	42.0216
0.18	1.074	51.3014
0.2	1.074	43.5385
0.22	1.074	47.6027
0.24	1.074	49.9939
0.26	1.074	38.1803
0.28	1.074	60.1785
0.3	1.074	45.6319
0.32	1.074	41.0705
0.34	1.074	49.8668
0.36	1.074	46.8824
0.38	1.074	52.7354
0.4	1.074	45.1723
0.42	1.074	46.5201
0.44	1.074	49.8044
0.46	1.074	53.2055
0.48	1.074	46.1311
0.5	1.074	49.3515
0.6	1.074	56.951
0.7	1.074	54.6002
0.8	1.074	58.5069
0.9	1.074	57.7352
1	1.074	71.9063
1.1	1.074	79.8548
1.2	1.074	86.2054
1.3	1.074	78.1694
1.4	1.074	87.346
1.5	1.074	94.4228
1.6	1.074	94.3269
1.7	1.074	111.505
1.8	1.074	114.265
1.9	1.074	122.691
2	1.074	117.195
2.1	1.074	114.864
2.2	1.074	124.142
2.3	1.074	132.122
2.4	1.074	128.22
2.5	1.074	146.954
2.6	1.074	135.197
2.7	1.074	149.935
2.8	1.074	154.077
3	1.074	171.371
3.2	1.074	184.021
3.4	1.074	184.498
3.6	1.074	190.781
3.8	1.074	200.105
4	1.074	216.84
0.1	1.073	46.8192
0.12	1.073	39.3103
0.14	1.073	51.9649
0.16	1.073	47.903
0.18	1.073	47.963
0.2	1.073	40.6923
0.22	1.073	45.0903
0.24	1.073	46.8784
0.26	1.073	38.1863
0.28	1.073	51.4279
0.3	1.073	47.5293
0.32	1.073	40.5082
0.34	1.073	44.5371
0.36	1.073	53.679
0.38	1.073	52.4502
0.4	1.073	41.3907
0.42	1.073	45.8472
0.44	1.073	47.5406
0.46	1.073	49.5506
0.48	1.073	52.6861
0.5	1.073	55.307
0.6	1.073	54.3321
0.7	1.073	60.4591
0.8	1.073	59.5724
0.9	1.073	59.7321
1	1.073	71.5173
1.1	1.073	81.2744
1.2	1.073	78.8493
1.3	1.073	73.2642
1.4	1.073	80.693
1.5	1.073	91.9886
1.6	1.073	96.4935
1.7	1.073	106.553
1.8	1.073	109.722
1.9	1.073	123.905
2	1.073	124.202
2.1	1.073	120.937
2.2	1.073	129.76
2.3	1.073	130.591
2.4	1.073	135.989
2.5	1.073	146.949
2.6	1.073	138.672
2.7	1.073	158.444
2.8	1.073	151.452
3	1.073	167.348
3.2	1.073	176.653
3.4	1.073	193.375
3.6	1.073	189.497
3.8	1.073	201.933
4	1.073	218.861
0.1	1.072	42.49
0.12	1.072	41.3365
0.14	1.072	45.3495
0.16	1.072	41.435
0.18	1.072	43.8786
0.2	1.072	51.0424
0.22	1.072	49.9405
0.24	1.072	52.6772
0.26	1.072	40.5924
0.28	1.072	56.2098
0.3	1.072	45.6859
0.32	1.072	45.7059
0.34	1.072	51.358
0.36	1.072	54.7907
0.38	1.072	57.1167
0.4	1.072	50.3731
0.42	1.072	46.7715
0.44	1.072	53.5923
0.46	1.072	53.0287
0.48	1.072	52.0262
0.5	1.072	60.7391
0.6	1.072	65.1483
0.7	1.072	57.9016
0.8	1.072	63.4163
0.9	1.072	59.2868
1	1.072	68.1469
1.1	1.072	82.2544
1.2	1.072	87.9317
1.3	1.072	81.7194
1.4	1.072	85.767
1.5	1.072	98.2754
1.6	1.072	91.5178
1.7	1.072	114.642
1.8	1.072	107.276
1.9	1.072	123.831
2	1.072	121.985
2.1	1.072	122.694
2.2	1.072	129.296
2.3	1.072	135.791
2.4	1.072	137.325
2.5	1.072	152.244
2.6	1.072	145.7
2.7	1.072	152.901
2.8	1.072	159.6
3	1.072	173.037
3.2	1.072	177.86
3.4	1.072	194.629
3.6	1.072	195.455
3.8	1.072	206.196
4	1.072	222.571
0.1	1.071	39.3583
0.12	1.071	42.3617
0.14	1.071	45.3456
0.16	1.071	41.0211
0.18	1.071	42.9401
0.2	1.071	49.7959
0.22	1.071	47.6225
0.24	1.071	50.1657
0.26	1.071	47.2002
0.28	1.071	52.5941
0.3	1.071	39.2734
0.32	1.071	40.7005
0.34	1.071	47.1855
0.36	1.071	46.0543
0.38	1.071	58.5809
0.4	1.071	52.379
0.42	1.071	58.479
0.44	1.071	49.5062
0.46	1.071	54.4453
0.48	1.071	53.6326
0.5	1.071	59.0393
0.6	1.071	58.5365
0.7	1.071	59.0697
0.8	1.071	67.686
0.9	1.071	59.8067
1	1.071	74.4205
1.1	1.071	74.9997
1.2	1.071	88.5451
1.3	1.071	79.977
1.4	1.071	84.265
1.5	1.071	91.6352
1.6	1.071	101.488
1.7	1.071	113.352
1.8	1.071	109.342
1.9	1.071	115.532
2	1.071	132.258
2.1	1.071	128.043
2.2	1.071	136.741
2.3	1.071	138.455
2.4	1.071	144.3
2.5	1.071	155.118
2.6	1.071	152.921
2.7	1.071	159.575
2.8	1.071	159.164
3	1.071	174.547
3.2	1.071	177.64
3.4	1.071	202.961
3.6	1.071	201.476
3.8	1.071	216.552
4	1.071	222.281
0.1	1.07	37.6123
0.12	1.07	44.0873
0.14	1.07	41.8737
0.16	1.07	44.457
0.18	1.07	39.1347
0.2	1.07	53.5081
0.22	1.07	45.9349
0.24	1.07	44.7972
0.26	1.07	42.7888
0.28	1.07	47.0748
0.3	1.07	39.9167
0.32	1.07	51.6447
0.34	1.07	49.1737
0.36	1.07	46.4414
0.38	1.07	54.6043
0.4	1.07	60.3113
0.42	1.07	49.8757
0.44	1.07	53.0118
0.46	1.07	54.5026
0.48	1.07	52.0463
0.5	1.07	55.5374
0.6	1.07	58.0189
0.7	1.07	68.8565
0.8	1.07	66.9768
0.9	1.07	65.693
1	1.07	72.3393
1.1	1.07	66.2367
1.2	1.07	85.4427
1.3	1.07	81.5547
1.4	1.07	105.127
1.5	1.07	98.4005
1.6	1.07	103.377
1.7	1.07	111.18
1.8	1.07	116.84
1.9	1.07	117.83
2	1.07	130.455
2.1	1.07	128.913
2.2	1.07	129.645
2.3	1.07	147.691
2.4	1.07	144.792
2.5	1.07	158.316
2.6	1.07	160.348
2.7	1.07	154.614
2.8	1.07	168.072
3	1.07	173.809
3.2	1.07	188.653
3.4	1.07	194.747
3.6	1.07	207.134
3.8	1.07	218.283
4	1.07	229.636
0.1	1.069	39.8899
0.12	1.069	40.0012
0.14	1.069	51.9028
0.16	1.069	43.6196
0.18	1.069	35.3041
0.2	1.069	42.7512
0.22	1.069	50.5892
0.24	1.069	46.5825
0.26	1.069	49.6925
0.28	1.069	46.8265
0.3	1.069	48.3023
0.32	1.069	50.8541
0.34	1.069	45.6993
0.36	1.069	39.4605
0.38	1.069	54.3709
0.4	1.069	55.0808
0.42	1.069	47.6811
0.44	1.069	42.1589
0.46	1.069	56.2232
0.48	1.069	47.7176
0.5	1.069	62.2187
0.6	1.069	53.0618
0.7	1.069	67.7451
0.8	1.069	58.4043
0.9	1.069	76.224
1	1.069	78.3731
1.1	1.069	74.3022
1.2	1.069	88.0886
1.3	1.069	88.5525
1.4	1.069	99.2607
1.5	1.069	95.6282
1.6	1.069	110.223
1.7	1.069	101.914
1.8	1.069	122.028
1.9	1.069	113.31
2	1.069	129.244
2.1	1.069	132.217
2.2	1.069	134.188
2.3	1.069	143.744
2.4	1.069	150.711
2.5	1.069	154.74
2.6	1.069	161.912
2.7	1.069	163.436
2.8	1.069	166.597
3	1.069	176.202
3.2	1.069	186.922
3.4	1.069	197.738
3.6	1.069	213.111
3.8	1.069	214.192
4	1.069	231.548
0.1	1.068	34.0453
0.12	1.068	34.9687
0.14	1.068	43.5675
0.16	1.068	50.3907
0.18	1.068	33.9418
0.2	1.068	47.548
0.22	1.068	50.8523
0.24	1.068	43.2089
0.26	1.068	48.9234
0.28	1.068	40.1964
0.3	1.068	46.1282
0.32	1.068	45.1011
0.34	1.068	53.0518
0.36	1.068	43.9512
0.38	1.068	53.4825
0.4	1.068	55.4783
0.42	1.068	49.7896
0.44	1.068	52.1003
0.46	1.068	53.9898
0.48	1.068	56.6609
0.5	1.068	54.5096
0.6	1.068	61.6416
0.7	1.068	71.0817
0.8	1.068	55.3469
0.9	1.068	71.926
1	1.068	73.398
1.1	1.068	74.9529
1.2	1.068	86.3955
1.3	1.068	91.5815
1.4	1.068	100.984
1.5	1.068	107.005
1.6	1.068	107.006
1.7	1.068	108.279
1.8	1.068	122.677
1.9	1.068	114.952
2	1.068	120.512
2.1	1.068	130.956
2.2	1.068	132.137
2.3	1.068	148.886
2.4	1.068	150.477
2.5	1.068	154.21
2.6	1.068	166.494
2.7	1.068	170.908
2.8	1.068	175.514
3	1.068	183.934
3.2	1.068	193.375
3.4	1.068	196.342
3.6	1.068	210.714
3.8	1.068	213.811
4	1.068	237.223
0.1	1.067	35.5155
0.12	1.067	33.4298
0.14	1.067	36.3066
0.16	1.067	44.3091
0.18	1.067	37.9464
0.2	1.067	43.9776
0.22	1.067	58.2975
0.24	1.067	48.1396
0.26	1.067	45.8993
0.28	1.067	46.143
0.3	1.067	48.1987
0.32	1.067	44.6936
0.34	1.067	59.7947
0.36	1.067	43.9895
0.38	1.067	57.0776
0.4	1.067	56.1716
0.42	1.067	53.829
0.44	1.067	54.9575
0.46	1.067	58.5308
0.48	1.067	56.513
0.5	1.067	55.2051
0.6	1.067	69.5334
0.7	1.067	64.7778
0.8	1.067	66.523
0.9	1.067	73.847
1	1.067	75.8559
1.1	1.067	79.2155
1.2	1.067	92.4102
1.3	1.067	101.07
1.4	1.067	91.2965
1.5	1.067	106.997
1.6	1.067	113.553
1.7	1.067	107.428
1.8	1.067	119.154
1.9	1.067	114.019
2	1.067	122.355
2.1	1.067	133.912
2.2	1.067	139.711
2.3	1.067	145.12
2.4	1.067	154.834
2.5	1.067	156.309
2.6	1.067	161.183
2.7	1.067	178.251
2.8	1.067	172.869
3	1.067	187.397
3.2	1.067	195.119
3.4	1.067	203.065
3.6	1.067	210.129
3.8	1.067	216.252
4	1.067	238.812
0.1	1.066	28.7994
0.12	1.066	40.3707
0.14	1.066	37.9115
0.16	1.066	45.8281
0.18	1.066	38.5229
0.2	1.066	44.7865
0.22	1.066	53.0518
0.24	1.066	42.8246
0.26	1.066	46.0915
0.28	1.066	48.6572
0.3	1.066	42.3367
0.32	1.066	39.8333
0.34	1.066	56.5426
0.36	1.066	50.2807
0.38	1.066	54.8351
0.4	1.066	60.7108
0.42	1.066	62.8845
0.44	1.066	60.4303
0.46	1.066	53.3937
0.48	1.066	59.1295
0.5	1.066	51.1901
0.6	1.066	66.2571
0.7	1.066	68.2556
0.8	1.066	67.6699
0.9	1.066	75.5026
1	1.066	73.2374
1.1	1.066	77.5262
1.2	1.066	89.4372
1.3	1.066	96.3688
1.4	1.066	95.1759
1.5	1.066	111.461
1.6	1.066	112.081
1.7	1.066	113.968
1.8	1.066	122.795
1.9	1.066	126.568
2	1.066	129.85
2.1	1.066	130.431
2.2	1.066	132.798
2.3	1.066	151.663
2.4	1.066	154.007
2.5	1.066	154.853
2.6	1.066	162.633
2.7	1.066	173.214
2.8	1.066	181.771
3	1.066	191.404
3.2	1.066	202.792
3.4	1.066	201.772
3.6	1.066	209.85
3.8	1.066	222.448
4	1.066	241.588
0.1	1.065	29.1192
0.12	1.065	40.3212
0.14	1.065	40.2312
0.16	1.065	44.6493
0.18	1.065	45.5298
0.2	1.065	43.8298
0.22	1.065	52.8174
0.24	1.065	44.6197
0.26	1.065	43.2895
0.28	1.065	47.987
0.3	1.065	45.3212
0.32	1.065	48.7116
0.34	1.065	56.3833
0.36	1.065	55.6525
0.38	1.065	60.8888
0.4	1.065	58.1095
0.42	1.065	53.7846
0.44	1.065	52.2161
0.46	1.065	57.2902
0.48	1.065	57.5056
0.5	1.065	57.3198
0.6	1.065	65.5635
0.7	1.065	69.5855
0.8	1.065	66.1336
0.9	1.065	82.9045
1	1.065	83.7231
1.1	1.065	74.3211
1.2	1.065	92.567
1.3	1.065	103.914
1.4	1.065	96.1812
1.5	1.065	101.699
1.6	1.065	114.349
1.7	1.065	102.297
1.8	1.065	123.254
1.9	1.065	121.984
2	1.065	132.364
2.1	1.065	134.432
2.2	1.065	141.774
2.3	1.065	153.087
2.4	1.065	162.344
2.5	1.065	155.334
2.6	1.065	159.99
2.7	1.065	172.918
2.8	1.065	180.571
3	1.065	187.426
3.2	1.065	204.387
3.4	1.065	209.541
3.6	1.065	217.04
3.8	1.065	225.046
[truncated: 10,551 more rows]

## Sheet: panel_b
T(K)	ν	rho_xx (ohm)
0.1	1.13	40.7985
0.12	1.13	54.1035
0.14	1.13	48.3392
0.16	1.13	42.7731
0.18	1.13	43.7394
0.2	1.13	41.5383
0.22	1.13	33.1717
0.24	1.13	37.6715
0.26	1.13	42.4395
0.28	1.13	42.0617
0.3	1.13	40.0021
0.32	1.13	49.7664
0.34	1.13	46.8751
0.36	1.13	46.5054
0.38	1.13	46.316
0.4	1.13	45.6723
0.42	1.13	44.3764
0.44	1.13	42.4221
0.46	1.13	47.688
0.48	1.13	55.3304
0.5	1.13	37.9894
0.6	1.13	44.0543
0.7	1.13	38.0228
0.8	1.13	48.7291
0.9	1.13	49.4782
1	1.13	34.6039
1.1	1.13	59.706
1.2	1.13	57.3949
1.3	1.13	50.5585
1.4	1.13	49.2636
1.5	1.13	53.9935
1.6	1.13	57.2794
1.7	1.13	57.9229
1.8	1.13	62.1892
1.9	1.13	69.4034
2	1.13	60.5609
2.1	1.13	67.1803
2.2	1.13	73.4887
2.3	1.13	71.5953
2.4	1.13	74.4205
2.5	1.13	71.2365
2.6	1.13	75.1748
2.7	1.13	78.4097
2.8	1.13	77.3662
3	1.13	77.5292
3.2	1.13	85.9336
3.4	1.13	100.517
3.6	1.13	102.242
3.8	1.13	107.051
4	1.13	118.352
0.1	1.128	44.605
0.12	1.128	48.0823
0.14	1.128	50.5689
0.16	1.128	45.4572
0.18	1.128	41.44
0.2	1.128	44.6682
0.22	1.128	35.2245
0.24	1.128	44.3128
0.26	1.128	42.0559
0.28	1.128	42.9151
0.3	1.128	47.5914
0.32	1.128	46.6976
0.34	1.128	46.2086
0.36	1.128	47.5727
0.38	1.128	48.5647
0.4	1.128	46.5048
0.42	1.128	44.323
0.44	1.128	40.8956
0.46	1.128	37.7864
0.48	1.128	49.6481
0.5	1.128	38.0732
0.6	1.128	43.6951
0.7	1.128	44.9956
0.8	1.128	39.8845
0.9	1.128	53.3953
1	1.128	45.0844
1.1	1.128	54.8727
1.2	1.128	46.4309
1.3	1.128	52.3809
1.4	1.128	53.1412
1.5	1.128	56.343
1.6	1.128	56.2865
1.7	1.128	64.9807
1.8	1.128	67.8709
1.9	1.128	68.3346
2	1.128	62.7221
2.1	1.128	72.9016
2.2	1.128	71.4182
2.3	1.128	76.3688
2.4	1.128	83.2291
2.5	1.128	70.5377
2.6	1.128	77.3553
2.7	1.128	75.6987
2.8	1.128	83.6688
3	1.128	81.1555
3.2	1.128	95.0962
3.4	1.128	100.529
3.6	1.128	103.954
3.8	1.128	108.406
4	1.128	116.784
0.1	1.126	44.9828
0.12	1.126	46.3355
0.14	1.126	42.1897
0.16	1.126	51.3785
0.18	1.126	46.6311
0.2	1.126	48.3109
0.22	1.126	35.1821
0.24	1.126	44.5517
0.26	1.126	45.9102
0.28	1.126	48.0633
0.3	1.126	46.8158
0.32	1.126	44.5014
0.34	1.126	47.7523
0.36	1.126	47.8385
0.38	1.126	47.3631
0.4	1.126	51.4096
0.42	1.126	48.6751
0.44	1.126	41.6615
0.46	1.126	40.2956
0.48	1.126	52.0412
0.5	1.126	39.5322
0.6	1.126	40.1794
0.7	1.126	51.5775
0.8	1.126	46.7971
0.9	1.126	46.7783
1	1.126	44.9956
1.1	1.126	53.0658
1.2	1.126	48.8871
1.3	1.126	53.6283
1.4	1.126	45.3001
1.5	1.126	60.0322
1.6	1.126	59.9842
1.7	1.126	64.3462
1.8	1.126	67.4714
1.9	1.126	60.1942
2	1.126	63.0917
2.1	1.126	65.0145
2.2	1.126	67.5023
2.3	1.126	77.7956
2.4	1.126	79.6679
2.5	1.126	69.5772
2.6	1.126	85.0983
2.7	1.126	80.3124
2.8	1.126	79.0138
3	1.126	83.6195
3.2	1.126	93.757
3.4	1.126	109.966
3.6	1.126	111.04
3.8	1.126	114.748
4	1.126	125.459
0.1	1.124	52.0855
0.12	1.124	45.2126
0.14	1.124	44.3066
0.16	1.124	46.1405
0.18	1.124	39.5789
0.2	1.124	49.2197
0.22	1.124	41.1738
0.24	1.124	37.2483
0.26	1.124	41.8933
0.28	1.124	37.4939
0.3	1.124	49.1039
0.32	1.124	42.9577
0.34	1.124	44.3066
0.36	1.124	44.2437
0.38	1.124	56.9177
0.4	1.124	50.7581
0.42	1.124	49.0127
0.44	1.124	45.7561
0.46	1.124	38.4317
0.48	1.124	39.0145
0.5	1.124	40.5658
0.6	1.124	47.946
0.7	1.124	54.2008
0.8	1.124	45.0596
0.9	1.124	50.1095
1	1.124	46.379
1.1	1.124	46.8935
1.2	1.124	41.5288
1.3	1.124	59.6061
1.4	1.124	50.8357
1.5	1.124	61.1701
1.6	1.124	55.493
1.7	1.124	64.3478
1.8	1.124	69.6317
1.9	1.124	63.1505
2	1.124	69.3244
2.1	1.124	64.1099
2.2	1.124	66.2611
2.3	1.124	78.5468
2.4	1.124	80.4227
2.5	1.124	74.3112
2.6	1.124	77.6815
2.7	1.124	79.5688
2.8	1.124	82.3923
3	1.124	95.7657
3.2	1.124	100.49
3.4	1.124	106.262
3.6	1.124	118.543
3.8	1.124	117.43
4	1.124	121.558
0.1	1.122	43.3124
0.12	1.122	47.4584
0.14	1.122	35.9699
0.16	1.122	40.3855
0.18	1.122	39.4175
0.2	1.122	51.8373
0.22	1.122	41.5779
0.24	1.122	33.7926
0.26	1.122	39.8279
0.28	1.122	40.9966
0.3	1.122	44.3573
0.32	1.122	45.3212
0.34	1.122	40.3412
0.36	1.122	41.7604
0.38	1.122	50.1687
0.4	1.122	43.121
0.42	1.122	49.5351
0.44	1.122	50.7097
0.46	1.122	47.0043
0.48	1.122	43.6672
0.5	1.122	44.5434
0.6	1.122	43.8976
0.7	1.122	47.8425
0.8	1.122	46.6785
0.9	1.122	44.7315
1	1.122	45.4519
1.1	1.122	51.3902
1.2	1.122	48.2705
1.3	1.122	46.5982
1.4	1.122	52.1126
1.5	1.122	62.3523
1.6	1.122	56.4095
1.7	1.122	62.0707
1.8	1.122	61.2717
1.9	1.122	66.6269
2	1.122	69.139
2.1	1.122	57.2669
2.2	1.122	66.8335
2.3	1.122	72.0506
2.4	1.122	75.2423
2.5	1.122	78.9641
2.6	1.122	81.316
2.7	1.122	87.0209
2.8	1.122	80.0715
3	1.122	94.9675
3.2	1.122	96.5589
3.4	1.122	107.514
3.6	1.122	123.621
3.8	1.122	125.856
4	1.122	127.511
0.1	1.12	46.0051
0.12	1.12	42.3619
0.14	1.12	41.9229
0.16	1.12	37.2369
0.18	1.12	41.0013
0.2	1.12	49.4679
0.22	1.12	40.8971
0.24	1.12	38.87
0.26	1.12	43.8889
0.28	1.12	36.8821
0.3	1.12	43.4094
0.32	1.12	41.8341
0.34	1.12	43.8889
0.36	1.12	37.4881
0.38	1.12	48.1168
0.4	1.12	41.3069
0.42	1.12	46.1201
0.44	1.12	53.0644
0.46	1.12	44.2897
0.48	1.12	51.9942
0.5	1.12	43.8063
0.6	1.12	48.1281
0.7	1.12	45.9031
0.8	1.12	45.9902
0.9	1.12	56.0815
1	1.12	51.482
1.1	1.12	44.324
1.2	1.12	42.3824
1.3	1.12	52.332
1.4	1.12	55.7901
1.5	1.12	65.2098
1.6	1.12	52.0683
1.7	1.12	60.0568
1.8	1.12	66.7475
1.9	1.12	59.9108
2	1.12	71.0886
2.1	1.12	59.6439
2.2	1.12	65.118
2.3	1.12	77.3514
2.4	1.12	73.0302
2.5	1.12	81.4602
2.6	1.12	77.6216
2.7	1.12	85.7529
2.8	1.12	88.29
3	1.12	101.348
3.2	1.12	98.1315
3.4	1.12	101.531
3.6	1.12	116.822
3.8	1.12	126.833
4	1.12	134.032
0.1	1.118	36.3236
0.12	1.118	42.625
0.14	1.118	41.2182
0.16	1.118	40.597
0.18	1.118	46.173
0.2	1.118	40.3855
0.22	1.118	33.9429
0.24	1.118	38.883
0.26	1.118	42.0754
0.28	1.118	42.3516
0.3	1.118	41.3459
0.32	1.118	35.7143
0.34	1.118	42.602
0.36	1.118	39.2882
0.38	1.118	42.8268
0.4	1.118	29.0808
0.42	1.118	39.434
0.44	1.118	46.5345
0.46	1.118	49.1472
0.48	1.118	46.886
0.5	1.118	49.1545
0.6	1.118	41.198
0.7	1.118	47.5184
0.8	1.118	46.4344
0.9	1.118	51.2692
1	1.118	53.3703
1.1	1.118	47.5781
1.2	1.118	47.3377
1.3	1.118	48.1758
1.4	1.118	52.7744
1.5	1.118	56.0279
1.6	1.118	52.5047
1.7	1.118	65.0152
1.8	1.118	60.2659
1.9	1.118	63.3873
2	1.118	73.5192
2.1	1.118	59.3917
2.2	1.118	70.4306
2.3	1.118	74.5433
2.4	1.118	74.3636
2.5	1.118	84.7241
2.6	1.118	82.9737
2.7	1.118	93.8088
2.8	1.118	91.1895
3	1.118	99.2163
3.2	1.118	98.7879
3.4	1.118	107.854
3.6	1.118	119.717
3.8	1.118	126.758
4	1.118	137.174
0.1	1.116	41.1487
0.12	1.116	34.7814
0.14	1.116	50.0264
0.16	1.116	43.8729
0.18	1.116	41.7602
0.2	1.116	42.49
0.22	1.116	36.1602
0.24	1.116	42.692
0.26	1.116	46.3902
0.28	1.116	48.2146
0.3	1.116	37.7337
0.32	1.116	42.1984
0.34	1.116	38.5378
0.36	1.116	41.4544
0.38	1.116	44.6405
0.4	1.116	29.0203
0.42	1.116	36.7282
0.44	1.116	47.6191
0.46	1.116	46.5572
0.48	1.116	51.0621
0.5	1.116	44.1931
0.6	1.116	47.4962
0.7	1.116	57.6265
0.8	1.116	44.2897
0.9	1.116	48.1702
1	1.116	57.1979
1.1	1.116	45.402
1.2	1.116	45.258
1.3	1.116	47.7471
1.4	1.116	64.3306
1.5	1.116	58.5146
1.6	1.116	51.1444
1.7	1.116	59.9583
1.8	1.116	67.1187
1.9	1.116	63.5795
2	1.116	70.8292
2.1	1.116	64.8841
2.2	1.116	70.8175
2.3	1.116	83.4764
2.4	1.116	77.3514
2.5	1.116	85.3008
2.6	1.116	78.4393
2.7	1.116	91.4884
2.8	1.116	89.4631
3	1.116	99.2872
3.2	1.116	106.011
3.4	1.116	110.758
3.6	1.116	113.561
3.8	1.116	134.392
4	1.116	142.321
0.1	1.114	41.4544
0.12	1.114	40.0045
0.14	1.114	45.6385
0.16	1.114	37.3194
0.18	1.114	44.7144
0.2	1.114	46.2836
0.22	1.114	33.6765
0.24	1.114	40.664
0.26	1.114	38.6369
0.28	1.114	45.2705
0.3	1.114	37.2398
0.32	1.114	39.473
0.34	1.114	40.2081
0.36	1.114	39.0569
0.38	1.114	38.0146
0.4	1.114	29.9119
0.42	1.114	37.7247
0.44	1.114	37.0434
0.46	1.114	50.4703
0.48	1.114	48.2875
0.5	1.114	48.8356
0.6	1.114	45.32
0.7	1.114	55.3229
0.8	1.114	49.6333
0.9	1.114	42.3626
1	1.114	54.2452
1.1	1.114	48.2952
1.2	1.114	51.2088
1.3	1.114	51.1844
1.4	1.114	55.0398
1.5	1.114	54.7725
1.6	1.114	63.0917
1.7	1.114	61.7757
1.8	1.114	65.2068
1.9	1.114	70.5066
2	1.114	80.699
2.1	1.114	59.7316
2.2	1.114	68.6403
2.3	1.114	78.4619
2.4	1.114	80.5664
2.5	1.114	82.1639
2.6	1.114	87.1598
2.7	1.114	92.109
2.8	1.114	84.7181
3	1.114	107.172
3.2	1.114	100.992
3.4	1.114	123.389
3.6	1.114	126.198
3.8	1.114	128.223
4	1.114	135.846
0.1	1.112	45.7651
0.12	1.112	39.7995
0.14	1.112	46.1333
0.16	1.112	40.7491
0.18	1.112	40.8142
0.2	1.112	45.4731
0.22	1.112	38.4317
0.24	1.112	45.0785
0.26	1.112	40.2569
0.28	1.112	43.3522
0.3	1.112	41.5829
0.32	1.112	43.5401
0.34	1.112	45.2556
0.36	1.112	42.4753
0.38	1.112	44.738
0.4	1.112	40.7098
0.42	1.112	38.8279
0.44	1.112	41.8688
0.46	1.112	48.1758
0.48	1.112	51.7186
0.5	1.112	44.8013
0.6	1.112	48.195
0.7	1.112	57.8511
0.8	1.112	49.994
0.9	1.112	47.5969
1	1.112	55.2363
1.1	1.112	46.5936
1.2	1.112	52.9062
1.3	1.112	47.5253
1.4	1.112	57.4887
1.5	1.112	62.5296
1.6	1.112	65.6358
1.7	1.112	61.0794
1.8	1.112	64.2913
1.9	1.112	72.3541
2	1.112	80.0611
2.1	1.112	65.6585
2.2	1.112	75.2426
2.3	1.112	79.0644
2.4	1.112	85.4486
2.5	1.112	90.013
2.6	1.112	87.6271
2.7	1.112	80.1944
2.8	1.112	86.5038
3	1.112	106.68
3.2	1.112	109.797
3.4	1.112	119.335
3.6	1.112	122.661
3.8	1.112	129.171
4	1.112	138.448
0.1	1.11	48.6619
0.12	1.11	47.012
0.14	1.11	38.8925
0.16	1.11	40.6027
0.18	1.11	41.8486
0.2	1.11	45.6911
0.22	1.11	40.7153
0.24	1.11	45.2351
0.26	1.11	43.333
0.28	1.11	47.2002
0.3	1.11	43.9838
0.32	1.11	39.5398
0.34	1.11	47.1299
0.36	1.11	40.9076
0.38	1.11	44.169
0.4	1.11	40.3104
0.42	1.11	43.7515
0.44	1.11	37.9879
0.46	1.11	50.2777
0.48	1.11	46.0734
0.5	1.11	36.0925
0.6	1.11	48.6207
0.7	1.11	49.7106
0.8	1.11	55.5716
0.9	1.11	40.9856
1	1.11	50.2927
1.1	1.11	53.6306
1.2	1.11	60.676
1.3	1.11	51.9108
1.4	1.11	51.0262
1.5	1.11	58.1329
1.6	1.11	64.2157
1.7	1.11	65.5739
1.8	1.11	65.4467
1.9	1.11	79.5673
2	1.11	80.8462
2.1	1.11	70.0863
2.2	1.11	81.3841
2.3	1.11	82.988
2.4	1.11	88.8516
2.5	1.11	84.5168
2.6	1.11	88.6919
2.7	1.11	82.1015
2.8	1.11	90.7422
3	1.11	113.683
3.2	1.11	113.781
3.4	1.11	121.848
3.6	1.11	126.822
3.8	1.11	135.483
4	1.11	137.15
0.1	1.108	48.2875
0.12	1.108	43.9852
0.14	1.108	40.5317
0.16	1.108	44.8054
0.18	1.108	45.6145
0.2	1.108	40.6945
0.22	1.108	44.9451
0.24	1.108	42.4006
0.26	1.108	46.3686
0.28	1.108	45.2916
0.3	1.108	44.1064
0.32	1.108	41.6073
0.34	1.108	51.3948
0.36	1.108	44.1235
0.38	1.108	50.2902
0.4	1.108	48.8691
0.42	1.108	49.2126
0.44	1.108	42.5632
0.46	1.108	50.1565
0.48	1.108	53.1491
0.5	1.108	39.4915
0.6	1.108	45.6402
0.7	1.108	42.0955
0.8	1.108	48.7012
0.9	1.108	48.785
1	1.108	54.4408
1.1	1.108	50.8715
1.2	1.108	57.0724
1.3	1.108	55.6405
1.4	1.108	59.1705
1.5	1.108	59.747
1.6	1.108	62.9888
1.7	1.108	58.7008
1.8	1.108	72.5929
1.9	1.108	80.6378
2	1.108	74.9673
2.1	1.108	75.8148
2.2	1.108	85.0713
2.3	1.108	92.6048
2.4	1.108	86.5018
2.5	1.108	85.7974
2.6	1.108	83.9393
2.7	1.108	88.7092
2.8	1.108	94.06
3	1.108	103.555
3.2	1.108	115.027
3.4	1.108	115.505
3.6	1.108	123.831
3.8	1.108	139.874
4	1.108	142.158
0.1	1.106	42.4947
0.12	1.106	47.5628
0.14	1.106	34.1893
0.16	1.106	36.668
0.18	1.106	44.2141
0.2	1.106	43.6732
0.22	1.106	42.6103
0.24	1.106	43.3908
0.26	1.106	43.5604
0.28	1.106	45.9755
0.3	1.106	40.4343
0.32	1.106	39.782
0.34	1.106	46.4234
0.36	1.106	40.1889
0.38	1.106	43.7824
0.4	1.106	49.3375
0.42	1.106	45.188
0.44	1.106	42.9583
0.46	1.106	49.5689
0.48	1.106	49.5381
0.5	1.106	38.3796
0.6	1.106	45.2932
0.7	1.106	46.4715
0.8	1.106	49.3084
0.9	1.106	46.7419
1	1.106	58.3244
1.1	1.106	58.1739
1.2	1.106	65.326
1.3	1.106	59.9588
1.4	1.106	55.6622
1.5	1.106	54.7429
1.6	1.106	59.2572
1.7	1.106	65.7133
1.8	1.106	76.9135
1.9	1.106	83.8407
2	1.106	76.5034
2.1	1.106	79.3191
2.2	1.106	77.7585
2.3	1.106	85.2543
2.4	1.106	84.2894
2.5	1.106	85.7755
2.6	1.106	86.4868
2.7	1.106	103.698
2.8	1.106	93.9714
3	1.106	102.735
3.2	1.106	109.031
3.4	1.106	122.066
3.6	1.106	127.932
3.8	1.106	141.288
4	1.106	140.307
0.1	1.104	42.7211
0.12	1.104	42.9298
0.14	1.104	39.2492
0.16	1.104	46.4425
0.18	1.104	42.2138
0.2	1.104	47.6476
0.22	1.104	47.5565
0.24	1.104	39.4448
0.26	1.104	47.8331
0.28	1.104	47.1009
0.3	1.104	43.4661
0.32	1.104	45.987
0.34	1.104	47.5485
0.36	1.104	44.8391
0.38	1.104	46.6573
0.4	1.104	52.7216
0.42	1.104	52.1843
0.44	1.104	42.8797
0.46	1.104	54.5765
0.48	1.104	52.1203
0.5	1.104	49.5374
0.6	1.104	34.7582
0.7	1.104	42.5881
0.8	1.104	49.8401
0.9	1.104	47.0376
1	1.104	58.7094
1.1	1.104	56.9392
1.2	1.104	68.8047
1.3	1.104	62.3671
1.4	1.104	68.0878
1.5	1.104	64.3938
1.6	1.104	63.6695
1.7	1.104	61.0496
1.8	1.104	79.6614
1.9	1.104	75.2362
2	1.104	71.4707
2.1	1.104	85.5866
2.2	1.104	81.8889
2.3	1.104	86.2676
2.4	1.104	88.7778
2.5	1.104	90.0773
2.6	1.104	86.4454
2.7	1.104	99.0564
2.8	1.104	96.1877
3	1.104	99.2219
3.2	1.104	109.969
3.4	1.104	123.177
3.6	1.104	124.275
3.8	1.104	145.784
4	1.104	150.896
0.1	1.102	38.3264
0.12	1.102	48.1324
0.14	1.102	34.9622
0.16	1.102	41.5483
0.18	1.102	48.5833
0.2	1.102	44.2114
0.22	1.102	41.0714
0.24	1.102	43.2045
0.26	1.102	52.1375
0.28	1.102	50.8599
0.3	1.102	42.0264
0.32	1.102	44.7737
0.34	1.102	46.8343
0.36	1.102	41.0805
0.38	1.102	45.9169
0.4	1.102	44.8477
0.42	1.102	49.6861
0.44	1.102	45.6911
0.46	1.102	44.6576
0.48	1.102	45.4263
0.5	1.102	53.2372
0.6	1.102	43.0399
0.7	1.102	48.2804
0.8	1.102	50.0975
0.9	1.102	43.2828
1	1.102	52.9643
1.1	1.102	61.9516
1.2	1.102	63.2679
1.3	1.102	60.1504
1.4	1.102	61.9532
1.5	1.102	67.9252
1.6	1.102	62.7221
1.7	1.102	66.6872
1.8	1.102	77.4404
1.9	1.102	79.2821
2	1.102	75.012
2.1	1.102	85.0983
2.2	1.102	88.1717
2.3	1.102	83.8207
2.4	1.102	93.7647
2.5	1.102	85.7798
2.6	1.102	91.2516
2.7	1.102	99.4082
2.8	1.102	100.668
3	1.102	111.967
3.2	1.102	105.818
3.4	1.102	133.81
3.6	1.102	131.933
3.8	1.102	141.317
4	1.102	152.38
0.1	1.1	41.0221
0.12	1.1	45.0305
0.14	1.1	38.887
0.16	1.1	44.8473
0.18	1.1	45.4519
0.2	1.1	44.3361
0.22	1.1	42.513
0.24	1.1	44.8268
0.26	1.1	46.8748
0.28	1.1	41.9231
0.3	1.1	47.0079
0.32	1.1	40.3952
0.34	1.1	48.0188
0.36	1.1	41.8192
0.38	1.1	47.86
0.4	1.1	42.8752
0.42	1.1	45.472
0.44	1.1	52.2458
0.46	1.1	46.0175
0.48	1.1	45.6884
0.5	1.1	49.4315
0.6	1.1	44.5648
0.7	1.1	41.6321
0.8	1.1	49.861
0.9	1.1	46.0395
1	1.1	54.6245
1.1	1.1	57.5611
1.2	1.1	68.4456
1.3	1.1	66.5367
1.4	1.1	64.334
1.5	1.1	73.6525
1.6	1.1	66.5995
1.7	1.1	64.9588
1.8	1.1	71.935
1.9	1.1	76.8374
2	1.1	73.4814
2.1	1.1	81.9867
2.2	1.1	89.503
2.3	1.1	89.8472
2.4	1.1	99.0599
2.5	1.1	90.3496
2.6	1.1	92.9727
2.7	1.1	95.4938
2.8	1.1	103.999
3	1.1	111.428
3.2	1.1	114.209
3.4	1.1	128.964
3.6	1.1	135.901
3.8	1.1	148.713
4	1.1	160.216
0.1	1.098	35.8052
0.12	1.098	50.4693
0.14	1.098	29.1566
0.16	1.098	43.2488
0.18	1.098	48.4432
0.2	1.098	46.4715
0.22	1.098	41.8043
0.24	1.098	47.688
0.26	1.098	46.5497
0.28	1.098	43.6848
0.3	1.098	40.9372
0.32	1.098	39.9797
0.34	1.098	48.5865
0.36	1.098	40.7204
0.38	1.098	42.5923
0.4	1.098	42.3814
0.42	1.098	44.4627
0.44	1.098	47.43
0.46	1.098	40.1794
0.48	1.098	43.1654
0.5	1.098	46.6311
0.6	1.098	50.2955
0.7	1.098	46.7458
0.8	1.098	51.1444
0.9	1.098	42.7563
1	1.098	49.7216
1.1	1.098	56.0201
1.2	1.098	60.4404
1.3	1.098	58.7032
1.4	1.098	59.2618
1.5	1.098	73.1945
1.6	1.098	63.1213
1.7	1.098	73.8014
1.8	1.098	69.4917
1.9	1.098	82.6716
2	1.098	75.6891
2.1	1.098	78.665
2.2	1.098	85.0287
2.3	1.098	85.3471
2.4	1.098	98.4651
2.5	1.098	87.9997
2.6	1.098	102.165
2.7	1.098	102.24
2.8	1.098	112.518
3	1.098	117.844
3.2	1.098	120.829
3.4	1.098	139.494
3.6	1.098	144.437
3.8	1.098	152.232
4	1.098	165.221
0.1	1.096	42.2047
0.12	1.096	46.3163
0.14	1.096	34.1489
0.16	1.096	42.4551
0.18	1.096	45.7612
0.2	1.096	44.4504
0.22	1.096	48.8709
0.24	1.096	40.78
0.26	1.096	40.8647
0.28	1.096	38.883
0.3	1.096	47.1855
0.32	1.096	41.8295
0.34	1.096	46.0099
0.36	1.096	45.0933
0.38	1.096	39.547
0.4	1.096	52.7444
0.42	1.096	40.3792
0.44	1.096	45.4544
0.46	1.096	48.2961
0.48	1.096	43.7219
0.5	1.096	50.8567
0.6	1.096	44.6151
0.7	1.096	44.628
0.8	1.096	55.7525
0.9	1.096	50.1567
1	1.096	48.8676
1.1	1.096	50.536
1.2	1.096	57.527
1.3	1.096	56.0858
1.4	1.096	63.9346
1.5	1.096	74.8111
1.6	1.096	65.8142
1.7	1.096	70.6324
1.8	1.096	65.1431
1.9	1.096	81.5271
2	1.096	75.0735
2.1	1.096	80.6422
2.2	1.096	88.8646
2.3	1.096	87.8814
2.4	1.096	94.9696
2.5	1.096	98.6278
2.6	1.096	105.91
2.7	1.096	105.907
2.8	1.096	115.766
3	1.096	115.817
3.2	1.096	127.757
3.4	1.096	141.261
3.6	1.096	145.162
3.8	1.096	156.545
4	1.096	171.291
0.1	1.094	40.2981
0.12	1.094	58.7538
0.14	1.094	36.2989
0.16	1.094	44.3176
0.18	1.094	47.4218
0.2	1.094	44.1522
0.22	1.094	43.8093
0.24	1.094	45.999
0.26	1.094	36.4817
0.28	1.094	49.5113
0.3	1.094	41.3015
0.32	1.094	37.2542
0.34	1.094	40.266
0.36	1.094	41.1043
0.38	1.094	40.6159
0.4	1.094	51.0769
0.42	1.094	48.391
0.44	1.094	40.2029
0.46	1.094	45.5095
0.48	1.094	42.7599
0.5	1.094	47.1593
0.6	1.094	44.8859
0.7	1.094	50.5109
0.8	1.094	50.3787
0.9	1.094	47.5554
1	1.094	42.1158
1.1	1.094	61.0192
1.2	1.094	55.5602
1.3	1.094	55.6674
1.4	1.094	62.8992
1.5	1.094	70.7537
1.6	1.094	69.053
1.7	1.094	75.044
1.8	1.094	69.2556
1.9	1.094	85.4358
2	1.094	75.2986
2.1	1.094	75.5445
2.2	1.094	94.3351
2.3	1.094	93.0174
2.4	1.094	99.2151
2.5	1.094	94.9681
2.6	1.094	116.195
2.7	1.094	112.734
2.8	1.094	108.79
3	1.094	119.181
3.2	1.094	124.689
3.4	1.094	146.706
3.6	1.094	153.044
3.8	1.094	155.91
4	1.094	166.03
0.1	1.092	39.9491
0.12	1.092	58.044
0.14	1.092	41.1923
0.16	1.092	45.7888
0.18	1.092	46.4536
0.2	1.092	39.8413
0.22	1.092	50.6599
0.24	1.092	45.2266
0.26	1.092	43.0694
0.28	1.092	46.0012
0.3	1.092	47.9713
0.32	1.092	41.138
0.34	1.092	42.5792
0.36	1.092	47.7894
0.38	1.092	41.938
0.4	1.092	56.5663
0.42	1.092	44.1316
0.44	1.092	45.4854
0.46	1.092	46.6932
0.48	1.092	46.5234
0.5	1.092	51.6201
0.6	1.092	47.6096
0.7	1.092	46.4505
0.8	1.092	49.3731
0.9	1.092	52.5497
1	1.092	52.718
1.1	1.092	57.1877
1.2	1.092	58.7287
1.3	1.092	59.5552
1.4	1.092	69.5696
1.5	1.092	69.986
1.6	1.092	74.4433
1.7	1.092	74.8786
1.8	1.092	74.7511
1.9	1.092	82.2296
2	1.092	79.8688
2.1	1.092	77.9582
2.2	1.092	93.8017
2.3	1.092	88.7665
2.4	1.092	102.526
2.5	1.092	101.777
2.6	1.092	109.799
2.7	1.092	114.442
2.8	1.092	108.22
3	1.092	122.546
3.2	1.092	132.341
3.4	1.092	142.434
3.6	1.092	149.233
3.8	1.092	160.925
4	1.092	167.391
0.1	1.09	38.2167
0.12	1.09	59.8516
0.14	1.09	35.748
0.16	1.09	49.9731
0.18	1.09	51.1469
0.2	1.09	41.9824
0.22	1.09	43.0122
0.24	1.09	48.3774
0.26	1.09	42.0654
0.28	1.09	50.6073
0.3	1.09	44.0959
0.32	1.09	38.0133
0.34	1.09	43.8581
0.36	1.09	52.1351
0.38	1.09	40.6307
0.4	1.09	51.6811
0.42	1.09	50.2692
0.44	1.09	50.5973
0.46	1.09	45.324
0.48	1.09	41.9472
0.5	1.09	47.2078
0.6	1.09	44.4844
0.7	1.09	52.8618
0.8	1.09	50.4467
0.9	1.09	41.9824
1	1.09	50.0532
1.1	1.09	63.3876
1.2	1.09	59.8686
1.3	1.09	59.4207
1.4	1.09	65.7079
1.5	1.09	66.1208
1.6	1.09	79.7927
1.7	1.09	76.9481
1.8	1.09	80.9432
1.9	1.09	86.6179
2	1.09	86.2834
2.1	1.09	83.2102
2.2	1.09	98.6882
2.3	1.09	93.8902
2.4	1.09	101.936
2.5	1.09	101.366
2.6	1.09	117.398
2.7	1.09	121.905
2.8	1.09	116.046
3	1.09	119.825
3.2	1.09	130.224
3.4	1.09	139.37
3.6	1.09	161.23
3.8	1.09	159.28
4	1.09	173.642
0.1	1.088	32.2122
0.12	1.088	44.6701
0.14	1.088	41.2971
0.16	1.088	42.9956
0.18	1.088	45.4869
0.2	1.088	40.1425
0.22	1.088	44.664
0.24	1.088	40.5124
0.26	1.088	49.0215
0.28	1.088	42.0221
0.3	1.088	52.6032
0.32	1.088	43.0365
0.34	1.088	39.4605
0.36	1.088	43.407
0.38	1.088	44.167
0.4	1.088	52.0706
0.42	1.088	46.5165
0.44	1.088	52.8596
0.46	1.088	44.3979
0.48	1.088	48.7834
0.5	1.088	53.6239
0.6	1.088	40.7107
0.7	1.088	45.2637
0.8	1.088	50.272
0.9	1.088	47.9473
1	1.088	52.9674
1.1	1.088	58.0356
1.2	1.088	60.9479
1.3	1.088	56.6242
1.4	1.088	66.7448
1.5	1.088	63.6384
1.6	1.088	80.4652
1.7	1.088	81.5271
1.8	1.088	82.4105
1.9	1.088	84.9549
2	1.088	85.8632
2.1	1.088	90.4751
2.2	1.088	94.7349
2.3	1.088	95.1105
2.4	1.088	106.126
2.5	1.088	110.374
2.6	1.088	117.423
2.7	1.088	116.418
2.8	1.088	121.595
3	1.088	127.71
3.2	1.088	134.533
3.4	1.088	138.849
3.6	1.088	162.183
3.8	1.088	161.154
4	1.088	181.343
0.1	1.086	36.4939
0.12	1.086	42.4998
0.14	1.086	42.1835
0.16	1.086	48.0085
0.18	1.086	47.9671
0.2	1.086	37.7954
0.22	1.086	34.1821
0.24	1.086	40.5777
0.26	1.086	45.3024
0.28	1.086	44.5601
0.3	1.086	45.4923
0.32	1.086	43.3103
0.34	1.086	35.0806
0.36	1.086	44.6554
0.38	1.086	41.7456
0.4	1.086	55.3778
0.42	1.086	52.0169
0.44	1.086	43.9701
0.46	1.086	37.3434
0.48	1.086	45.8901
0.5	1.086	52.7184
0.6	1.086	49.5919
0.7	1.086	44.8518
0.8	1.086	53.0744
0.9	1.086	50.7896
1	1.086	60.372
1.1	1.086	56.5251
1.2	1.086	58.8027
1.3	1.086	66.5746
1.4	1.086	65.767
1.5	1.086	66.5836
1.6	1.086	81.4364
1.7	1.086	81.5621
1.8	1.086	91.7368
1.9	1.086	83.7422
2	1.086	85.5601
2.1	1.086	94.3113
2.2	1.086	95.9982
2.3	1.086	101.86
2.4	1.086	108.368
2.5	1.086	113.234
2.6	1.086	125.71
2.7	1.086	120.695
2.8	1.086	122.511
3	1.086	128.348
3.2	1.086	130.466
3.4	1.086	139.234
3.6	1.086	168.967
3.8	1.086	163.709
4	1.086	177.673
0.1	1.084	29.9549
0.12	1.084	36.2465
0.14	1.084	52.0855
0.16	1.084	39.0737
0.18	1.084	42.0268
0.2	1.084	38.4638
0.22	1.084	41.8245
0.24	1.084	38.6024
0.26	1.084	45.2875
0.28	1.084	44.1203
0.3	1.084	45.398
0.32	1.084	45.5298
0.34	1.084	35.9679
0.36	1.084	40.2808
0.38	1.084	52.5839
0.4	1.084	44.9935
0.42	1.084	47.3955
0.44	1.084	46.8969
0.46	1.084	32.4491
0.48	1.084	41.6617
0.5	1.084	54.0868
0.6	1.084	49.4589
0.7	1.084	41.219
0.8	1.084	59.1113
0.9	1.084	54.8812
1	1.084	61.1554
1.1	1.084	62.8401
1.2	1.084	61.5234
1.3	1.084	65.0477
1.4	1.084	66.2262
1.5	1.084	70.3626
1.6	1.084	79.415
1.7	1.084	83.0626
1.8	1.084	90.5109
1.9	1.084	83.4515
2	1.084	90.8682
2.1	1.084	103.067
2.2	1.084	94.8739
2.3	1.084	104.526
2.4	1.084	112.026
2.5	1.084	118.233
2.6	1.084	118.85
2.7	1.084	120.65
2.8	1.084	128.606
3	1.084	138.361
3.2	1.084	143.792
3.4	1.084	153.307
3.6	1.084	167.046
3.8	1.084	178.094
4	1.084	183.573
0.1	1.082	40.7685
0.12	1.082	39.9477
0.14	1.082	43.5105
0.16	1.082	41.8884
0.18	1.082	35.9746
0.2	1.082	40.6618
0.22	1.082	38.5673
0.24	1.082	43.9542
0.26	1.082	43.2169
0.28	1.082	49.8369
0.3	1.082	44.1008
0.32	1.082	43.7972
0.34	1.082	43.4854
0.36	1.082	48.0361
0.38	1.082	49.7456
0.4	1.082	47.2335
0.42	1.082	56.9028
0.44	1.082	41.5187
0.46	1.082	35.2153
0.48	1.082	30.785
0.5	1.082	59.997
0.6	1.082	46.2867
0.7	1.082	46.7271
0.8	1.082	61.9968
0.9	1.082	45.844
1	1.082	61.0219
1.1	1.082	58.6331
1.2	1.082	64.0993
1.3	1.082	71.1531
1.4	1.082	65.6052
1.5	1.082	71.5049
1.6	1.082	75.8929
1.7	1.082	94.2901
1.8	1.082	92.9517
1.9	1.082	87.914
2	1.082	85.3628
2.1	1.082	97.7112
2.2	1.082	103.082
2.3	1.082	107.194
2.4	1.082	111.737
2.5	1.082	112.304
2.6	1.082	126.584
2.7	1.082	125.99
2.8	1.082	126.57
3	1.082	136.424
3.2	1.082	144.914
3.4	1.082	152.439
3.6	1.082	173.215
3.8	1.082	178.287
4	1.082	183.649
0.1	1.08	39.3495
0.12	1.08	35.9728
0.14	1.08	45.6684
0.16	1.08	38.0176
0.18	1.08	41.8592
0.2	1.08	43.5419
0.22	1.08	47.8532
0.24	1.08	43.516
0.26	1.08	46.4493
0.28	1.08	44.8501
0.3	1.08	54.2186
0.32	1.08	45.4638
0.34	1.08	47.622
0.36	1.08	40.2705
0.38	1.08	55.7872
0.4	1.08	41.7111
0.42	1.08	49.1082
0.44	1.08	49.1453
0.46	1.08	36.9588
0.48	1.08	45.0105
0.5	1.08	53.1062
0.6	1.08	51.0891
0.7	1.08	51.4131
0.8	1.08	58.6712
0.9	1.08	47.6845
1	1.08	56.0337
1.1	1.08	65.8791
1.2	1.08	65.7687
1.3	1.08	68.6083
1.4	1.08	69.2834
1.5	1.08	72.946
1.6	1.08	81.7305
1.7	1.08	93.2317
1.8	1.08	84.9902
1.9	1.08	86.8616
2	1.08	92.8628
2.1	1.08	98.2979
2.2	1.08	109.581
2.3	1.08	106.336
2.4	1.08	120.679
2.5	1.08	118.759
2.6	1.08	128.714
2.7	1.08	130.059
2.8	1.08	130.051
3	1.08	138.593
3.2	1.08	151.59
3.4	1.08	159.16
3.6	1.08	176.728
3.8	1.08	185.888
4	1.08	193.485
0.1	1.078	40.5955
0.12	1.078	41.1576
0.14	1.078	43.7115
0.16	1.078	41.7802
0.18	1.078	45.5175
0.2	1.078	47.521
0.22	1.078	42.58
0.24	1.078	50.0059
0.26	1.078	39.1602
0.28	1.078	43.7188
0.3	1.078	44.556
0.32	1.078	37.0535
0.34	1.078	39.1586
0.36	1.078	48.1281
0.38	1.078	48.9826
0.4	1.078	50.895
0.42	1.078	48.905
0.44	1.078	45.3724
0.46	1.078	45.0338
0.48	1.078	47.4741
0.5	1.078	51.6761
0.6	1.078	47.755
0.7	1.078	60.1051
0.8	1.078	51.5832
0.9	1.078	52.2409
1	1.078	56.2514
1.1	1.078	64.0387
1.2	1.078	63.8457
1.3	1.078	72.3393
1.4	1.078	72.1098
1.5	1.078	71.6735
1.6	1.078	78.3544
1.7	1.078	93.7647
1.8	1.078	92.9575
1.9	1.078	91.5908
2	1.078	92.3519
2.1	1.078	100.875
2.2	1.078	107.149
2.3	1.078	115.33
2.4	1.078	119.525
2.5	1.078	117.232
2.6	1.078	135.614
2.7	1.078	138.577
2.8	1.078	131.752
3	1.078	140.174
3.2	1.078	150.272
3.4	1.078	158.656
3.6	1.078	179.816
3.8	1.078	184.569
4	1.078	197.012
0.1	1.077	35.894
0.12	1.077	42.8371
0.14	1.077	45.7849
0.16	1.077	35.602
0.18	1.077	47.6367
0.2	1.077	45.32
0.22	1.077	36.6538
0.24	1.077	51.4921
0.26	1.077	45.3125
0.28	1.077	42.686
0.3	1.077	45.2166
0.32	1.077	43.8211
0.34	1.077	40.2924
0.36	1.077	42.4348
0.38	1.077	47.4888
0.4	1.077	46.0486
0.42	1.077	40.4622
0.44	1.077	48.1883
0.46	1.077	45.8549
0.48	1.077	47.3142
0.5	1.077	46.6302
0.6	1.077	56.0392
0.7	1.077	60.1318
0.8	1.077	55.1409
0.9	1.077	56.5317
1	1.077	54.6765
1.1	1.077	73.193
1.2	1.077	68.84
1.3	1.077	70.8956
1.4	1.077	81.9432
1.5	1.077	77.0073
1.6	1.077	86.6783
1.7	1.077	87.8695
1.8	1.077	92.7433
1.9	1.077	95.4228
2	1.077	105.789
2.1	1.077	109.371
2.2	1.077	111.223
2.3	1.077	114.142
2.4	1.077	120.624
2.5	1.077	124.674
2.6	1.077	133.117
2.7	1.077	141.444
2.8	1.077	143.938
3	1.077	159.24
3.2	1.077	162.434
3.4	1.077	167.155
3.6	1.077	175.42
3.8	1.077	195.075
4	1.077	203.809
0.1	1.076	37.7217
0.12	1.076	43.1725
0.14	1.076	38.2455
0.16	1.076	39.1644
0.18	1.076	44.0811
0.2	1.076	51.1105
0.22	1.076	36.8969
0.24	1.076	49.1693
0.26	1.076	38.5365
0.28	1.076	47.9608
0.3	1.076	39.7511
0.32	1.076	43.9333
0.34	1.076	41.9672
0.36	1.076	49.1453
0.38	1.076	45.2448
0.4	1.076	47.2709
0.42	1.076	43.7693
0.44	1.076	46.6159
0.46	1.076	51.8858
0.48	1.076	45.9141
0.5	1.076	55.3889
0.6	1.076	59.8177
0.7	1.076	59.4355
0.8	1.076	54.8221
0.9	1.076	59.159
1	1.076	68.6092
1.1	1.076	64.3198
1.2	1.076	65.6514
1.3	1.076	67.4875
1.4	1.076	79.73
1.5	1.076	80.0405
1.6	1.076	86.4062
1.7	1.076	94.3778
1.8	1.076	99.4812
1.9	1.076	98.8752
2	1.076	101.05
2.1	1.076	114.593
2.2	1.076	109.848
2.3	1.076	115.07
2.4	1.076	122.1
2.5	1.076	121.572
2.6	1.076	130.045
2.7	1.076	140.762
2.8	1.076	149.355
3	1.076	167.766
3.2	1.076	160.416
3.4	1.076	166.804
3.6	1.076	177.835
3.8	1.076	192.089
4	1.076	202.408
0.1	1.075	33.4922
0.12	1.075	37.0328
0.14	1.075	45.3523
0.16	1.075	38.5117
0.18	1.075	46.6269
0.2	1.075	41.2233
0.22	1.075	38.4317
0.24	1.075	44.8284
0.26	1.075	44.5814
0.28	1.075	51.0262
0.3	1.075	45.8511
0.32	1.075	45.999
0.34	1.075	51.6836
0.36	1.075	45.7059
0.38	1.075	42.2435
0.4	1.075	44.2637
0.42	1.075	38.6609
0.44	1.075	55.4566
0.46	1.075	47.3229
0.48	1.075	47.4071
0.5	1.075	51.21
0.6	1.075	55.9849
0.7	1.075	55.1393
0.8	1.075	55.9794
0.9	1.075	54.4731
1	1.075	67.696
1.1	1.075	67.7822
1.2	1.075	68.2829
1.3	1.075	75.8756
1.4	1.075	78.7822
1.5	1.075	82.4856
1.6	1.075	90.2464
1.7	1.075	83.6237
1.8	1.075	95.2631
1.9	1.075	101.467
2	1.075	102.415
2.1	1.075	115.949
2.2	1.075	119.56
2.3	1.075	116.975
2.4	1.075	119.525
2.5	1.075	130.558
2.6	1.075	133.712
2.7	1.075	138.062
2.8	1.075	152.479
3	1.075	169.284
3.2	1.075	159.166
3.4	1.075	173.395
3.6	1.075	183.192
3.8	1.075	200.216
4	1.075	204.514
0.1	1.074	38.2049
0.12	1.074	38.3217
0.14	1.074	39.5429
0.16	1.074	48.0313
0.18	1.074	42.2482
0.2	1.074	46.7938
0.22	1.074	46.4604
0.24	1.074	41.982
0.26	1.074	44.6787
0.28	1.074	49.8044
0.3	1.074	36.8045
0.32	1.074	42.1944
0.34	1.074	55.7036
0.36	1.074	50.9348
0.38	1.074	47.1896
0.4	1.074	41.6172
0.42	1.074	46.5599
0.44	1.074	50.4768
0.46	1.074	54.9576
0.48	1.074	50.5886
0.5	1.074	52.9335
0.6	1.074	53.4953
0.7	1.074	60.3833
0.8	1.074	55.0462
0.9	1.074	63.6106
1	1.074	65.728
1.1	1.074	63.8755
1.2	1.074	62.8844
1.3	1.074	66.4026
1.4	1.074	81.1849
1.5	1.074	85.2975
1.6	1.074	96.1166
1.7	1.074	84.1117
1.8	1.074	99.9352
1.9	1.074	97.6647
2	1.074	97.3682
2.1	1.074	115.426
2.2	1.074	125.902
2.3	1.074	125.325
2.4	1.074	121.375
2.5	1.074	130.246
2.6	1.074	137.128
2.7	1.074	136.635
2.8	1.074	153.668
3	1.074	161.147
3.2	1.074	154.459
3.4	1.074	173.741
3.6	1.074	186.967
3.8	1.074	199.489
4	1.074	201.442
0.1	1.073	42.7716
0.12	1.073	36.3608
0.14	1.073	40.5471
0.16	1.073	41.6864
0.18	1.073	49.5624
0.2	1.073	52.1375
0.22	1.073	47.66
0.24	1.073	36.2465
0.26	1.073	48.0109
0.28	1.073	46.6528
0.3	1.073	40.9815
0.32	1.073	41.8392
0.34	1.073	51.1805
0.36	1.073	42.0559
0.38	1.073	48.6424
0.4	1.073	44.5096
0.42	1.073	46.5451
0.44	1.073	51.4836
0.46	1.073	51.2589
0.48	1.073	52.4877
0.5	1.073	51.5677
0.6	1.073	52.231
0.7	1.073	59.321
0.8	1.073	53.2419
0.9	1.073	54.3265
1	1.073	66.1278
1.1	1.073	69.2816
1.2	1.073	73.1459
1.3	1.073	68.2209
1.4	1.073	79.1047
1.5	1.073	91.4818
1.6	1.073	101.1
1.7	1.073	83.4762
1.8	1.073	97.2088
1.9	1.073	103.239
2	1.073	108.801
2.1	1.073	115.043
2.2	1.073	130.717
2.3	1.073	128.447
2.4	1.073	122.428
2.5	1.073	137.026
2.6	1.073	143.694
2.7	1.073	135.752
2.8	1.073	161.133
3	1.073	161.53
3.2	1.073	162.814
3.4	1.073	184.809
3.6	1.073	189.97
3.8	1.073	205.554
4	1.073	208.644
0.1	1.072	46.143
0.12	1.072	43.2806
0.14	1.072	46.7124
0.16	1.072	45.4036
0.18	1.072	47.1298
0.2	1.072	54.3843
0.22	1.072	49.3248
0.24	1.072	39.4704
0.26	1.072	43.1432
0.28	1.072	44.3091
0.3	1.072	36.6482
0.32	1.072	39.6004
0.34	1.072	47.0488
0.36	1.072	43.0721
0.38	1.072	44.6682
0.4	1.072	45.9169
0.42	1.072	45.3155
0.44	1.072	51.1714
0.46	1.072	56.0441
0.48	1.072	56.9522
0.5	1.072	48.9758
0.6	1.072	54.5913
0.7	1.072	63.5053
0.8	1.072	61.0215
0.9	1.072	62.5145
1	1.072	70.481
1.1	1.072	68.5265
1.2	1.072	77.0718
1.3	1.072	72.3747
1.4	1.072	79.6593
1.5	1.072	91.5019
1.6	1.072	94.0903
1.7	1.072	97.4602
1.8	1.072	102.393
1.9	1.072	101.611
2	1.072	105.079
2.1	1.072	119.851
2.2	1.072	121.481
2.3	1.072	128.163
2.4	1.072	131.839
2.5	1.072	139.899
2.6	1.072	142.962
2.7	1.072	146.238
2.8	1.072	153.47
3	1.072	151.623
3.2	1.072	165.976
3.4	1.072	189.171
3.6	1.072	192.513
3.8	1.072	198.429
4	1.072	208.55
0.1	1.071	44.1531
0.12	1.071	39.6476
0.14	1.071	46.8378
0.16	1.071	38.6448
0.18	1.071	48.2349
0.2	1.071	46.8306
0.22	1.071	43.516
0.24	1.071	36.1406
0.26	1.071	46.8674
0.28	1.071	41.7358
0.3	1.071	41.0702
0.32	1.071	41.4006
0.34	1.071	44.2394
0.36	1.071	37.5562
0.38	1.071	48.4714
0.4	1.071	45.8954
0.42	1.071	48.6143
0.44	1.071	56.0632
0.46	1.071	54.9979
0.48	1.071	50.3519
0.5	1.071	48.2065
0.6	1.071	48.501
0.7	1.071	64.0966
0.8	1.071	59.1879
0.9	1.071	62.1893
1	1.071	63.8778
1.1	1.071	75.1211
1.2	1.071	81.4227
1.3	1.071	73.547
1.4	1.071	74.6772
1.5	1.071	96.0227
1.6	1.071	97.7646
1.7	1.071	93.8824
1.8	1.071	98.5985
1.9	1.071	110.791
2	1.071	117.377
2.1	1.071	115.491
2.2	1.071	126.095
2.3	1.071	127.292
2.4	1.071	136.45
2.5	1.071	140.917
2.6	1.071	141.675
2.7	1.071	136.837
2.8	1.071	152.797
3	1.071	156.383
3.2	1.071	171.164
3.4	1.071	193.553
3.6	1.071	199.947
3.8	1.071	205.048
4	1.071	204.681
0.1	1.07	45.7861
0.12	1.07	45.6062
0.14	1.07	52.6593
0.16	1.07	38.3578
0.18	1.07	46.143
0.2	1.07	47.9541
0.22	1.07	39.1364
0.24	1.07	49.9672
0.26	1.07	39.7471
0.28	1.07	46.453
0.3	1.07	35.6592
0.32	1.07	45.7772
0.34	1.07	50.2545
0.36	1.07	42.0068
0.38	1.07	50.5442
0.4	1.07	50.7689
0.42	1.07	42.8104
0.44	1.07	45.4948
0.46	1.07	50.6747
0.48	1.07	56.0075
0.5	1.07	54.9387
0.6	1.07	49.4145
0.7	1.07	65.0996
0.8	1.07	53.9537
0.9	1.07	74.1712
1	1.07	67.3272
1.1	1.07	73.8422
1.2	1.07	74.0111
1.3	1.07	84.48
1.4	1.07	79.6148
1.5	1.07	90.2307
1.6	1.07	94.0158
1.7	1.07	92.1903
1.8	1.07	109.71
1.9	1.07	117.665
2	1.07	116.141
2.1	1.07	117.411
2.2	1.07	116.738
2.3	1.07	124.571
2.4	1.07	139.509
2.5	1.07	141.597
2.6	1.07	130.573
2.7	1.07	144.057
2.8	1.07	149.793
3	1.07	153.581
3.2	1.07	170.053
3.4	1.07	188.165
3.6	1.07	198.848
3.8	1.07	205.269
4	1.07	213.274
0.1	1.069	36.2542
0.12	1.069	42.3767
0.14	1.069	47.8902
0.16	1.069	37.0771
0.18	1.069	48.391
0.2	1.069	40.6374
0.22	1.069	34.6174
0.24	1.069	45.8834
0.26	1.069	50.1688
0.28	1.069	42.6527
0.3	1.069	46.1468
0.32	1.069	41.1346
0.34	1.069	44.5097
0.36	1.069	43.013
0.38	1.069	48.5454
0.4	1.069	52.2629
0.42	1.069	45.5204
0.44	1.069	42.6324
0.46	1.069	55.3559
0.48	1.069	52.0487
0.5	1.069	58.0579
0.6	1.069	52.2332
0.7	1.069	67.5538
0.8	1.069	49.2233
0.9	1.069	71.2999
1	1.069	68.6021
1.1	1.069	69.576
1.2	1.069	75.7526
1.3	1.069	81.4814
1.4	1.069	82.2083
1.5	1.069	91.4782
1.6	1.069	98.7209
1.7	1.069	94.0897
1.8	1.069	108.076
1.9	1.069	121.58
2	1.069	120.655
2.1	1.069	116.884
2.2	1.069	116.088
2.3	1.069	124.72
2.4	1.069	136.279
2.5	1.069	133.83
2.6	1.069	135.972
2.7	1.069	145.257
2.8	1.069	157.428
3	1.069	159.801
3.2	1.069	176.871
3.4	1.069	196.268
3.6	1.069	199.876
3.8	1.069	213.012
4	1.069	214.389
0.1	1.068	38.9035
0.12	1.068	43.9838
0.14	1.068	46.2949
0.16	1.068	41.6222
0.18	1.068	38.9369
0.2	1.068	45.8768
0.22	1.068	42.4939
0.24	1.068	45.6911
0.26	1.068	51.2817
0.28	1.068	45.1198
0.3	1.068	45.1011
0.32	1.068	46.7382
0.34	1.068	43.7571
0.36	1.068	43.013
0.38	1.068	51.4279
0.4	1.068	57.436
0.42	1.068	47.8365
0.44	1.068	45.554
0.46	1.068	44.9625
0.48	1.068	54.7965
0.5	1.068	59.4497
0.6	1.068	53.0139
0.7	1.068	57.4173
0.8	1.068	55.8744
0.9	1.068	65.5922
1	1.068	66.2907
1.1	1.068	60.5613
1.2	1.068	76.4269
1.3	1.068	82.2295
1.4	1.068	84.369
1.5	1.068	88.486
1.6	1.068	97.6344
1.7	1.068	94.1717
1.8	1.068	114.223
1.9	1.068	116.014
2	1.068	115.225
2.1	1.068	118.096
2.2	1.068	113.716
2.3	1.068	132.81
2.4	1.068	132.928
2.5	1.068	137.784
2.6	1.068	139.174
2.7	1.068	153.068
2.8	1.068	153.682
3	1.068	166.917
3.2	1.068	177.434
3.4	1.068	199.103
3.6	1.068	199.417
3.8	1.068	209.442
4	1.068	221.872
0.1	1.067	35.5854
0.12	1.067	34.8602
0.14	1.067	45.4854
0.16	1.067	46.8492
0.18	1.067	40.4196
0.2	1.067	36.7717
0.22	1.067	38.7516
0.24	1.067	39.7926
0.26	1.067	50.0445
0.28	1.067	40.7319
0.3	1.067	47.0488
0.32	1.067	41.3113
0.34	1.067	41.4446
0.36	1.067	49.4115
0.38	1.067	50.7985
0.4	1.067	50.781
0.42	1.067	45.8873
0.44	1.067	42.5454
0.46	1.067	46.2318
0.48	1.067	53.0096
0.5	1.067	63.9366
0.6	1.067	56.0815
0.7	1.067	58.1643
0.8	1.067	51.3447
0.9	1.067	59.8638
1	1.067	66.2516
1.1	1.067	62.7515
1.2	1.067	75.118
1.3	1.067	81.0029
1.4	1.067	82.7171
1.5	1.067	95.5784
1.6	1.067	99.5638
1.7	1.067	84.176
1.8	1.067	113.632
1.9	1.067	121.123
2	1.067	116.516
2.1	1.067	115.554
2.2	1.067	121.493
2.3	1.067	128.344
2.4	1.067	137.088
2.5	1.067	142.138
2.6	1.067	147.255
2.7	1.067	152.461
2.8	1.067	161.397
3	1.067	166.78
3.2	1.067	174.635
3.4	1.067	203.737
3.6	1.067	205.189
3.8	1.067	215.099
4	1.067	221.529
0.1	1.066	40.1499
0.12	1.066	42.3922
0.14	1.066	44.8711
0.16	1.066	40.1807
0.18	1.066	38.1006
0.2	1.066	37.1087
0.22	1.066	39.9085
0.24	1.066	38.5378
0.26	1.066	40.9205
0.28	1.066	44.6723
0.3	1.066	48.1373
0.32	1.066	44.0062
0.34	1.066	48.0188
0.36	1.066	45.1427
0.38	1.066	54.3945
0.4	1.066	57.2554
0.42	1.066	43.7706
0.44	1.066	49.3536
0.46	1.066	39.1418
0.48	1.066	53.3263
0.5	1.066	56.8881
0.6	1.066	58.3271
0.7	1.066	47.903
0.8	1.066	63.4194
0.9	1.066	69.7536
1	1.066	64.7952
1.1	1.066	60.6033
1.2	1.066	72.2802
1.3	1.066	80.5361
1.4	1.066	84.2895
1.5	1.066	89.4462
1.6	1.066	103.273
1.7	1.066	88.7325
1.8	1.066	121.803
1.9	1.066	117.022
2	1.066	114.514
2.1	1.066	125.369
2.2	1.066	123.715
2.3	1.066	135.502
2.4	1.066	145.528
2.5	1.066	148.049
2.6	1.066	148.6
2.7	1.066	157.885
2.8	1.066	160.966
3	1.066	170.383
3.2	1.066	181.836
3.4	1.066	192.943
3.6	1.066	200.165
3.8	1.066	215.196
4	1.066	225.679
0.1	1.065	38.3308
0.12	1.065	40.004
0.14	1.065	43.6344
0.16	1.065	46.849
0.18	1.065	40.3456
0.2	1.065	35.691
0.22	1.065	36.2643
0.24	1.065	34.2213
0.26	1.065	43.2066
0.28	1.065	46.5096
0.3	1.065	41.4298
0.32	1.065	47.1896
0.34	1.065	43.5708
0.36	1.065	47.3107
0.38	1.065	49.4782
0.4	1.065	51.4172
0.42	1.065	40.6715
0.44	1.065	43.5324
0.46	1.065	48.7227
0.48	1.065	50.5344
0.5	1.065	65.5471
0.6	1.065	54.8409
0.7	1.065	53.3407
0.8	1.065	62.0257
0.9	1.065	70.0884
1	1.065	65.8438
1.1	1.065	75.1928
1.2	1.065	82.657
1.3	1.065	89.6943
1.4	1.065	83.023
1.5	1.065	100.506
1.6	1.065	116.96
1.7	1.065	96.1597
1.8	1.065	117.049
1.9	1.065	121.944
2	1.065	120.43
2.1	1.065	125.384
2.2	1.065	128.914
2.3	1.065	135.279
2.4	1.065	148.01
2.5	1.065	143.694
2.6	1.065	158.017
2.7	1.065	151.991
2.8	1.065	171.693
3	1.065	169.124
3.2	1.065	187.1
3.4	1.065	195.738
3.6	1.065	205.821
3.8	1.065	223.793
[truncated: 10,551 more rows]

## Sheet: panel_c
T(K)	ν	rho_xx (ohm)
0.1	1.13	34.2493
0.12	1.13	42.3865
0.14	1.13	44.7611
0.16	1.13	41.3705
0.18	1.13	41.2077
0.2	1.13	39.3836
0.22	1.13	35.8095
0.24	1.13	38.2899
0.26	1.13	52.3071
0.28	1.13	51.1752
0.3	1.13	47.6634
0.32	1.13	51.6953
0.34	1.13	42.4788
0.36	1.13	41.7847
0.38	1.13	42.5208
0.4	1.13	42.5691
0.42	1.13	43.269
0.44	1.13	40.8485
0.46	1.13	41.0894
0.48	1.13	37.7751
0.5	1.13	37.0293
0.6	1.13	47.4257
0.7	1.13	53.8438
0.8	1.13	49.2549
0.9	1.13	45.7424
1	1.13	39.2418
1.1	1.13	50.1509
1.2	1.13	51.0662
1.3	1.13	50.6653
1.4	1.13	50.9897
1.5	1.13	50.7721
1.6	1.13	59.8094
1.7	1.13	55.0159
1.8	1.13	58.7623
1.9	1.13	56.6204
2	1.13	59.3532
2.1	1.13	69.4277
2.2	1.13	62.9742
2.3	1.13	70.3325
2.4	1.13	60.0755
2.5	1.13	72.0642
2.6	1.13	74.7163
2.7	1.13	83.1111
2.8	1.13	82.3418
3	1.13	90.349
3.2	1.13	88.6647
3.4	1.13	90.2851
3.6	1.13	106.493
3.8	1.13	102.088
4	1.13	107.492
0.1	1.128	43.8933
0.12	1.128	41.6915
0.14	1.128	39.8614
0.16	1.128	43.1703
0.18	1.128	44.6577
0.2	1.128	36.3979
0.22	1.128	33.1734
0.24	1.128	47.3627
0.26	1.128	57.4108
0.28	1.128	47.0079
0.3	1.128	47.4378
0.32	1.128	54.9741
0.34	1.128	48.3597
0.36	1.128	41.3414
0.38	1.128	41.7257
0.4	1.128	46.3015
0.42	1.128	42.3421
0.44	1.128	37.1985
0.46	1.128	38.8256
0.48	1.128	43.7693
0.5	1.128	41.7456
0.6	1.128	41.3512
0.7	1.128	56.8327
0.8	1.128	43.6895
0.9	1.128	38.6092
1	1.128	36.0839
1.1	1.128	46.9121
1.2	1.128	50.322
1.3	1.128	57.436
1.4	1.128	47.3845
1.5	1.128	53.0954
1.6	1.128	53.6197
1.7	1.128	52.9717
1.8	1.128	53.449
1.9	1.128	61.6872
2	1.128	64.8484
2.1	1.128	62.6479
2.2	1.128	59.8237
2.3	1.128	64.7734
2.4	1.128	57.7558
2.5	1.128	70.8267
2.6	1.128	77.0458
2.7	1.128	77.6372
2.8	1.128	85.4087
3	1.128	87.701
3.2	1.128	92.1514
3.4	1.128	98.6278
3.6	1.128	107.736
3.8	1.128	104.122
4	1.128	115.529
0.1	1.126	40.3759
0.12	1.126	39.8776
0.14	1.126	47.949
0.16	1.126	44.4908
0.18	1.126	40.7931
0.2	1.126	36.1158
0.22	1.126	32.6859
0.24	1.126	48.3848
0.26	1.126	45.7097
0.28	1.126	49.4558
0.3	1.126	46.0609
0.32	1.126	54.2778
0.34	1.126	44.5287
0.36	1.126	45.4775
0.38	1.126	37.7395
0.4	1.126	44.8621
0.42	1.126	39.1438
0.44	1.126	43.7928
0.46	1.126	38.3808
0.48	1.126	48.8215
0.5	1.126	43.0816
0.6	1.126	40.5124
0.7	1.126	47.5406
0.8	1.126	48.7027
0.9	1.126	43.0947
1	1.126	44.457
1.1	1.126	48.2087
1.2	1.126	51.6713
1.3	1.126	48.5815
1.4	1.126	55.5802
1.5	1.126	53.4719
1.6	1.126	55.9282
1.7	1.126	61.7021
1.8	1.126	61.198
1.9	1.126	56.6332
2	1.126	57.7272
2.1	1.126	67.1429
2.2	1.126	65.2495
2.3	1.126	67.7404
2.4	1.126	57.2777
2.5	1.126	64.3035
2.6	1.126	82.7909
2.7	1.126	84.3969
2.8	1.126	84.3733
3	1.126	91.4564
3.2	1.126	90.2102
3.4	1.126	91.9441
3.6	1.126	103.259
3.8	1.126	108.828
4	1.126	118.212
0.1	1.124	45.3132
0.12	1.124	48.3725
0.14	1.124	41.8888
0.16	1.124	49.1514
0.18	1.124	42.5462
0.2	1.124	42.939
0.22	1.124	38.9088
0.24	1.124	48.8505
0.26	1.124	49.3227
0.28	1.124	41.7111
0.3	1.124	46.8304
0.32	1.124	48.1043
0.34	1.124	49.0923
0.36	1.124	45.0689
0.38	1.124	42.3952
0.4	1.124	45.2086
0.42	1.124	41.6716
0.44	1.124	45.9102
0.46	1.124	35.6467
0.48	1.124	50.287
0.5	1.124	48.4708
0.6	1.124	37.9497
0.7	1.124	55.011
0.8	1.124	43.5637
0.9	1.124	40.644
1	1.124	43.0528
1.1	1.124	44.9655
1.2	1.124	48.31
1.3	1.124	51.4244
1.4	1.124	57.458
1.5	1.124	52.231
1.6	1.124	55.542
1.7	1.124	56.8542
1.8	1.124	61.1231
1.9	1.124	64.3575
2	1.124	60.7859
2.1	1.124	67.501
2.2	1.124	61.7306
2.3	1.124	68.0222
2.4	1.124	61.9678
2.5	1.124	68.1631
2.6	1.124	77.6925
2.7	1.124	78.0438
2.8	1.124	91.1296
3	1.124	92.1221
3.2	1.124	99.9998
3.4	1.124	98.3622
3.6	1.124	104.946
3.8	1.124	115.539
4	1.124	122.474
0.1	1.122	42.9241
0.12	1.122	49.181
0.14	1.122	43.7675
0.16	1.122	49.2666
0.18	1.122	37.9235
0.2	1.122	41.5974
0.22	1.122	42.4117
0.24	1.122	44.592
0.26	1.122	36.324
0.28	1.122	44.3742
0.3	1.122	46.143
0.32	1.122	41.2817
0.34	1.122	42.0802
0.36	1.122	56.374
0.38	1.122	43.7263
0.4	1.122	39.9568
0.42	1.122	40.4639
0.44	1.122	51.0288
0.46	1.122	43.3575
0.48	1.122	47.1634
0.5	1.122	48.8395
0.6	1.122	41.0894
0.7	1.122	51.163
0.8	1.122	52.47
0.9	1.122	49.9967
1	1.122	52.1351
1.1	1.122	45.0393
1.2	1.122	46.5825
1.3	1.122	49.307
1.4	1.122	65.9205
1.5	1.122	52.6526
1.6	1.122	61.4495
1.7	1.122	52.4887
1.8	1.122	65.7133
1.9	1.122	59.1947
2	1.122	60.1804
2.1	1.122	78.1137
2.2	1.122	62.6922
2.3	1.122	73.5027
2.4	1.122	71.6883
2.5	1.122	68.0272
2.6	1.122	82.0179
2.7	1.122	84.9333
2.8	1.122	84.2161
3	1.122	93.3875
3.2	1.122	98.0748
3.4	1.122	97.3914
3.6	1.122	104.615
3.8	1.122	121.019
4	1.122	129.34
0.1	1.12	46.9711
0.12	1.12	48.2053
0.14	1.12	39.0864
0.16	1.12	46.2124
0.18	1.12	47.9473
0.2	1.12	49.3989
0.22	1.12	42.4258
0.24	1.12	45.2852
0.26	1.12	39.1955
0.28	1.12	39.6394
0.3	1.12	40.2028
0.32	1.12	34.4097
0.34	1.12	46.9932
0.36	1.12	53.6642
0.38	1.12	51.6416
0.4	1.12	42.411
0.42	1.12	45.2364
0.44	1.12	46.6902
0.46	1.12	40.85
0.48	1.12	45.7585
0.5	1.12	60.0143
0.6	1.12	43.9986
0.7	1.12	51.4575
0.8	1.12	46.49
0.9	1.12	47.282
1	1.12	54.0408
1.1	1.12	44.8268
1.2	1.12	43.5401
1.3	1.12	57.2075
1.4	1.12	61.1676
1.5	1.12	54.5582
1.6	1.12	50.9792
1.7	1.12	53.4865
1.8	1.12	61.5825
1.9	1.12	65.2169
2	1.12	70.549
2.1	1.12	71.3295
2.2	1.12	62.7366
2.3	1.12	70.6155
2.4	1.12	73.0992
2.5	1.12	77.5669
2.6	1.12	75.7129
2.7	1.12	84.2044
2.8	1.12	86.3941
3	1.12	95.2827
3.2	1.12	103.278
3.4	1.12	103.767
3.6	1.12	106.887
3.8	1.12	122.913
4	1.12	129.947
0.1	1.118	44.3446
0.12	1.118	39.129
0.14	1.118	46.3863
0.16	1.118	41.262
0.18	1.118	46.9968
0.2	1.118	46.339
0.22	1.118	40.0093
0.24	1.118	53.9409
0.26	1.118	37.3223
0.28	1.118	44.3293
0.3	1.118	44.9841
0.32	1.118	35.2257
0.34	1.118	38.7244
0.36	1.118	48.519
0.38	1.118	47.6959
0.4	1.118	41.8589
0.42	1.118	35.892
0.44	1.118	44.6132
0.46	1.118	42.8393
0.48	1.118	38.8481
0.5	1.118	52.1623
0.6	1.118	54.5729
0.7	1.118	40.7107
0.8	1.118	47.3525
0.9	1.118	50.5119
1	1.118	57.3146
1.1	1.118	45.5392
1.2	1.118	46.9376
1.3	1.118	52.5919
1.4	1.118	63.6846
1.5	1.118	45.5875
1.6	1.118	60.5173
1.7	1.118	59.9976
1.8	1.118	69.7287
1.9	1.118	59.9751
2	1.118	76.4395
2.1	1.118	72.2761
2.2	1.118	71.8215
2.3	1.118	69.9671
2.4	1.118	77.6328
2.5	1.118	79.5448
2.6	1.118	84.6351
2.7	1.118	92.3606
2.8	1.118	80.7984
3	1.118	87.3489
3.2	1.118	100.707
3.4	1.118	99.5173
3.6	1.118	111.814
3.8	1.118	126.76
4	1.118	131.558
0.1	1.116	47.3845
0.12	1.116	42.865
0.14	1.116	41.8739
0.16	1.116	44.8456
0.18	1.116	44.9721
0.2	1.116	48.7507
0.22	1.116	39.4878
0.24	1.116	50.8191
0.26	1.116	41.1484
0.28	1.116	42.5585
0.3	1.116	44.8748
0.32	1.116	46.8233
0.34	1.116	42.6472
0.36	1.116	46.9896
0.38	1.116	48.5846
0.4	1.116	45.702
0.42	1.116	39.2828
0.44	1.116	42.4698
0.46	1.116	44.6956
0.48	1.116	40.5378
0.5	1.116	53.8014
0.6	1.116	49.7165
0.7	1.116	44.4733
0.8	1.116	42.3922
0.9	1.116	44.7717
1	1.116	52.9699
1.1	1.116	39.7376
1.2	1.116	50.0088
1.3	1.116	55.7347
1.4	1.116	55.7393
1.5	1.116	53.8606
1.6	1.116	62.3815
1.7	1.116	61.8792
1.8	1.116	62.8104
1.9	1.116	70.9851
2	1.116	70.2885
2.1	1.116	64.6595
2.2	1.116	71.7567
2.3	1.116	68.6419
2.4	1.116	73.6958
2.5	1.116	85.5902
2.6	1.116	88.339
2.7	1.116	83.1312
2.8	1.116	90.5681
3	1.116	89.4122
3.2	1.116	111.896
3.4	1.116	107.206
3.6	1.116	110.221
3.8	1.116	119.944
4	1.116	134.534
0.1	1.114	40.4543
0.12	1.114	41.2572
0.14	1.114	49.6387
0.16	1.114	42.0855
0.18	1.114	36.2363
0.2	1.114	49.0023
0.22	1.114	46.2689
0.24	1.114	54.7429
0.26	1.114	42.0379
0.28	1.114	41.4449
0.3	1.114	48.4123
0.32	1.114	44.628
0.34	1.114	37.9431
0.36	1.114	33.4435
0.38	1.114	43.8445
0.4	1.114	45.0763
0.42	1.114	36.7777
0.44	1.114	40.435
0.46	1.114	45.2482
0.48	1.114	36.0969
0.5	1.114	49.1336
0.6	1.114	49.4035
0.7	1.114	42.0173
0.8	1.114	45.0252
0.9	1.114	47.9655
1	1.114	52.5178
1.1	1.114	38.9977
1.2	1.114	49.3731
1.3	1.114	52.0588
1.4	1.114	48.1281
1.5	1.114	55.0791
1.6	1.114	65.5495
1.7	1.114	66.9189
1.8	1.114	61.5685
1.9	1.114	70.1149
2	1.114	75.5334
2.1	1.114	68.269
2.2	1.114	74.8426
2.3	1.114	76.5649
2.4	1.114	76.4083
2.5	1.114	78.177
2.6	1.114	90.7284
2.7	1.114	84.4506
2.8	1.114	86.0961
3	1.114	87.9944
3.2	1.114	107.42
3.4	1.114	106.868
3.6	1.114	115.774
3.8	1.114	129.979
4	1.114	134.028
0.1	1.112	49.314
0.12	1.112	45.4691
0.14	1.112	42.0759
0.16	1.112	41.7701
0.18	1.112	37.1743
0.2	1.112	42.5691
0.22	1.112	41.3315
0.24	1.112	45.988
0.26	1.112	40.2877
0.28	1.112	50.8218
0.3	1.112	48.3975
0.32	1.112	45.1158
0.34	1.112	42.2682
0.36	1.112	32.13
0.38	1.112	50.6719
0.4	1.112	47.4187
0.42	1.112	45.6145
0.44	1.112	39.4986
0.46	1.112	36.9433
0.48	1.112	43.3103
0.5	1.112	42.3912
0.6	1.112	46.6162
0.7	1.112	48.079
0.8	1.112	47.5406
0.9	1.112	51.3392
1	1.112	48.5241
1.1	1.112	39.201
1.2	1.112	47.7392
1.3	1.112	52.3198
1.4	1.112	41.5829
1.5	1.112	60.2825
1.6	1.112	60.0746
1.7	1.112	64.6264
1.8	1.112	59.7077
1.9	1.112	74.26
2	1.112	67.8413
2.1	1.112	64.3933
2.2	1.112	76.4417
2.3	1.112	80.0111
2.4	1.112	72.0582
2.5	1.112	81.7563
2.6	1.112	87.4936
2.7	1.112	78.734
2.8	1.112	93.3653
3	1.112	95.3272
3.2	1.112	111.178
3.4	1.112	108.459
3.6	1.112	121.096
3.8	1.112	136.864
4	1.112	130.435
0.1	1.11	43.5637
0.12	1.11	43.5105
0.14	1.11	41.8592
0.16	1.11	37.6007
0.18	1.11	40.8612
0.2	1.11	40.4873
0.22	1.11	41.9476
0.24	1.11	52.1866
0.26	1.11	50.8828
0.28	1.11	45.3148
0.3	1.11	45.9655
0.32	1.11	47.0008
0.34	1.11	39.6382
0.36	1.11	29.4317
0.38	1.11	46.7231
0.4	1.11	49.7456
0.42	1.11	45.7656
0.44	1.11	36.8969
0.46	1.11	43.0425
0.48	1.11	42.1002
0.5	1.11	42.2037
0.6	1.11	49.5529
0.7	1.11	43.522
0.8	1.11	53.5035
0.9	1.11	59.8215
1	1.11	45.2301
1.1	1.11	48.841
1.2	1.11	51.5372
1.3	1.11	53.0618
1.4	1.11	53.8335
1.5	1.11	59.2819
1.6	1.11	65.621
1.7	1.11	62.3375
1.8	1.11	65.5229
1.9	1.11	65.887
2	1.11	70.9337
2.1	1.11	70.2808
2.2	1.11	82.1753
2.3	1.11	78.125
2.4	1.11	75.2901
2.5	1.11	84.516
2.6	1.11	84.3239
2.7	1.11	81.2127
2.8	1.11	88.7808
3	1.11	93.1944
3.2	1.11	105.97
3.4	1.11	108.987
3.6	1.11	126.834
3.8	1.11	142.186
4	1.11	136.876
0.1	1.108	46.3132
0.12	1.108	47.3705
0.14	1.108	36.9116
0.16	1.108	33.3373
0.18	1.108	45.9525
0.2	1.108	33.5992
0.22	1.108	39.2364
0.24	1.108	47.4593
0.26	1.108	47.8263
0.28	1.108	50.1716
0.3	1.108	44.4802
0.32	1.108	50.0354
0.34	1.108	46.8302
0.36	1.108	37.7041
0.38	1.108	45.0704
0.4	1.108	48.4945
0.42	1.108	47.1994
0.44	1.108	43.6524
0.46	1.108	41.9872
0.48	1.108	45.4963
0.5	1.108	48.6424
0.6	1.108	53.9666
0.7	1.108	43.334
0.8	1.108	46.9453
0.9	1.108	57.0439
1	1.108	40.3645
1.1	1.108	51.0192
1.2	1.108	51.5592
1.3	1.108	57.458
1.4	1.108	54.3308
1.5	1.108	53.3558
1.6	1.108	60.5173
1.7	1.108	60.5331
1.8	1.108	63.577
1.9	1.108	69.5153
2	1.108	69.7175
2.1	1.108	68.0661
2.2	1.108	80.9215
2.3	1.108	83.7866
2.4	1.108	74.763
2.5	1.108	87.3905
2.6	1.108	85.64
2.7	1.108	84.265
2.8	1.108	96.1628
3	1.108	101.107
3.2	1.108	115.609
3.4	1.108	117.004
3.6	1.108	130.369
3.8	1.108	135.651
4	1.108	137.588
0.1	1.106	39.9498
0.12	1.106	33.9714
0.14	1.106	43.9996
0.16	1.106	41.0992
0.18	1.106	46.9451
0.2	1.106	40.9613
0.22	1.106	47.0152
0.24	1.106	43.8445
0.26	1.106	51.7082
0.28	1.106	46.0089
0.3	1.106	47.1227
0.32	1.106	44.2388
0.34	1.106	40.7423
0.36	1.106	42.6518
0.38	1.106	42.3431
0.4	1.106	40.5027
0.42	1.106	49.3084
0.44	1.106	43.1839
0.46	1.106	53.8039
0.48	1.106	49.16
0.5	1.106	53.4591
0.6	1.106	55.4129
0.7	1.106	37.6064
0.8	1.106	50.9924
0.9	1.106	57.6956
1	1.106	46.6014
1.1	1.106	58.0504
1.2	1.106	54.4139
1.3	1.106	55.5257
1.4	1.106	60.0903
1.5	1.106	57.7399
1.6	1.106	62.6923
1.7	1.106	65.5183
1.8	1.106	69.6695
1.9	1.106	65.1165
2	1.106	78.8469
2.1	1.106	73.6025
2.2	1.106	83.8911
2.3	1.106	81.6968
2.4	1.106	81.9074
2.5	1.106	80.1403
2.6	1.106	86.3497
2.7	1.106	87.3054
2.8	1.106	101.382
3	1.106	104.955
3.2	1.106	114.213
3.4	1.106	124.261
3.6	1.106	126.849
3.8	1.106	142.749
4	1.106	138.686
0.1	1.104	41.4203
0.12	1.104	31.5606
0.14	1.104	36.216
0.16	1.104	44.0062
0.18	1.104	45.036
0.2	1.104	34.5133
0.22	1.104	40.8597
0.24	1.104	47.2489
0.26	1.104	42.7904
0.28	1.104	53.5882
0.3	1.104	45.8768
0.32	1.104	44.0148
0.34	1.104	33.9819
0.36	1.104	50.2692
0.38	1.104	37.6154
0.4	1.104	39.1807
0.42	1.104	48.9198
0.44	1.104	36.8525
0.46	1.104	48.6604
0.48	1.104	47.7807
0.5	1.104	48.5126
0.6	1.104	61.0975
0.7	1.104	43.8341
0.8	1.104	50.6526
0.9	1.104	51.5757
1	1.104	48.2431
1.1	1.104	47.6254
1.2	1.104	46.1358
1.3	1.104	56.1581
1.4	1.104	63.7721
1.5	1.104	64.3637
1.6	1.104	58.3755
1.7	1.104	70.1288
1.8	1.104	73.5647
1.9	1.104	69.1373
2	1.104	74.9706
2.1	1.104	72.771
2.2	1.104	77.0257
2.3	1.104	82.4465
2.4	1.104	82.6772
2.5	1.104	89.6569
2.6	1.104	84.7625
2.7	1.104	95.6033
2.8	1.104	107.386
3	1.104	116.219
3.2	1.104	116.597
3.4	1.104	126.42
3.6	1.104	123.106
3.8	1.104	140.714
4	1.104	142.536
0.1	1.102	38.8057
0.12	1.102	34.6943
0.14	1.102	43.9153
0.16	1.102	43.7601
0.18	1.102	37.9349
0.2	1.102	36.7236
0.22	1.102	42.9241
0.24	1.102	43.4732
0.26	1.102	47.5184
0.28	1.102	47.2741
0.3	1.102	40.2421
0.32	1.102	42.2341
0.34	1.102	39.6234
0.36	1.102	51.0879
0.38	1.102	36.9968
0.4	1.102	37.7986
0.42	1.102	50.6686
0.44	1.102	40.7601
0.46	1.102	52.9314
0.48	1.102	46.4759
0.5	1.102	46.2799
0.6	1.102	45.2045
0.7	1.102	40.0603
0.8	1.102	52.6665
0.9	1.102	58.5786
1	1.102	48.3532
1.1	1.102	50.8809
1.2	1.102	51.0203
1.3	1.102	60.6395
1.4	1.102	56.8357
1.5	1.102	70.3239
1.6	1.102	63.5496
1.7	1.102	64.5897
1.8	1.102	75.2868
1.9	1.102	70.0834
2	1.102	80.2194
2.1	1.102	77.053
2.2	1.102	80.8583
2.3	1.102	79.9373
2.4	1.102	85.7743
2.5	1.102	90.1647
2.6	1.102	84.285
2.7	1.102	88.962
2.8	1.102	110.176
3	1.102	111.749
3.2	1.102	114.413
3.4	1.102	126.494
3.6	1.102	123.759
3.8	1.102	143.702
4	1.102	145.099
0.1	1.1	46.583
0.12	1.1	44.2204
0.14	1.1	36.2021
0.16	1.1	47.6634
0.18	1.1	41.9916
0.2	1.1	35.1236
0.22	1.1	47.2454
0.24	1.1	48.7131
0.26	1.1	43.0554
0.28	1.1	43.2237
0.3	1.1	39.3601
0.32	1.1	46.86
0.34	1.1	42.5504
0.36	1.1	52.1716
0.38	1.1	40.8675
0.4	1.1	44.4802
0.42	1.1	47.0079
0.44	1.1	41.0712
0.46	1.1	47.3779
0.48	1.1	42.0159
0.5	1.1	35.6869
0.6	1.1	41.9325
0.7	1.1	47.7807
0.8	1.1	42.6988
0.9	1.1	49.9257
1	1.1	47.9346
1.1	1.1	53.9461
1.2	1.1	45.6131
1.3	1.1	56.1019
1.4	1.1	53.1532
1.5	1.1	72.9267
1.6	1.1	58.9506
1.7	1.1	66.5439
1.8	1.1	74.8813
1.9	1.1	77.4524
2	1.1	76.2933
2.1	1.1	73.4397
2.2	1.1	74.544
2.3	1.1	87.701
2.4	1.1	87.2068
2.5	1.1	95.7684
2.6	1.1	90.6788
2.7	1.1	96.5057
2.8	1.1	110.753
3	1.1	107.033
3.2	1.1	118.59
3.4	1.1	137.968
3.6	1.1	134.712
3.8	1.1	140.643
4	1.1	143.805
0.1	1.098	46.8895
0.12	1.098	45.2409
0.14	1.098	37.6835
0.16	1.098	44.389
0.18	1.098	44.7085
0.2	1.098	40.5362
0.22	1.098	45.4192
0.24	1.098	49.0615
0.26	1.098	38.3251
0.28	1.098	50.6526
0.3	1.098	37.2019
0.32	1.098	47.2305
0.34	1.098	47.5563
0.36	1.098	49.008
0.38	1.098	45.862
0.4	1.098	42.5577
0.42	1.098	50.7366
0.44	1.098	46.8197
0.46	1.098	46.9267
0.48	1.098	48.1857
0.5	1.098	38.5857
0.6	1.098	38.6215
0.7	1.098	47.4545
0.8	1.098	44.9379
0.9	1.098	44.1908
1	1.098	50.4279
1.1	1.098	53.3753
1.2	1.098	52.0487
1.3	1.098	62.9735
1.4	1.098	49.4967
1.5	1.098	68.799
1.6	1.098	61.6998
1.7	1.098	63.7579
1.8	1.098	80.5137
1.9	1.098	78.321
2	1.098	84.1913
2.1	1.098	78.2688
2.2	1.098	77.0813
2.3	1.098	84.8789
2.4	1.098	84.5109
2.5	1.098	93.4994
2.6	1.098	95.8192
2.7	1.098	97.5838
2.8	1.098	102.168
3	1.098	110.943
3.2	1.098	113.918
3.4	1.098	130.17
3.6	1.098	130.606
3.8	1.098	144.557
4	1.098	147.342
0.1	1.096	50.2102
0.12	1.096	43.8607
0.14	1.096	37.8786
0.16	1.096	48.634
0.18	1.096	50.5765
0.2	1.096	36.5743
0.22	1.096	39.7604
0.24	1.096	50.6592
0.26	1.096	40.5674
0.28	1.096	43.0625
0.3	1.096	46.8269
0.32	1.096	40.7487
0.34	1.096	46.6562
0.36	1.096	41.0066
0.38	1.096	49.4079
0.4	1.096	42.4099
0.42	1.096	41.2135
0.44	1.096	44.6257
0.46	1.096	41.6566
0.48	1.096	48.6831
0.5	1.096	42.37
0.6	1.096	41.4452
0.7	1.096	44.0053
0.8	1.096	45.32
0.9	1.096	51.9725
1	1.096	45.3069
1.1	1.096	45.7958
1.2	1.096	51.2814
1.3	1.096	74.9261
1.4	1.096	59.8215
1.5	1.096	72.5959
1.6	1.096	63.0335
1.7	1.096	74.0598
1.8	1.096	79.1712
1.9	1.096	74.9108
2	1.096	84.2044
2.1	1.096	80.0254
2.2	1.096	77.4402
2.3	1.096	86.8521
2.4	1.096	91.2849
2.5	1.096	97.5049
2.6	1.096	98.8365
2.7	1.096	96.6187
2.8	1.096	104.008
3	1.096	113.747
3.2	1.096	118.42
3.4	1.096	131.355
3.6	1.096	138.545
3.8	1.096	143.937
4	1.096	150.99
0.1	1.094	44.1522
0.12	1.094	48.7391
0.14	1.094	39.0589
0.16	1.094	46.0543
0.18	1.094	47.282
0.2	1.094	39.6357
0.22	1.094	44.5202
0.24	1.094	49.722
0.26	1.094	42.9879
0.28	1.094	43.8181
0.3	1.094	44.2063
0.32	1.094	42.3182
0.34	1.094	49.6352
0.36	1.094	37.9612
0.38	1.094	54.425
0.4	1.094	44.3176
0.42	1.094	50.3248
0.44	1.094	43.5031
0.46	1.094	45.3791
0.48	1.094	50.1243
0.5	1.094	52.1446
0.6	1.094	41.0466
0.7	1.094	43.6316
0.8	1.094	65.2348
0.9	1.094	55.4603
1	1.094	44.2627
1.1	1.094	52.3198
1.2	1.094	55.904
1.3	1.094	77.3044
1.4	1.094	59.0844
1.5	1.094	69.1894
1.6	1.094	69.1582
1.7	1.094	75.2214
1.8	1.094	78.6721
1.9	1.094	74.0585
2	1.094	84.3769
2.1	1.094	81.9095
2.2	1.094	77.4293
2.3	1.094	84.8667
2.4	1.094	93.6379
2.5	1.094	99.3192
2.6	1.094	97.9079
2.7	1.094	95.5738
2.8	1.094	107.842
3	1.094	124.956
3.2	1.094	120.214
3.4	1.094	134.426
3.6	1.094	137.073
3.8	1.094	147.196
4	1.094	150.335
0.1	1.092	46.1912
0.12	1.092	46.5423
0.14	1.092	36.5052
0.16	1.092	43.4262
0.18	1.092	43.6448
0.2	1.092	40.3072
0.22	1.092	38.2428
0.24	1.092	44.9089
0.26	1.092	46.2135
0.28	1.092	43.0682
0.3	1.092	50.3164
0.32	1.092	43.6743
0.34	1.092	43.326
0.36	1.092	37.1777
0.38	1.092	57.47
0.4	1.092	42.5986
0.42	1.092	50.5011
0.44	1.092	42.7269
0.46	1.092	38.8574
0.48	1.092	43.5752
0.5	1.092	49.8462
0.6	1.092	47.7028
0.7	1.092	46.0028
0.8	1.092	60.2677
0.9	1.092	61.9975
1	1.092	41.3558
1.1	1.092	52.044
1.2	1.092	53.3854
1.3	1.092	74.8312
1.4	1.092	60.9928
1.5	1.092	68.2748
1.6	1.092	65.4625
1.7	1.092	81.3633
1.8	1.092	75.9562
1.9	1.092	66.0204
2	1.092	76.1522
2.1	1.092	83.6826
2.2	1.092	83.7381
2.3	1.092	80.1859
2.4	1.092	101.261
2.5	1.092	105.69
2.6	1.092	106.056
2.7	1.092	95.5166
2.8	1.092	114.085
3	1.092	124.438
3.2	1.092	125.177
3.4	1.092	133.13
3.6	1.092	143.031
3.8	1.092	143.295
4	1.092	158.115
0.1	1.09	44.3725
0.12	1.09	45.5485
0.14	1.09	38.0003
0.16	1.09	40.2956
0.18	1.09	39.7027
0.2	1.09	39.9421
0.22	1.09	46.6232
0.24	1.09	43.1688
0.26	1.09	44.8876
0.28	1.09	38.8319
0.3	1.09	53.7783
0.32	1.09	50.0411
0.34	1.09	47.8486
0.36	1.09	38.632
0.38	1.09	47.9097
0.4	1.09	50.2464
0.42	1.09	48.4093
0.44	1.09	50.2064
0.46	1.09	43.2838
0.48	1.09	42.529
0.5	1.09	47.3779
0.6	1.09	47.0156
0.7	1.09	55.3748
0.8	1.09	59.8379
0.9	1.09	60.2553
1	1.09	43.7928
1.1	1.09	52.5616
1.2	1.09	60.7287
1.3	1.09	63.358
1.4	1.09	51.7581
1.5	1.09	62.7218
1.6	1.09	68.0231
1.7	1.09	75.0768
1.8	1.09	70.5174
1.9	1.09	74.1741
2	1.09	81.7622
2.1	1.09	89.1924
2.2	1.09	87.1094
2.3	1.09	85.1086
2.4	1.09	98.4807
2.5	1.09	105.705
2.6	1.09	107.985
2.7	1.09	105.039
2.8	1.09	120.856
3	1.09	123.227
3.2	1.09	126.007
3.4	1.09	134.314
3.6	1.09	133.988
3.8	1.09	153.487
4	1.09	168.94
0.1	1.088	46.8677
0.12	1.088	43.3124
0.14	1.088	41.0696
0.16	1.088	35.0954
0.18	1.088	43.5501
0.2	1.088	47.9105
0.22	1.088	46.0018
0.24	1.088	37.8642
0.26	1.088	47.0635
0.28	1.088	41.8634
0.3	1.088	47.4958
0.32	1.088	41.2034
0.34	1.088	42.101
0.36	1.088	43.895
0.38	1.088	35.999
0.4	1.088	49.8665
0.42	1.088	38.891
0.44	1.088	48.6716
0.46	1.088	38.0743
0.48	1.088	37.7427
0.5	1.088	50.4287
0.6	1.088	49.9226
0.7	1.088	51.6496
0.8	1.088	50.5952
0.9	1.088	59.6173
1	1.088	46.0648
1.1	1.088	60.1174
1.2	1.088	54.573
1.3	1.088	58.7287
1.4	1.088	57.5024
1.5	1.088	63.3137
1.6	1.088	72.6724
1.7	1.088	71.2365
1.8	1.088	71.8363
1.9	1.088	80.9249
2	1.088	77.4636
2.1	1.088	88.3127
2.2	1.088	90.4091
2.3	1.088	93.2468
2.4	1.088	97.4785
2.5	1.088	111.609
2.6	1.088	106.093
2.7	1.088	108.51
2.8	1.088	122.9
3	1.088	120.508
3.2	1.088	135.15
3.4	1.088	140.26
3.6	1.088	147.205
3.8	1.088	158.934
4	1.088	171.471
0.1	1.086	39.482
0.12	1.086	42.5293
0.14	1.086	46.2276
0.16	1.086	34.9555
0.18	1.086	46.8529
0.2	1.086	45.6302
0.22	1.086	52.5714
0.24	1.086	42.9549
0.26	1.086	40.1016
0.28	1.086	41.6322
0.3	1.086	40.1573
0.32	1.086	42.372
0.34	1.086	44.5096
0.36	1.086	41.1048
0.38	1.086	45.2409
0.4	1.086	49.1855
0.42	1.086	37.4113
0.44	1.086	49.0425
0.46	1.086	41.2021
0.48	1.086	44.4482
0.5	1.086	45.8549
0.6	1.086	49.3004
0.7	1.086	49.8074
0.8	1.086	51.4392
0.9	1.086	50.4938
1	1.086	53.5525
1.1	1.086	58.9514
1.2	1.086	61.9982
1.3	1.086	58.3313
1.4	1.086	51.331
1.5	1.086	64.3637
1.6	1.086	72.4356
1.7	1.086	67.8097
1.8	1.086	77.2748
1.9	1.086	84.7089
2	1.086	89.1843
2.1	1.086	94.6914
2.2	1.086	94.6074
2.3	1.086	100.364
2.4	1.086	94.2819
2.5	1.086	108.161
2.6	1.086	106.279
2.7	1.086	116.545
2.8	1.086	115.51
3	1.086	126.197
3.2	1.086	141.587
3.4	1.086	147.786
3.6	1.086	154.976
3.8	1.086	163.992
4	1.086	177.218
0.1	1.084	43.3522
0.12	1.084	45.0252
0.14	1.084	46.3465
0.16	1.084	37.3371
0.18	1.084	43.1942
0.2	1.084	52.4525
0.22	1.084	47.2855
0.24	1.084	39.2991
0.26	1.084	39.6021
0.28	1.084	45.3415
0.3	1.084	28.0027
0.32	1.084	43.8416
0.34	1.084	39.4457
0.36	1.084	48.2009
0.38	1.084	41.9968
0.4	1.084	44.573
0.42	1.084	43.4307
0.44	1.084	48.0871
0.46	1.084	36.5336
0.48	1.084	39.5453
0.5	1.084	47.215
0.6	1.084	52.8162
0.7	1.084	46.2052
0.8	1.084	45.1759
0.9	1.084	59.8713
1	1.084	53.3576
1.1	1.084	64.9694
1.2	1.084	63.1494
1.3	1.084	54.9199
1.4	1.084	67.5274
1.5	1.084	60.3859
1.6	1.084	71.1304
1.7	1.084	69.54
1.8	1.084	78.5763
1.9	1.084	82.4805
2	1.084	87.7658
2.1	1.084	100.912
2.2	1.084	103.756
2.3	1.084	107.136
2.4	1.084	98.9265
2.5	1.084	116.641
2.6	1.084	109.789
2.7	1.084	118.161
2.8	1.084	120.786
3	1.084	120.179
3.2	1.084	144.473
3.4	1.084	150.145
3.6	1.084	162.094
3.8	1.084	166.952
4	1.084	176.151
0.1	1.082	39.5725
0.12	1.082	42.3717
0.14	1.082	51.2049
0.16	1.082	44.1464
0.18	1.082	40.6307
0.2	1.082	53.1074
0.22	1.082	46.379
0.24	1.082	46.3717
0.26	1.082	38.1027
0.28	1.082	38.531
0.3	1.082	38.2372
0.32	1.082	48.4103
0.34	1.082	39.0644
0.36	1.082	50.4055
0.38	1.082	43.9155
0.4	1.082	47.2342
0.42	1.082	47.0748
0.44	1.082	49.2192
0.46	1.082	44.3209
0.48	1.082	41.4195
0.5	1.082	45.7219
0.6	1.082	47.7295
0.7	1.082	55.131
0.8	1.082	49.088
0.9	1.082	54.4194
1	1.082	62.0998
1.1	1.082	53.4907
1.2	1.082	65.259
1.3	1.082	66.2167
1.4	1.082	65.6479
1.5	1.082	65.7771
1.6	1.082	69.7009
1.7	1.082	73.094
1.8	1.082	72.9241
1.9	1.082	86.8753
2	1.082	93.4543
2.1	1.082	108.437
2.2	1.082	96.9374
2.3	1.082	105.247
2.4	1.082	101.96
2.5	1.082	112.095
2.6	1.082	108.858
2.7	1.082	125.815
2.8	1.082	124.098
3	1.082	123.89
3.2	1.082	140.208
3.4	1.082	151.686
3.6	1.082	158.729
3.8	1.082	166.622
4	1.082	178.93
0.1	1.08	43.5134
0.12	1.08	44.0487
0.14	1.08	45.2556
0.16	1.08	38.8832
0.18	1.08	40.3201
0.2	1.08	46.6384
0.22	1.08	39.0771
0.24	1.08	44.3767
0.26	1.08	38.8942
0.28	1.08	40.3316
0.3	1.08	39.5134
0.32	1.08	43.9629
0.34	1.08	40.9644
0.36	1.08	43.5057
0.38	1.08	37.4348
0.4	1.08	36.1927
0.42	1.08	39.5116
0.44	1.08	58.7858
0.46	1.08	41.5183
0.48	1.08	45.8976
0.5	1.08	47.0523
0.6	1.08	48.315
0.7	1.08	56.2913
0.8	1.08	48.6604
0.9	1.08	51.9576
1	1.08	61.6848
1.1	1.08	57.3829
1.2	1.08	60.1224
1.3	1.08	65.206
1.4	1.08	69.7926
1.5	1.08	68.9009
1.6	1.08	75.5297
1.7	1.08	79.9253
1.8	1.08	84.1265
1.9	1.08	94.8602
2	1.08	91.5009
2.1	1.08	96.7786
2.2	1.08	99.6829
2.3	1.08	102.935
2.4	1.08	105.546
2.5	1.08	118.376
2.6	1.08	115.032
2.7	1.08	118.257
2.8	1.08	135.486
3	1.08	127.85
3.2	1.08	154.713
3.4	1.08	148.271
3.6	1.08	165.29
3.8	1.08	174.168
4	1.08	186.004
0.1	1.078	38.3138
0.12	1.078	40.7787
0.14	1.078	48.7311
0.16	1.078	37.1482
0.18	1.078	47.5633
0.2	1.078	39.6021
0.22	1.078	37.0476
0.24	1.078	38.0533
0.26	1.078	41.9472
0.28	1.078	40.0403
0.3	1.078	38.656
0.32	1.078	38.7613
0.34	1.078	46.5175
0.36	1.078	43.9246
0.38	1.078	41.0702
0.4	1.078	39.9127
0.42	1.078	43.9155
0.44	1.078	54.6469
0.46	1.078	44.8074
0.48	1.078	40.0136
0.5	1.078	40.568
0.6	1.078	44.6766
0.7	1.078	62.2929
0.8	1.078	54.3714
0.9	1.078	52.5912
1	1.078	64.4689
1.1	1.078	53.3939
1.2	1.078	57.2469
1.3	1.078	70.246
1.4	1.078	65.3959
1.5	1.078	74.5825
1.6	1.078	72.7197
1.7	1.078	83.0871
1.8	1.078	86.4701
1.9	1.078	93.3653
2	1.078	95.1986
2.1	1.078	100.094
2.2	1.078	100.112
2.3	1.078	108.037
2.4	1.078	108.387
2.5	1.078	116.348
2.6	1.078	123.594
2.7	1.078	128.501
2.8	1.078	142.973
3	1.078	133.667
3.2	1.078	153.308
3.4	1.078	153.999
3.6	1.078	167.277
3.8	1.078	179.189
4	1.078	185.546
0.1	1.077	40.4265
0.12	1.077	44.9681
0.14	1.077	33.6743
0.16	1.077	32.6847
0.18	1.077	52.3817
0.2	1.077	35.4507
0.22	1.077	31.5014
0.24	1.077	40.0208
0.26	1.077	37.4171
0.28	1.077	40.8096
0.3	1.077	37.1925
0.32	1.077	50.4523
0.34	1.077	41.2878
0.36	1.077	32.1729
0.38	1.077	38.2899
0.4	1.077	38.1457
0.42	1.077	43.368
0.44	1.077	60.7108
0.46	1.077	48.4579
0.48	1.077	46.1303
0.5	1.077	40.035
0.6	1.077	44.3387
0.7	1.077	53.8803
0.8	1.077	49.1514
0.9	1.077	57.1167
1	1.077	61.6862
1.1	1.077	56.5515
1.2	1.077	65.6219
1.3	1.077	65.8426
1.4	1.077	72.089
1.5	1.077	72.105
1.6	1.077	74.2993
1.7	1.077	86.2271
1.8	1.077	86.4344
1.9	1.077	90.8833
2	1.077	93.2915
2.1	1.077	93.7862
2.2	1.077	111.146
2.3	1.077	106.667
2.4	1.077	104.916
2.5	1.077	119.565
2.6	1.077	122.868
2.7	1.077	130.519
2.8	1.077	144.718
3	1.077	140.596
3.2	1.077	162.166
3.4	1.077	161.381
3.6	1.077	181.498
3.8	1.077	192.956
4	1.077	195.176
0.1	1.076	35.4482
0.12	1.076	45.8281
0.14	1.076	41.642
0.16	1.076	35.4123
0.18	1.076	51.913
0.2	1.076	43.7602
0.22	1.076	35.7967
0.24	1.076	40.5797
0.26	1.076	35.8093
0.28	1.076	48.905
0.3	1.076	34.8763
0.32	1.076	40.1794
0.34	1.076	43.4247
0.36	1.076	35.2561
0.38	1.076	45.1476
0.4	1.076	46.5451
0.42	1.076	43.6316
0.44	1.076	57.2174
0.46	1.076	44.9834
0.48	1.076	43.8033
0.5	1.076	40.2569
0.6	1.076	44.8753
0.7	1.076	54.9387
0.8	1.076	49.7279
0.9	1.076	54.7209
1	1.076	66.2716
1.1	1.076	54.4061
1.2	1.076	63.8452
1.3	1.076	64.5861
1.4	1.076	70.7781
1.5	1.076	78.0029
1.6	1.076	74.5854
1.7	1.076	87.6867
1.8	1.076	89.6916
1.9	1.076	83.0626
2	1.076	96.7977
2.1	1.076	98.1585
2.2	1.076	109.087
2.3	1.076	112.08
2.4	1.076	107.263
2.5	1.076	121.615
2.6	1.076	124.393
2.7	1.076	140.84
2.8	1.076	150.494
3	1.076	140.248
3.2	1.076	159.578
3.4	1.076	173.051
3.6	1.076	179.747
3.8	1.076	192.026
4	1.076	200.02
0.1	1.075	43.969
0.12	1.075	41.7358
0.14	1.075	36.2489
0.16	1.075	42.6527
0.18	1.075	44.6618
0.2	1.075	31.8861
0.22	1.075	35.3024
0.24	1.075	43.5663
0.26	1.075	29.4022
0.28	1.075	47.766
0.3	1.075	38.8094
0.32	1.075	40.2864
0.34	1.075	40.8578
0.36	1.075	36.9761
0.38	1.075	43.4957
0.4	1.075	48.0551
0.42	1.075	42.3065
0.44	1.075	57.7469
0.46	1.075	50.5689
0.48	1.075	44.814
0.5	1.075	46.9451
0.6	1.075	56.2188
0.7	1.075	46.62
0.8	1.075	45.6411
0.9	1.075	59.1677
1	1.075	59.3814
1.1	1.075	59.6849
1.2	1.075	69.3774
1.3	1.075	71.4412
1.4	1.075	70.8077
1.5	1.075	72.4694
1.6	1.075	76.6172
1.7	1.075	91.1979
1.8	1.075	95.7172
1.9	1.075	93.6384
2	1.075	97.3715
2.1	1.075	99.7096
2.2	1.075	113.213
2.3	1.075	110.424
2.4	1.075	107.401
2.5	1.075	126.316
2.6	1.075	120.516
2.7	1.075	138.248
2.8	1.075	146.878
3	1.075	143.89
3.2	1.075	161.861
3.4	1.075	174.532
3.6	1.075	180.989
3.8	1.075	198.951
4	1.075	198.25
0.1	1.074	44.2499
0.12	1.074	43.2828
0.14	1.074	42.2285
0.16	1.074	39.9206
0.18	1.074	41.262
0.2	1.074	31.0502
0.22	1.074	49.3044
0.24	1.074	40.8041
0.26	1.074	37.8224
0.28	1.074	42.9929
0.3	1.074	38.0375
0.32	1.074	35.9785
0.34	1.074	38.9625
0.36	1.074	48.3594
0.38	1.074	45.988
0.4	1.074	52.1866
0.42	1.074	46.6162
0.44	1.074	51.3208
0.46	1.074	52.5401
0.48	1.074	41.0549
0.5	1.074	54.6819
0.6	1.074	55.7917
0.7	1.074	51.1805
0.8	1.074	54.9904
0.9	1.074	62.5595
1	1.074	68.4721
1.1	1.074	52.3424
1.2	1.074	66.1831
1.3	1.074	70.828
1.4	1.074	68.574
1.5	1.074	82.1924
1.6	1.074	79.2148
1.7	1.074	95.2288
1.8	1.074	95.0367
1.9	1.074	93.0844
2	1.074	108.148
2.1	1.074	103.293
2.2	1.074	108.96
2.3	1.074	116.535
2.4	1.074	112.577
2.5	1.074	120.323
2.6	1.074	119.292
2.7	1.074	138.326
2.8	1.074	139.964
3	1.074	148.92
3.2	1.074	158.345
3.4	1.074	175.04
3.6	1.074	182.408
3.8	1.074	190.694
4	1.074	193.283
0.1	1.073	48.6012
0.12	1.073	38.9238
0.14	1.073	46.1358
0.16	1.073	43.1461
0.18	1.073	39.0974
0.2	1.073	38.6085
0.22	1.073	48.2283
0.24	1.073	33.6198
0.26	1.073	38.4343
0.28	1.073	48.0914
0.3	1.073	44.9089
0.32	1.073	42.3478
0.34	1.073	41.104
0.36	1.073	42.2442
0.38	1.073	41.4252
0.4	1.073	46.1163
0.42	1.073	48.8822
0.44	1.073	50.9775
0.46	1.073	55.2852
0.48	1.073	48.4482
0.5	1.073	50.6868
0.6	1.073	51.9058
0.7	1.073	45.4435
0.8	1.073	54.9444
0.9	1.073	60.4422
1	1.073	63.2977
1.1	1.073	57.5872
1.2	1.073	68.8031
1.3	1.073	78.7537
1.4	1.073	71.785
1.5	1.073	73.4869
1.6	1.073	82.5201
1.7	1.073	99.0284
1.8	1.073	95.16
1.9	1.073	94.431
2	1.073	101.023
2.1	1.073	101.428
2.2	1.073	117.495
2.3	1.073	108.895
2.4	1.073	118.33
2.5	1.073	126.258
2.6	1.073	123.728
2.7	1.073	131.56
2.8	1.073	134.114
3	1.073	150.28
3.2	1.073	163.987
3.4	1.073	177.595
3.6	1.073	182.482
3.8	1.073	192.1
4	1.073	202.699
0.1	1.072	42.1002
0.12	1.072	31.664
0.14	1.072	50.8173
0.16	1.072	47.5406
0.18	1.072	42.9936
0.2	1.072	36.0993
0.22	1.072	47.1487
0.24	1.072	45.1476
0.26	1.072	40.4879
0.28	1.072	47.7573
0.3	1.072	48.1235
0.32	1.072	40.5577
0.34	1.072	40.9909
0.36	1.072	45.1315
0.38	1.072	41.4105
0.4	1.072	48.5667
0.42	1.072	42.939
0.44	1.072	53.4017
0.46	1.072	47.16
0.48	1.072	47.1966
0.5	1.072	53.0257
0.6	1.072	50.756
0.7	1.072	51.5577
0.8	1.072	60.4443
0.9	1.072	58.1772
1	1.072	65.0869
1.1	1.072	62.1454
1.2	1.072	63.1358
1.3	1.072	75.3903
1.4	1.072	81.8271
1.5	1.072	82.4111
1.6	1.072	78.5723
1.7	1.072	94.0452
1.8	1.072	98.0248
1.9	1.072	94.5637
2	1.072	101.438
2.1	1.072	105.622
2.2	1.072	118.087
2.3	1.072	118.614
2.4	1.072	117.129
2.5	1.072	118.801
2.6	1.072	129.38
2.7	1.072	137.66
2.8	1.072	133.986
3	1.072	157.609
3.2	1.072	162.834
3.4	1.072	173.897
3.6	1.072	183.435
3.8	1.072	193.37
4	1.072	204.187
0.1	1.071	41.972
0.12	1.071	39.6151
0.14	1.071	36.7037
0.16	1.071	56.3888
0.18	1.071	46.7564
0.2	1.071	42.0612
0.22	1.071	36.9736
0.24	1.071	46.4573
0.26	1.071	47.7409
0.28	1.071	59.8391
0.3	1.071	46.1828
0.32	1.071	46.5904
0.34	1.071	44.5096
0.36	1.071	46.2089
0.38	1.071	38.3751
0.4	1.071	43.8033
0.42	1.071	46.3487
0.44	1.071	48.2042
0.46	1.071	48.3428
0.48	1.071	45.2421
0.5	1.071	56.7587
0.6	1.071	45.8549
0.7	1.071	49.6037
0.8	1.071	51.3677
0.9	1.071	57.47
1	1.071	63.624
1.1	1.071	68.0583
1.2	1.071	68.5756
1.3	1.071	74.8877
1.4	1.071	69.093
1.5	1.071	77.9775
1.6	1.071	80.9761
1.7	1.071	93.6243
1.8	1.071	94.6726
1.9	1.071	103.791
2	1.071	94.4977
2.1	1.071	103.782
2.2	1.071	122.188
2.3	1.071	117.195
2.4	1.071	119.406
2.5	1.071	126.76
2.6	1.071	132.118
2.7	1.071	138.371
2.8	1.071	142.488
3	1.071	156.575
3.2	1.071	167.387
3.4	1.071	177.139
3.6	1.071	192.632
3.8	1.071	201.488
4	1.071	215.988
0.1	1.07	36.0353
0.12	1.07	37.5742
0.14	1.07	43.5297
0.16	1.07	47.9984
0.18	1.07	43.5697
0.2	1.07	43.0688
0.22	1.07	41.6125
0.24	1.07	38.0794
0.26	1.07	41.9281
0.28	1.07	58.2531
0.3	1.07	42.7364
0.32	1.07	46.5197
0.34	1.07	34.5015
0.36	1.07	45.4115
0.38	1.07	44.1156
0.4	1.07	40.248
0.42	1.07	44.9027
0.44	1.07	54.1101
0.46	1.07	41.2423
0.48	1.07	51.593
0.5	1.07	56.9392
0.6	1.07	51.5529
0.7	1.07	45.6558
0.8	1.07	52.8969
0.9	1.07	54.7721
1	1.07	67.8695
1.1	1.07	65.3991
1.2	1.07	72.7172
1.3	1.07	67.8956
1.4	1.07	73.7522
1.5	1.07	82.3741
1.6	1.07	86.5169
1.7	1.07	91.5664
1.8	1.07	103.417
1.9	1.07	95.9717
2	1.07	101.352
2.1	1.07	110.247
2.2	1.07	114.155
2.3	1.07	125.09
2.4	1.07	119.633
2.5	1.07	128.834
2.6	1.07	134.541
2.7	1.07	146.439
2.8	1.07	140.939
3	1.07	159.763
3.2	1.07	159.733
3.4	1.07	172.06
3.6	1.07	192.513
3.8	1.07	197.294
4	1.07	214.84
0.1	1.069	35.5984
0.12	1.069	43.3502
0.14	1.069	40.0751
0.16	1.069	41.7012
0.18	1.069	44.4776
0.2	1.069	43.3991
0.22	1.069	41.854
0.24	1.069	45.7355
0.26	1.069	48.9073
0.28	1.069	51.9055
0.3	1.069	40.9354
0.32	1.069	42.9879
0.34	1.069	37.3875
0.36	1.069	42.644
0.38	1.069	47.1489
0.4	1.069	41.243
0.42	1.069	54.3487
0.44	1.069	47.9211
0.46	1.069	49.0782
0.48	1.069	46.5609
0.5	1.069	54.135
0.6	1.069	48.5846
0.7	1.069	55.2269
0.8	1.069	47.8028
0.9	1.069	59.5428
1	1.069	62.3376
1.1	1.069	70.4286
1.2	1.069	75.3903
1.3	1.069	73.5786
1.4	1.069	70.3534
1.5	1.069	83.2546
1.6	1.069	85.9131
1.7	1.069	93.2834
1.8	1.069	101.139
1.9	1.069	99.5855
2	1.069	104.96
2.1	1.069	113.692
2.2	1.069	121.947
2.3	1.069	121.22
2.4	1.069	120.06
2.5	1.069	131.702
2.6	1.069	139.445
2.7	1.069	143.472
2.8	1.069	139.509
3	1.069	158.193
3.2	1.069	165.29
3.4	1.069	182.362
3.6	1.069	190.296
3.8	1.069	200.311
4	1.069	218.417
0.1	1.068	42.6168
0.12	1.068	38.3055
0.14	1.068	48.8754
0.16	1.068	38.7539
0.18	1.068	39.5974
0.2	1.068	40.9455
0.22	1.068	37.8018
0.24	1.068	44.7126
0.26	1.068	49.0911
0.28	1.068	47.0375
0.3	1.068	39.3124
0.32	1.068	38.1894
0.34	1.068	48.5519
0.36	1.068	35.9489
0.38	1.068	43.0914
0.4	1.068	34.3286
0.42	1.068	50.8809
0.44	1.068	52.8744
0.46	1.068	43.1083
0.48	1.068	51.9896
0.5	1.068	45.8115
0.6	1.068	53.0118
0.7	1.068	55.1383
0.8	1.068	56.9806
0.9	1.068	59.2612
1	1.068	65.2363
1.1	1.068	75.2783
1.2	1.068	73.5425
1.3	1.068	79.5777
1.4	1.068	70.9485
1.5	1.068	82.7028
1.6	1.068	85.5375
1.7	1.068	87.2685
1.8	1.068	105.823
1.9	1.068	100.086
2	1.068	113.074
2.1	1.068	111.882
2.2	1.068	116.843
2.3	1.068	124.867
2.4	1.068	122.677
2.5	1.068	136.68
2.6	1.068	141.113
2.7	1.068	145.33
2.8	1.068	139.095
3	1.068	155.657
3.2	1.068	163.527
3.4	1.068	181.611
3.6	1.068	192.918
3.8	1.068	200.609
4	1.068	212.822
0.1	1.067	36.8909
0.12	1.067	31.4423
0.14	1.067	44.296
0.16	1.067	42.687
0.18	1.067	46.5895
0.2	1.067	36.7272
0.22	1.067	40.8438
0.24	1.067	48.1987
0.26	1.067	48.3614
0.28	1.067	40.859
0.3	1.067	44.2811
0.32	1.067	40.7292
0.34	1.067	55.3678
0.36	1.067	41.9524
0.38	1.067	44.2141
0.4	1.067	40.918
0.42	1.067	46.7124
0.44	1.067	50.8514
0.46	1.067	38.3055
0.48	1.067	60.5306
0.5	1.067	47.8115
0.6	1.067	50.5502
0.7	1.067	62.5592
0.8	1.067	55.7082
0.9	1.067	61.8201
1	1.067	56.2294
1.1	1.067	76.632
1.2	1.067	76.3363
1.3	1.067	72.7467
1.4	1.067	68.3163
1.5	1.067	84.2801
1.6	1.067	90.6944
1.7	1.067	88.8568
1.8	1.067	106.618
1.9	1.067	109.434
2	1.067	108.856
2.1	1.067	114.145
2.2	1.067	121.612
2.3	1.067	132.037
2.4	1.067	126.109
2.5	1.067	131.19
2.6	1.067	139.43
2.7	1.067	139.104
2.8	1.067	153.515
3	1.067	167.721
3.2	1.067	171.931
3.4	1.067	194.285
3.6	1.067	198.353
3.8	1.067	208.12
4	1.067	215.752
0.1	1.066	40.3741
0.12	1.066	44.5352
0.14	1.066	49.4463
0.16	1.066	45.7947
0.18	1.066	43.0638
0.2	1.066	43.291
0.22	1.066	39.3507
0.24	1.066	48.9758
0.26	1.066	51.2963
0.28	1.066	43.7425
0.3	1.066	40.2165
0.32	1.066	34.2995
0.34	1.066	56.5547
0.36	1.066	49.233
0.38	1.066	46.3984
0.4	1.066	40.4213
0.42	1.066	49.186
0.44	1.066	54.1774
0.46	1.066	42.1405
0.48	1.066	57.0943
0.5	1.066	48.5615
0.6	1.066	56.0485
0.7	1.066	66.241
0.8	1.066	58.3147
0.9	1.066	52.8843
1	1.066	61.2105
1.1	1.066	73.1729
1.2	1.066	77.0163
1.3	1.066	76.989
1.4	1.066	73.328
1.5	1.066	88.3488
1.6	1.066	86.4789
1.7	1.066	83.6528
1.8	1.066	116.06
1.9	1.066	105.537
2	1.066	111.912
2.1	1.066	109.585
2.2	1.066	112.899
2.3	1.066	136.084
2.4	1.066	123.61
2.5	1.066	134.748
2.6	1.066	142.755
2.7	1.066	151.247
2.8	1.066	155.881
3	1.066	163.695
3.2	1.066	171.525
3.4	1.066	191.696
3.6	1.066	198.951
3.8	1.066	205.358
4	1.066	210.167
0.1	1.065	39.2586
0.12	1.065	43.4957
0.14	1.065	50.1743
0.16	1.065	49.8015
0.18	1.065	42.6837
0.2	1.065	50.9151
0.22	1.065	41.3113
0.24	1.065	40.2229
0.26	1.065	46.3686
0.28	1.065	49.3997
0.3	1.065	43.0471
0.32	1.065	40.5169
0.34	1.065	48.4895
0.36	1.065	44
0.38	1.065	55.7045
0.4	1.065	47.4331
0.42	1.065	43.7028
0.44	1.065	57.4421
0.46	1.065	44.8288
0.48	1.065	55.8679
0.5	1.065	51.3785
0.6	1.065	52.7878
0.7	1.065	59.5866
0.8	1.065	63.4324
0.9	1.065	52.7659
1	1.065	61.8627
1.1	1.065	73.8557
1.2	1.065	78.0291
1.3	1.065	73.3535
1.4	1.065	74.7245
1.5	1.065	83.2887
1.6	1.065	84.8657
1.7	1.065	93.5281
1.8	1.065	109.105
1.9	1.065	112.6
2	1.065	112.822
2.1	1.065	112.04
2.2	1.065	118.86
2.3	1.065	132.007
2.4	1.065	134.931
2.5	1.065	134.993
2.6	1.065	141.246
2.7	1.065	152.745
2.8	1.065	163.882
3	1.065	165.435
3.2	1.065	184.208
3.4	1.065	195.526
3.6	1.065	201.4
3.8	1.065	210.409
[truncated: 10,551 more rows]

## Sheet: panel_d
T(K)	ν	rho_xx (ohm)
0.1	1.13	43.1556
0.12	1.13	49.4076
0.14	1.13	42.8416
0.16	1.13	45.3091
0.18	1.13	44.5369
0.2	1.13	39.1254
0.22	1.13	42.9982
0.24	1.13	49.2253
0.26	1.13	45.8827
0.28	1.13	38.3317
0.3	1.13	45.5741
0.32	1.13	47.7619
0.34	1.13	47.0228
0.36	1.13	45.1817
0.38	1.13	42.2583
0.4	1.13	56.0442
0.42	1.13	47.6071
0.44	1.13	43.4307
0.46	1.13	44.0577
0.48	1.13	46.7935
0.5	1.13	44.7167
0.6	1.13	52.8843
0.7	1.13	39.6234
0.8	1.13	57.099
0.9	1.13	33.4958
1	1.13	51.6582
1.1	1.13	45.1091
1.2	1.13	58.1085
1.3	1.13	64.5559
1.4	1.13	47.6317
1.5	1.13	62.6478
1.6	1.13	53.0962
1.7	1.13	59.8543
1.8	1.13	58.1262
1.9	1.13	51.2223
2	1.13	59.7919
2.1	1.13	56.3328
2.2	1.13	54.4894
2.3	1.13	63.7576
2.4	1.13	73.2943
2.5	1.13	64.2307
2.6	1.13	64.9694
2.7	1.13	70.2795
2.8	1.13	75.9215
3	1.13	80.1252
3.2	1.13	77.2517
3.4	1.13	79.1201
3.6	1.13	87.9721
3.8	1.13	97.2313
4	1.13	104.295
0.1	1.128	38.2634
0.12	1.128	42.8502
0.14	1.128	40.4879
0.16	1.128	45.5204
0.18	1.128	46.0609
0.2	1.128	36.3276
0.22	1.128	41.7454
0.24	1.128	48.3351
0.26	1.128	48.1439
0.28	1.128	36.6385
0.3	1.128	44.2732
0.32	1.128	42.6916
0.34	1.128	52.3125
0.36	1.128	47.5402
0.38	1.128	49.1631
0.4	1.128	53.9576
0.42	1.128	54.0148
0.44	1.128	48.6193
0.46	1.128	36.8045
0.48	1.128	44.495
0.5	1.128	43.9776
0.6	1.128	43.135
0.7	1.128	52.813
0.8	1.128	50.6007
0.9	1.128	39.3951
1	1.128	46.5376
1.1	1.128	49.0098
1.2	1.128	49.1219
1.3	1.128	56.6152
1.4	1.128	51.574
1.5	1.128	57.9394
1.6	1.128	57.6364
1.7	1.128	60.7268
1.8	1.128	66.4312
1.9	1.128	51.5263
2	1.128	57.6602
2.1	1.128	71.086
2.2	1.128	52.1795
2.3	1.128	66.4081
2.4	1.128	67.9639
2.5	1.128	60.8149
2.6	1.128	74.6889
2.7	1.128	72.4387
2.8	1.128	73.9282
3	1.128	79.2214
3.2	1.128	77.7148
3.4	1.128	84.1178
3.6	1.128	91.4658
3.8	1.128	96.5689
4	1.128	107.451
0.1	1.126	45.7907
0.12	1.126	47.4149
0.14	1.126	46.3428
0.16	1.126	41.3261
0.18	1.126	48.961
0.2	1.126	46.4864
0.22	1.126	42.3582
0.24	1.126	48.9297
0.26	1.126	51.7186
0.28	1.126	40.4873
0.3	1.126	38.4785
0.32	1.126	48.8395
0.34	1.126	52.1918
0.36	1.126	44.2352
0.38	1.126	38.7003
0.4	1.126	59.5379
0.42	1.126	50.0885
0.44	1.126	43.8771
0.46	1.126	45.3523
0.48	1.126	46.9157
0.5	1.126	36.7394
0.6	1.126	43.9006
0.7	1.126	49.6565
0.8	1.126	52.8606
0.9	1.126	42.7864
1	1.126	47.7028
1.1	1.126	52.6665
1.2	1.126	51.1605
1.3	1.126	50.283
1.4	1.126	52.2013
1.5	1.126	53.2794
1.6	1.126	55.3864
1.7	1.126	58.9514
1.8	1.126	58.3782
1.9	1.126	62.3079
2	1.126	61.4641
2.1	1.126	65.9807
2.2	1.126	63.0335
2.3	1.126	67.5306
2.4	1.126	73.3455
2.5	1.126	71.7857
2.6	1.126	75.9463
2.7	1.126	67.205
2.8	1.126	79.5614
3	1.126	78.4758
3.2	1.126	88.89
3.4	1.126	89.3719
3.6	1.126	89.7842
3.8	1.126	108.273
4	1.126	119.282
0.1	1.124	41.0894
0.12	1.124	40.8485
0.14	1.124	37.5236
0.16	1.124	41.7408
0.18	1.124	41.4001
0.2	1.124	53.0214
0.22	1.124	41.0546
0.24	1.124	39.5654
0.26	1.124	54.8426
0.28	1.124	42.4117
0.3	1.124	38.3726
0.32	1.124	45.8017
0.34	1.124	45.3
0.36	1.124	45.2472
0.38	1.124	44.2558
0.4	1.124	54.3548
0.42	1.124	50.4458
0.44	1.124	47.6204
0.46	1.124	44.7611
0.48	1.124	40.7403
0.5	1.124	37.4702
0.6	1.124	42.346
0.7	1.124	48.1019
0.8	1.124	49.7745
0.9	1.124	47.1594
1	1.124	44.2499
1.1	1.124	52.8241
1.2	1.124	48.55
1.3	1.124	51.5127
1.4	1.124	63.3713
1.5	1.124	49.4197
1.6	1.124	62.8697
1.7	1.124	64.3046
1.8	1.124	59.9404
1.9	1.124	64.3806
2	1.124	58.5538
2.1	1.124	64.1886
2.2	1.124	61.7894
2.3	1.124	64.4091
2.4	1.124	66.5378
2.5	1.124	69.6806
2.6	1.124	79.3569
2.7	1.124	71.1404
2.8	1.124	78.7862
3	1.124	74.8813
3.2	1.124	90.9233
3.4	1.124	96.0811
3.6	1.124	93.698
3.8	1.124	104.525
4	1.124	118.248
0.1	1.122	48.8379
0.12	1.122	42.2083
0.14	1.122	39.3879
0.16	1.122	40.1699
0.18	1.122	43.0836
0.2	1.122	57.6433
0.22	1.122	42.3126
0.24	1.122	41.1288
0.26	1.122	45.4505
0.28	1.122	43.2976
0.3	1.122	40.7242
0.32	1.122	46.8453
0.34	1.122	37.7871
0.36	1.122	45.7002
0.38	1.122	40.6256
0.4	1.122	53.1131
0.42	1.122	41.3607
0.44	1.122	37.8869
0.46	1.122	42.8022
0.48	1.122	44.7295
0.5	1.122	32.3004
0.6	1.122	44.395
0.7	1.122	45.2341
0.8	1.122	56.9147
0.9	1.122	41.1831
1	1.122	50.3519
1.1	1.122	51.3886
1.2	1.122	58.0579
1.3	1.122	45.6976
1.4	1.122	59.5174
1.5	1.122	57.3505
1.6	1.122	55.7901
1.7	1.122	54.0887
1.8	1.122	56.4291
1.9	1.122	70.3438
2	1.122	61.8349
2.1	1.122	58.6049
2.2	1.122	64.8814
2.3	1.122	53.1553
2.4	1.122	70.1791
2.5	1.122	80.9643
2.6	1.122	74.3664
2.7	1.122	70.2293
2.8	1.122	83.1508
3	1.122	79.2244
3.2	1.122	90.5109
3.4	1.122	101.843
3.6	1.122	97.0185
3.8	1.122	111.673
4	1.122	119.478
0.1	1.12	42.7756
0.12	1.12	46.9192
0.14	1.12	40.7048
0.16	1.12	47.1636
0.18	1.12	39.2418
0.2	1.12	48.8628
0.22	1.12	40.3456
0.24	1.12	36.8377
0.26	1.12	53.8285
0.28	1.12	46.6488
0.3	1.12	39.801
0.32	1.12	41.3706
0.34	1.12	46.8158
0.36	1.12	44.55
0.38	1.12	43.9671
0.4	1.12	45.5958
0.42	1.12	41.2478
0.44	1.12	43.0452
0.46	1.12	34.4409
0.48	1.12	42.536
0.5	1.12	41.3212
0.6	1.12	41.6417
0.7	1.12	48.2087
0.8	1.12	49.5907
0.9	1.12	46.2237
1	1.12	42.3027
1.1	1.12	53.7743
1.2	1.12	57.2521
1.3	1.12	47.7426
1.4	1.12	56.8746
1.5	1.12	54.1508
1.6	1.12	53.66
1.7	1.12	59.0112
1.8	1.12	65.0004
1.9	1.12	61.4232
2	1.12	55.7133
2.1	1.12	65.7448
2.2	1.12	60.1474
2.3	1.12	52.1742
2.4	1.12	64.956
2.5	1.12	78.7524
2.6	1.12	71.8511
2.7	1.12	78.4214
2.8	1.12	76.4235
3	1.12	80.8482
3.2	1.12	85.084
3.4	1.12	100.834
3.6	1.12	97.8829
3.8	1.12	108.573
4	1.12	116.692
0.1	1.118	43.2488
0.12	1.118	48.8199
0.14	1.118	39.3843
0.16	1.118	46.4493
0.18	1.118	47.2888
0.2	1.118	44.7992
0.22	1.118	40.9815
0.24	1.118	38.9977
0.26	1.118	51.8545
0.28	1.118	46.9341
0.3	1.118	46.4901
0.32	1.118	44.8119
0.34	1.118	48.2382
0.36	1.118	49.3605
0.38	1.118	32.4739
0.4	1.118	49.5825
0.42	1.118	37.7131
0.44	1.118	41.8736
0.46	1.118	40.2364
0.48	1.118	44.0611
0.5	1.118	44.2811
0.6	1.118	44.4334
0.7	1.118	49.8876
0.8	1.118	54.3617
0.9	1.118	41.0259
1	1.118	47.9333
1.1	1.118	51.6713
1.2	1.118	61.2736
1.3	1.118	51.0705
1.4	1.118	53.0013
1.5	1.118	58.475
1.6	1.118	53.5714
1.7	1.118	57.5884
1.8	1.118	56.5251
1.9	1.118	67.0737
2	1.118	58.8945
2.1	1.118	64.1881
2.2	1.118	64.3066
2.3	1.118	59.159
2.4	1.118	72.4874
2.5	1.118	78.1064
2.6	1.118	68.2977
2.7	1.118	76.5894
2.8	1.118	79.6921
3	1.118	89.7854
3.2	1.118	90.156
3.4	1.118	98.1428
3.6	1.118	110.27
3.8	1.118	112.444
4	1.118	118.771
0.1	1.116	39.1161
0.12	1.116	49.1324
0.14	1.116	44.3341
0.16	1.116	49.2896
0.18	1.116	46.0643
0.2	1.116	40.1047
0.22	1.116	42.8558
0.24	1.116	40.0898
0.26	1.116	45.0143
0.28	1.116	46.508
0.3	1.116	55.9005
0.32	1.116	36.244
0.34	1.116	48.2678
0.36	1.116	40.3952
0.38	1.116	38.6048
0.4	1.116	43.8963
0.42	1.116	45.6632
0.44	1.116	44.8798
0.46	1.116	36.4077
0.48	1.116	37.7012
0.5	1.116	50.9226
0.6	1.116	52.0588
0.7	1.116	49.0036
0.8	1.116	53.2884
0.9	1.116	41.4548
1	1.116	45.3359
1.1	1.116	48.5815
1.2	1.116	58.9986
1.3	1.116	58.5761
1.4	1.116	61.0078
1.5	1.116	58.3147
1.6	1.116	61.3175
1.7	1.116	64.7039
1.8	1.116	61.273
1.9	1.116	60.4774
2	1.116	56.5317
2.1	1.116	70.3922
2.2	1.116	56.3888
2.3	1.116	64.3637
2.4	1.116	69.5489
2.5	1.116	68.7413
2.6	1.116	73.0747
2.7	1.116	74.4167
2.8	1.116	74.1827
3	1.116	83.9164
3.2	1.116	92.3451
3.4	1.116	95.7912
3.6	1.116	113.839
3.8	1.116	105.998
4	1.116	116.164
0.1	1.114	41.2817
0.12	1.114	44.9849
0.14	1.114	40.8873
0.16	1.114	47.1855
0.18	1.114	44.8187
0.2	1.114	47.5697
0.22	1.114	39.7862
0.24	1.114	43.1408
0.26	1.114	48.9973
0.28	1.114	41.6713
0.3	1.114	60.0894
0.32	1.114	38.9811
0.34	1.114	46.6417
0.36	1.114	42.5838
0.38	1.114	37.4142
0.4	1.114	46.2829
0.42	1.114	42.8206
0.44	1.114	41.3015
0.46	1.114	46.1645
0.48	1.114	41.948
0.5	1.114	45.8807
0.6	1.114	48.7739
0.7	1.114	42.9133
0.8	1.114	59.6883
0.9	1.114	32.7739
1	1.114	46.801
1.1	1.114	48.996
1.2	1.114	60.1647
1.3	1.114	52.6401
1.4	1.114	58.0806
1.5	1.114	64.7624
1.6	1.114	58.9233
1.7	1.114	60.4906
1.8	1.114	59.731
1.9	1.114	62.4262
2	1.114	60.2382
2.1	1.114	63.639
2.2	1.114	59.4207
2.3	1.114	65.7392
2.4	1.114	65.9828
2.5	1.114	76.6451
2.6	1.114	70.3418
2.7	1.114	71.3591
2.8	1.114	81.8824
3	1.114	90.7199
3.2	1.114	98.5187
3.4	1.114	106.198
3.6	1.114	120.179
3.8	1.114	111.305
4	1.114	127.868
0.1	1.112	43.9722
0.12	1.112	41.2675
0.14	1.112	42.4799
0.16	1.112	45.8067
0.18	1.112	37.7373
0.2	1.112	42.9993
0.22	1.112	45.9459
0.24	1.112	46.8601
0.26	1.112	40.3496
0.28	1.112	43.0483
0.3	1.112	57.897
0.32	1.112	37.2927
0.34	1.112	40.0537
0.36	1.112	38.7368
0.38	1.112	37.6687
0.4	1.112	41.2718
0.42	1.112	50.1447
0.44	1.112	48.317
0.46	1.112	44.176
0.48	1.112	35.6148
0.5	1.112	49.6185
0.6	1.112	49.6535
0.7	1.112	42.7359
0.8	1.112	50.0294
0.9	1.112	38.5945
1	1.112	42.881
1.1	1.112	49.9022
1.2	1.112	50.1419
1.3	1.112	54.7094
1.4	1.112	60.3022
1.5	1.112	59.1402
1.6	1.112	62.3966
1.7	1.112	65.7632
1.8	1.112	66.6598
1.9	1.112	59.2639
2	1.112	55.8986
2.1	1.112	58.6049
2.2	1.112	66.186
2.3	1.112	71.8511
2.4	1.112	66.1619
2.5	1.112	71.7396
2.6	1.112	73.4228
2.7	1.112	73.974
2.8	1.112	86.8296
3	1.112	83.7026
3.2	1.112	108.451
3.4	1.112	104.432
3.6	1.112	109.094
3.8	1.112	104.532
4	1.112	124.941
0.1	1.11	44.6341
0.12	1.11	45.2261
0.14	1.11	40.6374
0.16	1.11	40.2229
0.18	1.11	32.9213
0.2	1.11	40.4481
0.22	1.11	40.2252
0.24	1.11	46.7087
0.26	1.11	46.2636
0.28	1.11	40.7652
0.3	1.11	54.2483
0.32	1.11	44.9201
0.34	1.11	42.3223
0.36	1.11	47.3114
0.38	1.11	49.1967
0.4	1.11	48.0881
0.42	1.11	52.044
0.44	1.11	50.674
0.46	1.11	50.2899
0.48	1.11	48.3446
0.5	1.11	43.769
0.6	1.11	51.7131
0.7	1.11	43.41
0.8	1.11	48.4798
0.9	1.11	40.6414
1	1.11	49.2187
1.1	1.11	53.1293
1.2	1.11	52.774
1.3	1.11	50.8898
1.4	1.11	55.7887
1.5	1.11	65.3915
1.6	1.11	58.819
1.7	1.11	62.0573
1.8	1.11	60.4295
1.9	1.11	63.8795
2	1.11	64.7766
2.1	1.11	60.3366
2.2	1.11	69.686
2.3	1.11	71.1304
2.4	1.11	66.8461
2.5	1.11	75.7523
2.6	1.11	76.1762
2.7	1.11	77.825
2.8	1.11	89.7643
3	1.11	90.0178
3.2	1.11	107.22
3.4	1.11	107.305
3.6	1.11	109.593
3.8	1.11	109.423
4	1.11	126.676
0.1	1.108	34.5755
0.12	1.108	44.5517
0.14	1.108	43.5489
0.16	1.108	37.9759
0.18	1.108	37.0921
0.2	1.108	42.7864
0.22	1.108	51.1566
0.24	1.108	46.8861
0.26	1.108	38.7623
0.28	1.108	43.9006
0.3	1.108	49.781
0.32	1.108	42.7614
0.34	1.108	43.3784
0.36	1.108	42.0407
0.38	1.108	45.4597
0.4	1.108	48.1473
0.42	1.108	47.0376
0.44	1.108	50.0913
0.46	1.108	49.566
0.48	1.108	40.6848
0.5	1.108	44.6848
0.6	1.108	49.9228
0.7	1.108	46.7456
0.8	1.108	46.2063
0.9	1.108	48.5912
1	1.108	44.8978
1.1	1.108	54.2081
1.2	1.108	46.3575
1.3	1.108	57.4745
1.4	1.108	62.426
1.5	1.108	57.1642
1.6	1.108	60.4155
1.7	1.108	65.0257
1.8	1.108	67.0973
1.9	1.108	61.062
2	1.108	68.6092
2.1	1.108	67.2951
2.2	1.108	78.1398
2.3	1.108	71.0014
2.4	1.108	70.6304
2.5	1.108	72.3919
2.6	1.108	72.7685
2.7	1.108	75.7425
2.8	1.108	86.4992
3	1.108	90.3609
3.2	1.108	103.93
3.4	1.108	100.752
3.6	1.108	110.185
3.8	1.108	108.272
4	1.108	122.925
0.1	1.106	27.7629
0.12	1.106	47.7255
0.14	1.106	41.8341
0.16	1.106	39.1586
0.18	1.106	37.8931
0.2	1.106	44.7441
0.22	1.106	54.142
0.24	1.106	48.5717
0.26	1.106	45.1108
0.28	1.106	41.6667
0.3	1.106	51.0488
0.32	1.106	48.55
0.34	1.106	49.6269
0.36	1.106	46.0619
0.38	1.106	44.8099
0.4	1.106	54.125
0.42	1.106	46.6569
0.44	1.106	44.8202
0.46	1.106	47.5801
0.48	1.106	45.0615
0.5	1.106	47.6071
0.6	1.106	49.234
0.7	1.106	44.6872
0.8	1.106	48.7422
0.9	1.106	41.7453
1	1.106	55.5833
1.1	1.106	51.7107
1.2	1.106	46.6311
1.3	1.106	53.0421
1.4	1.106	49.2905
1.5	1.106	61.581
1.6	1.106	55.0348
1.7	1.106	61.6429
1.8	1.106	67.7881
1.9	1.106	61.4331
2	1.106	72.5959
2.1	1.106	66.804
2.2	1.106	76.8628
2.3	1.106	71.3035
2.4	1.106	77.4191
2.5	1.106	79.8945
2.6	1.106	75.1599
2.7	1.106	79.2304
2.8	1.106	87.2608
3	1.106	95.6422
3.2	1.106	108.647
3.4	1.106	105.536
3.6	1.106	114.201
3.8	1.106	118.706
4	1.106	132.851
0.1	1.104	32.7386
0.12	1.104	46.9228
0.14	1.104	48.7343
0.16	1.104	39.6263
0.18	1.104	37.571
0.2	1.104	49.0942
0.22	1.104	49.5365
0.24	1.104	56.3417
0.26	1.104	38.8645
0.28	1.104	45.7206
0.3	1.104	48.5305
0.32	1.104	46.7567
0.34	1.104	42.5691
0.36	1.104	51.3617
0.38	1.104	35.3912
0.4	1.104	46.4309
0.42	1.104	44.7315
0.44	1.104	40.7352
0.46	1.104	41.0309
0.48	1.104	41.0892
0.5	1.104	49.8488
0.6	1.104	51.2602
0.7	1.104	43.5341
0.8	1.104	48.7243
0.9	1.104	40.6895
1	1.104	49.2075
1.1	1.104	50.4379
1.2	1.104	49.16
1.3	1.104	56.3088
1.4	1.104	54.4103
1.5	1.104	60.8702
1.6	1.104	58.8686
1.7	1.104	69.4365
1.8	1.104	79.9746
1.9	1.104	64.5139
2	1.104	71.3946
2.1	1.104	65.9314
2.2	1.104	79.1134
2.3	1.104	66.9091
2.4	1.104	77.6031
2.5	1.104	72.6771
2.6	1.104	80.2359
2.7	1.104	83.905
2.8	1.104	87.8161
3	1.104	92.4142
3.2	1.104	99.9224
3.4	1.104	107.206
3.6	1.104	111.409
3.8	1.104	120.806
4	1.104	131.53
0.1	1.102	33.0047
0.12	1.102	53.9988
0.14	1.102	47.9473
0.16	1.102	45.6832
0.18	1.102	39.7874
0.2	1.102	44.0783
0.22	1.102	49.9498
0.24	1.102	52.0636
0.26	1.102	40.1521
0.28	1.102	38.68
0.3	1.102	44.3282
0.32	1.102	40.8885
0.34	1.102	45.1709
0.36	1.102	51.2653
0.38	1.102	39.4892
0.4	1.102	50.5914
0.42	1.102	47.1115
0.44	1.102	41.1246
0.46	1.102	38.0801
0.48	1.102	48.8558
0.5	1.102	47.5964
0.6	1.102	50.5908
0.7	1.102	45.0567
0.8	1.102	54.2118
0.9	1.102	41.4742
1	1.102	41.1338
1.1	1.102	52.3369
1.2	1.102	49.6008
1.3	1.102	48.7175
1.4	1.102	51.3244
1.5	1.102	65.8595
1.6	1.102	63.7728
1.7	1.102	61.3171
1.8	1.102	70.5356
1.9	1.102	62.8111
2	1.102	76.2079
2.1	1.102	67.3795
2.2	1.102	78.1213
2.3	1.102	75.0175
2.4	1.102	85.6175
2.5	1.102	77.4996
2.6	1.102	81.5046
2.7	1.102	90.2351
2.8	1.102	91.7611
3	1.102	95.7226
3.2	1.102	102.656
3.4	1.102	115.017
3.6	1.102	117.272
3.8	1.102	128.969
4	1.102	139.774
0.1	1.1	41.188
0.12	1.1	48.5287
0.14	1.1	48.3428
0.16	1.1	49.1059
0.18	1.1	38.5857
0.2	1.1	45.1396
0.22	1.1	48.7016
0.24	1.1	57.0854
0.26	1.1	42.0216
0.28	1.1	39.0348
0.3	1.1	42.9772
0.32	1.1	44.1464
0.34	1.1	38.4068
0.36	1.1	57.5611
0.38	1.1	41.6864
0.4	1.1	40.9365
0.42	1.1	47.9219
0.44	1.1	44.6807
0.46	1.1	37.3581
0.48	1.1	43.1633
0.5	1.1	47.4001
0.6	1.1	57.1498
0.7	1.1	49.0596
0.8	1.1	49.4641
0.9	1.1	53.1124
1	1.1	48.0618
1.1	1.1	56.1682
1.2	1.1	58.8781
1.3	1.1	50.939
1.4	1.1	54.8278
1.5	1.1	61.1678
1.6	1.1	69.2914
1.7	1.1	62.1453
1.8	1.1	70.9162
1.9	1.1	64.5565
2	1.1	70.9676
2.1	1.1	73.0052
2.2	1.1	73.5674
2.3	1.1	71.1852
2.4	1.1	83.6937
2.5	1.1	76.2126
2.6	1.1	85.3453
2.7	1.1	88.5599
2.8	1.1	92.2643
3	1.1	94.1498
3.2	1.1	98.752
3.4	1.1	112.471
3.6	1.1	117.743
3.8	1.1	133.299
4	1.1	139.615
0.1	1.098	41.1379
0.12	1.098	46.3229
0.14	1.098	42.1448
0.16	1.098	53.2667
0.18	1.098	46.0352
0.2	1.098	45.5366
0.22	1.098	47.7698
0.24	1.098	52.7363
0.26	1.098	40.9267
0.28	1.098	45.7437
0.3	1.098	39.3665
0.32	1.098	38.104
0.34	1.098	45.4465
0.36	1.098	47.223
0.38	1.098	45.7689
0.4	1.098	42.3693
0.42	1.098	50.6409
0.44	1.098	44.5837
0.46	1.098	43.5149
0.48	1.098	47.4775
0.5	1.098	49.1188
0.6	1.098	50.0503
0.7	1.098	45.0285
0.8	1.098	52.325
0.9	1.098	50.367
1	1.098	42.7563
1.1	1.098	58.0051
1.2	1.098	55.7163
1.3	1.098	43.6747
1.4	1.098	44.7779
1.5	1.098	67.844
1.6	1.098	64.3932
1.7	1.098	60.3591
1.8	1.098	63.1206
1.9	1.098	61.3467
2	1.098	78.6357
2.1	1.098	71.9227
2.2	1.098	69.8653
2.3	1.098	74.0869
2.4	1.098	79.3772
2.5	1.098	87.7655
2.6	1.098	86.3833
2.7	1.098	100.346
2.8	1.098	98.9878
3	1.098	100.221
3.2	1.098	103.5
3.4	1.098	118.399
3.6	1.098	121.994
3.8	1.098	135.152
4	1.098	142.502
0.1	1.096	36.6669
0.12	1.096	39.627
0.14	1.096	43.7972
0.16	1.096	44.2204
0.18	1.096	44.8518
0.2	1.096	45.7059
0.22	1.096	46.7748
0.24	1.096	54.3173
0.26	1.096	45.1719
0.28	1.096	41.8637
0.3	1.096	41.1973
0.32	1.096	44.3721
0.34	1.096	35.5541
0.36	1.096	46.5567
0.38	1.096	43.636
0.4	1.096	41.9432
0.42	1.096	44.5877
0.44	1.096	48.6355
0.46	1.096	48.9001
0.48	1.096	45.5002
0.5	1.096	46.4166
0.6	1.096	53.4046
0.7	1.096	49.4365
0.8	1.096	51.2989
0.9	1.096	55.4698
1	1.096	53.0835
1.1	1.096	62.7072
1.2	1.096	54.5582
1.3	1.096	49.4153
1.4	1.096	52.5616
1.5	1.096	63.507
1.6	1.096	65.5313
1.7	1.096	63.0463
1.8	1.096	62.2639
1.9	1.096	65.8852
2	1.096	75.8551
2.1	1.096	72.4577
2.2	1.096	75.2954
2.3	1.096	79.1134
2.4	1.096	81.9487
2.5	1.096	86.2226
2.6	1.096	91.1969
2.7	1.096	99.7718
2.8	1.096	94.4305
3	1.096	98.8474
3.2	1.096	106.326
3.4	1.096	112.223
3.6	1.096	123.017
3.8	1.096	127.681
4	1.096	140.685
0.1	1.094	44.6831
0.12	1.094	46.7711
0.14	1.094	38.3965
0.16	1.094	43.1507
0.18	1.094	43.8507
0.2	1.094	46.2272
0.22	1.094	42.2832
0.24	1.094	57.3198
0.26	1.094	37.9702
0.28	1.094	48.9166
0.3	1.094	47.4518
0.32	1.094	40.4821
0.34	1.094	40.5027
0.36	1.094	41.7208
0.38	1.094	45.013
0.4	1.094	45.7355
0.42	1.094	43.8537
0.44	1.094	41.8837
0.46	1.094	50.8366
0.48	1.094	43.8402
0.5	1.094	45.2233
0.6	1.094	43.7471
0.7	1.094	44.5877
0.8	1.094	52.9412
0.9	1.094	49.6836
1	1.094	55.4783
1.1	1.094	57.9311
1.2	1.094	55.3008
1.3	1.094	51.0019
1.4	1.094	55.4566
1.5	1.094	65.6984
1.6	1.094	56.1878
1.7	1.094	58.5134
1.8	1.094	58.1001
1.9	1.094	69.9171
2	1.094	77.5189
2.1	1.094	75.7934
2.2	1.094	72.295
2.3	1.094	86.0261
2.4	1.094	88.3989
2.5	1.094	88.5676
2.6	1.094	90.0822
2.7	1.094	105.449
2.8	1.094	87.5827
3	1.094	108.532
3.2	1.094	113.391
3.4	1.094	113.785
3.6	1.094	129.378
3.8	1.094	133.611
4	1.094	142.921
0.1	1.092	44.7865
0.12	1.092	48.7227
0.14	1.092	40.542
0.16	1.092	44.7167
0.18	1.092	48.3532
0.2	1.092	55.9504
0.22	1.092	46.9784
0.24	1.092	51.0421
0.26	1.092	48.7127
0.28	1.092	42.3166
0.3	1.092	45.1396
0.32	1.092	51.2653
0.34	1.092	41.2329
0.36	1.092	47.2933
0.38	1.092	41.8492
0.4	1.092	41.9816
0.42	1.092	40.8823
0.44	1.092	43.6037
0.46	1.092	52.1645
0.48	1.092	47.1614
0.5	1.092	44.8916
0.6	1.092	43.2098
0.7	1.092	50.9125
0.8	1.092	57.3237
0.9	1.092	53.4888
1	1.092	51.2114
1.1	1.092	58.0302
1.2	1.092	62.0264
1.3	1.092	65.7505
1.4	1.092	63.6091
1.5	1.092	57.97
1.6	1.092	61.2422
1.7	1.092	58.8826
1.8	1.092	62.323
1.9	1.092	72.912
2	1.092	75.2626
2.1	1.092	74.6618
2.2	1.092	73.0842
2.3	1.092	88.6482
2.4	1.092	96.0609
2.5	1.092	89.4718
2.6	1.092	86.4973
2.7	1.092	94.8446
2.8	1.092	91.7031
3	1.092	107.708
3.2	1.092	108.666
3.4	1.092	118.241
3.6	1.092	127.085
3.8	1.092	134.536
4	1.092	138.731
0.1	1.09	46.1468
0.12	1.09	49.1121
0.14	1.09	34.5133
0.16	1.09	48.3828
0.18	1.09	52.6157
0.2	1.09	49.9818
0.22	1.09	42.4857
0.24	1.09	47.0304
0.26	1.09	45.3967
0.28	1.09	44.738
0.3	1.09	48.8793
0.32	1.09	56.4512
0.34	1.09	51.2801
0.36	1.09	42.0707
0.38	1.09	49.1523
0.4	1.09	47.8532
0.42	1.09	50.3488
0.44	1.09	44.6936
0.46	1.09	51.8491
0.48	1.09	47.3538
0.5	1.09	40.7403
0.6	1.09	39.2216
0.7	1.09	45.7896
0.8	1.09	50.4258
0.9	1.09	45.4289
1	1.09	40.5487
1.1	1.09	54.4948
1.2	1.09	60.5909
1.3	1.09	61.4804
1.4	1.09	59.648
1.5	1.09	58.078
1.6	1.09	66.8055
1.7	1.09	56.1644
1.8	1.09	66.24
1.9	1.09	62.5742
2	1.09	66.0302
2.1	1.09	79.5723
2.2	1.09	76.1952
2.3	1.09	85.4863
2.4	1.09	95.6727
2.5	1.09	90.7515
2.6	1.09	90.7141
2.7	1.09	99.1262
2.8	1.09	99.9381
3	1.09	107.622
3.2	1.09	111.847
3.4	1.09	121.038
3.6	1.09	135.168
3.8	1.09	140.292
4	1.09	148.528
0.1	1.088	41.1789
0.12	1.088	48.9087
0.14	1.088	27.3993
0.16	1.088	46.6492
0.18	1.088	47.8438
0.2	1.088	49.5671
0.22	1.088	45.8997
0.24	1.088	44.0396
0.26	1.088	41.5974
0.28	1.088	45.3631
0.3	1.088	42.0168
0.32	1.088	53.5714
0.34	1.088	47.8312
0.36	1.088	46.305
0.38	1.088	48.0116
0.4	1.088	43.2908
0.42	1.088	41.2133
0.44	1.088	52.273
0.46	1.088	48.7064
0.48	1.088	48.6306
0.5	1.088	45.4558
0.6	1.088	51.1444
0.7	1.088	44.4038
0.8	1.088	50.674
0.9	1.088	52.8661
1	1.088	46.8824
1.1	1.088	53.068
1.2	1.088	65.3095
1.3	1.088	63.5789
1.4	1.088	58.1729
1.5	1.088	55.9597
1.6	1.088	64.7939
1.7	1.088	56.5426
1.8	1.088	68.725
1.9	1.088	69.6955
2	1.088	74.2105
2.1	1.088	80.9432
2.2	1.088	76.4841
2.3	1.088	94.3714
2.4	1.088	87.0006
2.5	1.088	89.6624
2.6	1.088	89.0802
2.7	1.088	97.4886
2.8	1.088	104.363
3	1.088	106.315
3.2	1.088	110.111
3.4	1.088	120.638
3.6	1.088	132.744
3.8	1.088	142.45
4	1.088	156.205
0.1	1.086	46.04
0.12	1.086	49.5973
0.14	1.086	24.8487
0.16	1.086	41.0755
0.18	1.086	52.4627
0.2	1.086	48.5532
0.22	1.086	41.9781
0.24	1.086	48.501
0.26	1.086	46.0347
0.28	1.086	42.6957
0.3	1.086	45.04
0.32	1.086	48.3121
0.34	1.086	47.4958
0.36	1.086	49.4463
0.38	1.086	51.3743
0.4	1.086	42.8088
0.42	1.086	44.2796
0.44	1.086	43.67
0.46	1.086	43.654
0.48	1.086	41.4936
0.5	1.086	45.7336
0.6	1.086	45.6745
0.7	1.086	36.4643
0.8	1.086	48.1906
0.9	1.086	50.346
1	1.086	47.8244
1.1	1.086	56.1181
1.2	1.086	57.3112
1.3	1.086	56.9749
1.4	1.086	58.9159
1.5	1.086	62.204
1.6	1.086	65.9344
1.7	1.086	49.0036
1.8	1.086	69.6163
1.9	1.086	68.5562
2	1.086	73.7346
2.1	1.086	73.6349
2.2	1.086	77.8809
2.3	1.086	87.4909
2.4	1.086	92.8339
2.5	1.086	94.7349
2.6	1.086	90.2171
2.7	1.086	100.169
2.8	1.086	103.142
3	1.086	105.739
3.2	1.086	115.953
3.4	1.086	127.601
3.6	1.086	138.279
3.8	1.086	140.607
4	1.086	167.297
0.1	1.084	38.9516
0.12	1.084	39.0792
0.14	1.084	41.1232
0.16	1.084	41.7848
0.18	1.084	55.8626
0.2	1.084	44.4415
0.22	1.084	41.2614
0.24	1.084	42.5379
0.26	1.084	47.2454
0.28	1.084	44.315
0.3	1.084	42.5087
0.32	1.084	44.7102
0.34	1.084	37.5205
0.36	1.084	53.9879
0.38	1.084	42.4161
0.4	1.084	41.4551
0.42	1.084	39.547
0.44	1.084	43.8372
0.46	1.084	46.5945
0.48	1.084	55.7673
0.5	1.084	46.679
0.6	1.084	46.1282
0.7	1.084	40.6709
0.8	1.084	48.6552
0.9	1.084	51.5947
1	1.084	49.8847
1.1	1.084	58.8597
1.2	1.084	57.4097
1.3	1.084	55.3484
1.4	1.084	65.2155
1.5	1.084	60.2358
1.6	1.084	67.7525
1.7	1.084	59.7788
1.8	1.084	80.2086
1.9	1.084	69.0706
2	1.084	82.1194
2.1	1.084	73.815
2.2	1.084	79.4726
2.3	1.084	92.7206
2.4	1.084	93.8241
2.5	1.084	103.045
2.6	1.084	93.3288
2.7	1.084	96.2012
2.8	1.084	103.713
3	1.084	112.962
3.2	1.084	113.029
3.4	1.084	121.306
3.6	1.084	135.488
3.8	1.084	143.523
4	1.084	169.927
0.1	1.082	46.1801
0.12	1.082	49.893
0.14	1.082	41.3118
0.16	1.082	38.0237
0.18	1.082	52.8152
0.2	1.082	45.9359
0.22	1.082	35.1552
0.24	1.082	46.9304
0.26	1.082	55.4979
0.28	1.082	41.5533
0.3	1.082	36.75
0.32	1.082	48.1758
0.34	1.082	38.0056
0.36	1.082	47.9541
0.38	1.082	43.311
0.4	1.082	47.5697
0.42	1.082	45.2381
0.44	1.082	41.642
0.46	1.082	45.7515
0.48	1.082	52.9461
0.5	1.082	42.8189
0.6	1.082	41.0555
0.7	1.082	38.0414
0.8	1.082	44.8371
0.9	1.082	46.7567
1	1.082	50.3136
1.1	1.082	56.1716
1.2	1.082	61.3457
1.3	1.082	50.902
1.4	1.082	60.3417
1.5	1.082	64.9184
1.6	1.082	71.7771
1.7	1.082	58.5078
1.8	1.082	82.7254
1.9	1.082	68.9188
2	1.082	78.3023
2.1	1.082	81.5146
2.2	1.082	85.5225
2.3	1.082	83.8209
2.4	1.082	92.8692
2.5	1.082	103.624
2.6	1.082	98.4397
2.7	1.082	101.887
2.8	1.082	101.969
3	1.082	116.203
3.2	1.082	126.658
3.4	1.082	135.339
3.6	1.082	138.452
3.8	1.082	146.963
4	1.082	170.173
0.1	1.08	40.9573
0.12	1.08	46.6862
0.14	1.08	46.8824
0.16	1.08	41.3607
0.18	1.08	51.8985
0.2	1.08	42.2037
0.22	1.08	43.5586
0.24	1.08	50.4902
0.26	1.08	47.659
0.28	1.08	49.9143
0.3	1.08	47.5184
0.32	1.08	51.8192
0.34	1.08	31.0948
0.36	1.08	46.0105
0.38	1.08	38.9238
0.4	1.08	49.3754
0.42	1.08	39.2984
0.44	1.08	41.3069
0.46	1.08	50.8514
0.48	1.08	51.8961
0.5	1.08	51.0288
0.6	1.08	38.7483
0.7	1.08	43.8015
0.8	1.08	52.4478
0.9	1.08	52.2557
1	1.08	42.4655
1.1	1.08	49.5506
1.2	1.08	59.0373
1.3	1.08	55.3842
1.4	1.08	60.4591
1.5	1.08	59.2809
1.6	1.08	69.6038
1.7	1.08	66.4663
1.8	1.08	81.764
1.9	1.08	65.2668
2	1.08	88.0172
2.1	1.08	80.971
2.2	1.08	88.7778
2.3	1.08	78.3279
2.4	1.08	86.1225
2.5	1.08	103.481
2.6	1.08	93.594
2.7	1.08	95.7618
2.8	1.08	105.739
3	1.08	127.621
3.2	1.08	127.088
3.4	1.08	133.869
3.6	1.08	137.425
3.8	1.08	154.436
4	1.08	168.492
0.1	1.078	49.6008
0.12	1.078	50.2398
0.14	1.078	42.5686
0.16	1.078	50.3836
0.18	1.078	47.3627
0.2	1.078	47.5184
0.22	1.078	43.3522
0.24	1.078	41.8054
0.26	1.078	45.8363
0.28	1.078	49.6274
0.3	1.078	46.9006
0.32	1.078	44.7104
0.34	1.078	44.2558
0.36	1.078	50.225
0.38	1.078	45.5002
0.4	1.078	47.3297
0.42	1.078	40.5055
0.44	1.078	39.9019
0.46	1.078	45.1198
0.48	1.078	47.0447
0.5	1.078	49.0363
0.6	1.078	39.5913
0.7	1.078	38.5857
0.8	1.078	57.2618
0.9	1.078	45.3
1	1.078	41.4844
1.1	1.078	52.3914
1.2	1.078	55.5639
1.3	1.078	58.0617
1.4	1.078	54.6208
1.5	1.078	61.8776
1.6	1.078	67.4283
1.7	1.078	65.3538
1.8	1.078	72.1233
1.9	1.078	70.2125
2	1.078	80.1771
2.1	1.078	83.1999
2.2	1.078	91.2935
2.3	1.078	86.1727
2.4	1.078	93.3056
2.5	1.078	101.388
2.6	1.078	104.019
2.7	1.078	100.615
2.8	1.078	116.233
3	1.078	124.202
3.2	1.078	136.064
3.4	1.078	138.281
3.6	1.078	152.273
3.8	1.078	158.655
4	1.078	169.85
0.1	1.077	41.1099
0.12	1.077	48.6227
0.14	1.077	57.7695
0.16	1.077	52.6961
0.18	1.077	48.6128
0.2	1.077	40.5323
0.22	1.077	39.4059
0.24	1.077	41.1329
0.26	1.077	47.3261
0.28	1.077	49.0985
0.3	1.077	51.598
0.32	1.077	43.516
0.34	1.077	46.4457
0.36	1.077	48.6471
0.38	1.077	43.2896
0.4	1.077	49.9644
0.42	1.077	38.0647
0.44	1.077	40.0202
0.46	1.077	48.8754
0.48	1.077	49.2666
0.5	1.077	52.813
0.6	1.077	53.5397
0.7	1.077	37.1329
0.8	1.077	62.4261
0.9	1.077	51.2036
1	1.077	43.409
1.1	1.077	55.181
1.2	1.077	59.3512
1.3	1.077	58.1052
1.4	1.077	63.4461
1.5	1.077	57.2891
1.6	1.077	71.5381
1.7	1.077	68.5312
1.8	1.077	72.2417
1.9	1.077	75.9951
2	1.077	81.7119
2.1	1.077	85.5225
2.2	1.077	83.4071
2.3	1.077	93.4542
2.4	1.077	90.4995
2.5	1.077	107.869
2.6	1.077	100.79
2.7	1.077	103.467
2.8	1.077	111.675
3	1.077	128.191
3.2	1.077	131.819
3.4	1.077	146.084
3.6	1.077	153.175
3.8	1.077	165.6
4	1.077	163.204
0.1	1.076	46.764
0.12	1.076	46.1054
0.14	1.076	54.4948
0.16	1.076	43.2533
0.18	1.076	41.7257
0.2	1.076	42.0955
0.22	1.076	42.6177
0.24	1.076	37.7519
0.26	1.076	46.0099
0.28	1.076	45.621
0.3	1.076	61.2433
0.32	1.076	45.9359
0.34	1.076	50.0474
0.36	1.076	54.1101
0.38	1.076	47.1671
0.4	1.076	41.8441
0.42	1.076	37.0708
0.44	1.076	38.8186
0.46	1.076	43.4957
0.48	1.076	47.5998
0.5	1.076	45.2126
0.6	1.076	58.4626
0.7	1.076	34.7223
0.8	1.076	58.9603
0.9	1.076	51.6595
1	1.076	49.3445
1.1	1.076	61.0965
1.2	1.076	59.4966
1.3	1.076	57.8266
1.4	1.076	63.4468
1.5	1.076	67.8561
1.6	1.076	69.0381
1.7	1.076	62.9731
1.8	1.076	65.5321
1.9	1.076	78.2952
2	1.076	73.6071
2.1	1.076	82.2928
2.2	1.076	89.2247
2.3	1.076	99.0674
2.4	1.076	101.2
2.5	1.076	108.782
2.6	1.076	99.9619
2.7	1.076	107.878
2.8	1.076	115.731
3	1.076	118.675
3.2	1.076	133.49
3.4	1.076	150.094
3.6	1.076	159.771
3.8	1.076	160.513
4	1.076	170.679
0.1	1.075	45.2801
0.12	1.075	51.7501
0.14	1.075	50.8994
0.16	1.075	49.9853
0.18	1.075	45.6802
0.2	1.075	36.2649
0.22	1.075	42.7414
0.24	1.075	38.7701
0.26	1.075	49.2718
0.28	1.075	41.1937
0.3	1.075	52.034
0.32	1.075	45.4691
0.34	1.075	45.0697
0.36	1.075	47.2708
0.38	1.075	46.8119
0.4	1.075	47.3853
0.42	1.075	35.0925
0.44	1.075	49.8552
0.46	1.075	49.3079
0.48	1.075	48.6239
0.5	1.075	43.2533
0.6	1.075	52.1623
0.7	1.075	48.926
0.8	1.075	62.3816
0.9	1.075	48.4978
1	1.075	48.3334
1.1	1.075	59.4295
1.2	1.075	62.2045
1.3	1.075	57.1771
1.4	1.075	66.6031
1.5	1.075	67.4547
1.6	1.075	78.3358
1.7	1.075	62.4999
1.8	1.075	75.5026
1.9	1.075	79.236
2	1.075	82.7171
2.1	1.075	83.1457
2.2	1.075	85.1949
2.3	1.075	99.6213
2.4	1.075	98.0248
2.5	1.075	110.255
2.6	1.075	92.6327
2.7	1.075	111.49
2.8	1.075	117.132
3	1.075	123.195
3.2	1.075	132.757
3.4	1.075	144.68
3.6	1.075	157.966
3.8	1.075	162.743
4	1.075	172.303
0.1	1.074	48.1029
0.12	1.074	49.1682
0.14	1.074	36.8637
0.16	1.074	45.356
0.18	1.074	41.7358
0.2	1.074	40.7745
0.22	1.074	43.0844
0.24	1.074	40.9462
0.26	1.074	47.0268
0.28	1.074	45.7315
0.3	1.074	49.7896
0.32	1.074	42.2582
0.34	1.074	45.6737
0.36	1.074	41.3705
0.38	1.074	45.9847
0.4	1.074	40.2237
0.42	1.074	44.0931
0.44	1.074	44.1783
0.46	1.074	41.3217
0.48	1.074	45.3428
0.5	1.074	45.8254
0.6	1.074	40.4776
0.7	1.074	53.0397
0.8	1.074	61.109
0.9	1.074	48.5569
1	1.074	49.9586
1.1	1.074	64.4507
1.2	1.074	56.2308
1.3	1.074	51.9305
1.4	1.074	58.7701
1.5	1.074	69.6038
1.6	1.074	77.6002
1.7	1.074	69.5133
1.8	1.074	76.4345
1.9	1.074	77.814
2	1.074	79.8
2.1	1.074	80.6471
2.2	1.074	87.884
2.3	1.074	99.5237
2.4	1.074	97.7535
2.5	1.074	109.046
2.6	1.074	103.629
2.7	1.074	117.041
2.8	1.074	123.714
3	1.074	123.552
3.2	1.074	138.548
3.4	1.074	140.862
3.6	1.074	158.161
3.8	1.074	163.705
4	1.074	175.8
0.1	1.073	52.6749
0.12	1.073	53.4974
0.14	1.073	40.3012
0.16	1.073	48.1598
0.18	1.073	43.7248
0.2	1.073	42.2732
0.22	1.073	39.1623
0.24	1.073	38.7645
0.26	1.073	46.8824
0.28	1.073	44.8563
0.3	1.073	37.4469
0.32	1.073	39.1566
0.34	1.073	41.8981
0.36	1.073	48.6407
0.38	1.073	44.1507
0.4	1.073	37.4883
0.42	1.073	42.9337
0.44	1.073	40.4003
0.46	1.073	43.4351
0.48	1.073	46.9267
0.5	1.073	48.7311
0.6	1.073	41.8244
0.7	1.073	48.3067
0.8	1.073	56.5104
0.9	1.073	50.8742
1	1.073	50.6478
1.1	1.073	63.519
1.2	1.073	53.2124
1.3	1.073	59.3357
1.4	1.073	59.6286
1.5	1.073	60.887
1.6	1.073	85.1916
1.7	1.073	62.4112
1.8	1.073	75.7129
1.9	1.073	82.8199
2	1.073	86.8346
2.1	1.073	91.9614
2.2	1.073	80.9291
2.3	1.073	101.271
2.4	1.073	92.5376
2.5	1.073	115.347
2.6	1.073	108.65
2.7	1.073	118.455
2.8	1.073	116.762
3	1.073	132.878
3.2	1.073	135.325
3.4	1.073	140.122
3.6	1.073	153.407
3.8	1.073	164.417
4	1.073	172.764
0.1	1.072	51.7778
0.12	1.072	48.8184
0.14	1.072	34.0559
0.16	1.072	43.0638
0.18	1.072	45.2796
0.2	1.072	46.4012
0.22	1.072	47.9333
0.24	1.072	43.8137
0.26	1.072	50.3547
0.28	1.072	49.388
0.3	1.072	36.8725
0.32	1.072	37.2513
0.34	1.072	49.4323
0.36	1.072	45.0575
0.38	1.072	43.6388
0.4	1.072	39.3246
0.42	1.072	44.9007
0.44	1.072	44.2437
0.46	1.072	41.5632
0.48	1.072	51.2049
0.5	1.072	40.7787
0.6	1.072	42.4562
0.7	1.072	52.4109
0.8	1.072	52.2238
0.9	1.072	57.4356
1	1.072	53.402
1.1	1.072	65.6461
1.2	1.072	55.6704
1.3	1.072	57.4097
1.4	1.072	54.1064
1.5	1.072	70.0133
1.6	1.072	77.2899
1.7	1.072	63.8772
1.8	1.072	67.3099
1.9	1.072	86.5436
2	1.072	81.4451
2.1	1.072	84.9321
2.2	1.072	90.399
2.3	1.072	99.6233
2.4	1.072	95.0208
2.5	1.072	106.063
2.6	1.072	115.065
2.7	1.072	120.316
2.8	1.072	124.052
3	1.072	126.14
3.2	1.072	139.767
3.4	1.072	151.161
3.6	1.072	161.299
3.8	1.072	170.596
4	1.072	176.987
0.1	1.071	46.8824
0.12	1.071	48.8574
0.14	1.071	37.2894
0.16	1.071	48.4894
0.18	1.071	45.4247
0.2	1.071	39.0623
0.22	1.071	46.5345
0.24	1.071	43.642
0.26	1.071	45.8429
0.28	1.071	51.0262
0.3	1.071	40.4605
0.32	1.071	42.3972
0.34	1.071	42.7553
0.36	1.071	48.2656
0.38	1.071	44.9283
0.4	1.071	35.5413
0.42	1.071	41.2374
0.44	1.071	46.0881
0.46	1.071	44.2543
0.48	1.071	45.5175
0.5	1.071	39.5228
0.6	1.071	44.1819
0.7	1.071	48.8356
0.8	1.071	55.5701
0.9	1.071	48.0733
1	1.071	56.3356
1.1	1.071	57.9775
1.2	1.071	56.9454
1.3	1.071	67.6266
1.4	1.071	54.3912
1.5	1.071	63.6391
1.6	1.071	71.8129
1.7	1.071	66.0053
1.8	1.071	67.7539
1.9	1.071	79.4149
2	1.071	86.2813
2.1	1.071	88.8046
2.2	1.071	91.3514
2.3	1.071	102.353
2.4	1.071	94.4891
2.5	1.071	113.351
2.6	1.071	119.22
2.7	1.071	118.872
2.8	1.071	123.756
3	1.071	131.782
3.2	1.071	142.7
3.4	1.071	154.552
3.6	1.071	168.65
3.8	1.071	173.297
4	1.071	177.653
0.1	1.07	45.1167
0.12	1.07	45.6062
0.14	1.07	42.644
0.16	1.07	45.6646
0.18	1.07	48.501
0.2	1.07	44.1078
0.22	1.07	50.6922
0.24	1.07	45.0944
0.26	1.07	48.4482
0.28	1.07	47.9802
0.3	1.07	38.1234
0.32	1.07	44.96
0.34	1.07	50.6121
0.36	1.07	52.0291
0.38	1.07	52.0831
0.4	1.07	39.262
0.42	1.07	40.7982
0.44	1.07	43.4883
0.46	1.07	43.3553
0.48	1.07	48.5255
0.5	1.07	38.2887
0.6	1.07	44.3915
0.7	1.07	58.1853
0.8	1.07	54.6137
0.9	1.07	51.3026
1	1.07	59.7815
1.1	1.07	60.6822
1.2	1.07	63.859
1.3	1.07	61.9961
1.4	1.07	53.6117
1.5	1.07	66.2887
1.6	1.07	66.9939
1.7	1.07	79.1516
1.8	1.07	68.5367
1.9	1.07	82.1778
2	1.07	84.8991
2.1	1.07	87.4908
2.2	1.07	101.848
2.3	1.07	96.2858
2.4	1.07	98.2858
2.5	1.07	115.927
2.6	1.07	126.91
2.7	1.07	122.668
2.8	1.07	125.487
3	1.07	136.097
3.2	1.07	155.326
3.4	1.07	161.324
3.6	1.07	172.853
3.8	1.07	173.658
4	1.07	183.71
0.1	1.069	37.6717
0.12	1.069	50.4494
0.14	1.069	45.5998
0.16	1.069	50.474
0.18	1.069	50.0322
0.2	1.069	43.9914
0.22	1.069	56.0203
0.24	1.069	41.3311
0.26	1.069	52.6483
0.28	1.069	55.0884
0.3	1.069	49.145
0.32	1.069	49.1609
0.34	1.069	46.3975
0.36	1.069	49.1897
0.38	1.069	53.789
0.4	1.069	41.9724
0.42	1.069	42.8216
0.44	1.069	39.3212
0.46	1.069	44.2253
0.48	1.069	46.3767
0.5	1.069	36.0118
0.6	1.069	42.3164
0.7	1.069	55.5602
0.8	1.069	52.3269
0.9	1.069	49.3966
1	1.069	52.1446
1.1	1.069	47.8983
1.2	1.069	60.0755
1.3	1.069	65.6523
1.4	1.069	64.2443
1.5	1.069	58.1171
1.6	1.069	67.4078
1.7	1.069	74.3467
1.8	1.069	76.8015
1.9	1.069	82.7037
2	1.069	87.9168
2.1	1.069	89.0256
2.2	1.069	101.072
2.3	1.069	106.005
2.4	1.069	101.849
2.5	1.069	110.51
2.6	1.069	123.059
2.7	1.069	124.927
2.8	1.069	119.111
3	1.069	137.775
3.2	1.069	149.15
3.4	1.069	154.685
3.6	1.069	165.608
3.8	1.069	166.858
4	1.069	183.098
0.1	1.068	41.7109
0.12	1.068	43.6968
0.14	1.068	52.4256
0.16	1.068	44.9559
0.18	1.068	51.3193
0.2	1.068	47.5441
0.22	1.068	49.9497
0.24	1.068	46.1282
0.26	1.068	45.8768
0.28	1.068	51.1535
0.3	1.068	43.8612
0.32	1.068	47.6254
0.34	1.068	50.284
0.36	1.068	49.7956
0.38	1.068	45.4247
0.4	1.068	41.4745
0.42	1.068	45.0567
0.44	1.068	43.408
0.46	1.068	48.2711
0.48	1.068	49.7516
0.5	1.068	36.1725
0.6	1.068	45.7541
0.7	1.068	55.2992
0.8	1.068	51.0557
0.9	1.068	53.1553
1	1.068	55.1146
1.1	1.068	51.4549
1.2	1.068	66.1268
1.3	1.068	61.3014
1.4	1.068	65.0145
1.5	1.068	62.4411
1.6	1.068	78.3209
1.7	1.068	72.6014
1.8	1.068	77.4921
1.9	1.068	83.7381
2	1.068	87.6214
2.1	1.068	87.1479
2.2	1.068	102.15
2.3	1.068	101.7
2.4	1.068	108.2
2.5	1.068	117.832
2.6	1.068	123.209
2.7	1.068	127.04
2.8	1.068	121.821
3	1.068	143.007
3.2	1.068	148.12
3.4	1.068	154.469
3.6	1.068	173.742
3.8	1.068	173.709
4	1.068	195.876
0.1	1.067	38.7276
0.12	1.067	43.5253
0.14	1.067	54.3215
0.16	1.067	47.7523
0.18	1.067	53.7003
0.2	1.067	39.5913
0.22	1.067	44.7972
0.24	1.067	47.982
0.26	1.067	52.1719
0.28	1.067	50.8295
0.3	1.067	43.978
0.32	1.067	49.8876
0.34	1.067	50.6538
0.36	1.067	40.6256
0.38	1.067	45.7503
0.4	1.067	47.9473
0.42	1.067	51.6349
0.44	1.067	34.6138
0.46	1.067	45.9289
0.48	1.067	42.3811
0.5	1.067	32.2322
0.6	1.067	40.1573
0.7	1.067	48.3975
0.8	1.067	55.0019
0.9	1.067	52.1694
1	1.067	46.0237
1.1	1.067	53.932
1.2	1.067	61.6133
1.3	1.067	63.2545
1.4	1.067	62.8108
1.5	1.067	71.0759
1.6	1.067	80.4159
1.7	1.067	68.9928
1.8	1.067	82.5329
1.9	1.067	82.0179
2	1.067	86.8465
2.1	1.067	96.5567
2.2	1.067	102.313
2.3	1.067	106.341
2.4	1.067	110.209
2.5	1.067	117.932
2.6	1.067	122.369
2.7	1.067	117.064
2.8	1.067	117.403
3	1.067	140.384
3.2	1.067	150.409
3.4	1.067	157.434
3.6	1.067	167.434
3.8	1.067	179.152
4	1.067	193.579
0.1	1.066	38.145
0.12	1.066	46.886
0.14	1.066	53.0701
0.16	1.066	46.0018
0.18	1.066	48.8458
0.2	1.066	38.9939
0.22	1.066	46.0204
0.24	1.066	46.5937
0.26	1.066	45.7798
0.28	1.066	47.3039
0.3	1.066	41.7801
0.32	1.066	37.7395
0.34	1.066	43.3227
0.36	1.066	46.7268
0.38	1.066	45.2717
0.4	1.066	47.5554
0.42	1.066	45.9733
0.44	1.066	41.1344
0.46	1.066	50.9316
0.48	1.066	46.3945
0.5	1.066	46.5234
0.6	1.066	50.0975
0.7	1.066	46.6939
0.8	1.066	59.8495
0.9	1.066	49.5062
1	1.066	51.4671
1.1	1.066	56.4894
1.2	1.066	61.2737
1.3	1.066	60.1194
1.4	1.066	65.9
1.5	1.066	73.5545
1.6	1.066	84.4723
1.7	1.066	70.5161
1.8	1.066	81.8423
1.9	1.066	90.4944
2	1.066	89.7762
2.1	1.066	97.0896
2.2	1.066	101.116
2.3	1.066	103.555
2.4	1.066	121.318
2.5	1.066	114.614
2.6	1.066	126.377
2.7	1.066	121.289
2.8	1.066	121.144
3	1.066	141.261
3.2	1.066	154.237
3.4	1.066	167.183
3.6	1.066	173.665
3.8	1.066	183.843
4	1.066	198.845
0.1	1.065	34.9721
0.12	1.065	47.289
0.14	1.065	43.0816
0.16	1.065	42.9815
0.18	1.065	50.4138
0.2	1.065	44.0768
0.22	1.065	44.7482
0.24	1.065	49.2361
0.26	1.065	44.7441
0.28	1.065	44.2943
0.3	1.065	35.3764
0.32	1.065	33.3037
0.34	1.065	41.2773
0.36	1.065	39.473
0.38	1.065	43.0849
0.4	1.065	49.3366
0.42	1.065	45.8126
0.44	1.065	43.4883
0.46	1.065	47.2445
0.48	1.065	37.8462
0.5	1.065	49.5529
0.6	1.065	44.4948
0.7	1.065	45.2261
0.8	1.065	54.3857
0.9	1.065	50.7985
1	1.065	47.7584
1.1	1.065	56.1449
1.2	1.065	63.3867
1.3	1.065	57.4284
1.4	1.065	69.4442
1.5	1.065	70.4549
1.6	1.065	77.0854
1.7	1.065	67.6994
1.8	1.065	80.5834
1.9	1.065	82.13
2	1.065	76.0177
2.1	1.065	103.037
2.2	1.065	94.1411
2.3	1.065	111.178
2.4	1.065	115.411
2.5	1.065	108.146
2.6	1.065	120.721
2.7	1.065	120.382
2.8	1.065	117.15
3	1.065	134.289
3.2	1.065	150.521
3.4	1.065	164.488
3.6	1.065	172.363
3.8	1.065	186.404
[truncated: 10,551 more rows]

## Sheet: panel_e
ν	T_coh (K)			ν	T_N (K)			ν	T' (K)
1.098	3.75			1.038	0.5			0.948	1.3
1.088	3.15			1.034	1.1			0.938	1.5
1.078	2.425			1.03	1.5			0.928	1.6
1.073	1.65			1.026	2			0.918	1.6
1.07	1.225			1.022	2.3			0.908	1.2
1.068	0.65			1.018	2.5			0.898	0.7
0.832	1.725			1.015	2.8			0.888	0.14
0.842	1.475			1.01	3.2
0.85	1.3			1.004	3.4
0.858	1.125			0.998	3.6
0.864	0.8			0.992	3.6
0.87	0.5			0.986	3.4
				0.979	3.05
				0.975	2.8
				0.969	2.4
				0.965	2.1
				0.963	1.7
				0.962	1.5
				0.96	1.1

## Sheet: panel_f
ν	T_coh (K)			ν	T_N (K)			ν	T' (K)
1.094	3.825			1.029	0.7			0.948	1.9
1.078	3.075			1.027	0.9			0.938	1.8
1.073	2.4			1.025	1.1			0.928	1.7
1.068	1.875			1.023	1.3			0.918	1.7
1.065	1.075			1.02	1.6			0.913	1.5
1.063	0.675			1.016	2			0.908	1
0.832	1.425			1.012	2.2			0.898	0.14
0.842	1.325			1.008	2.5
0.85	1.15			1.004	2.7
0.856	1.025			1	2.8
0.866	0.775			0.996	3
0.874	0.5			0.992	3
				0.988	3
				0.984	2.8
				0.977	2.5
				0.975	2.3
				0.974	2
				0.973	1.7
				0.971	1.3
				0.969	1
				0.967	0.8

## Sheet: panel_g
ν	T_coh (K)			ν	T_N (K)			ν	T' (K)
1.094	3.75			1.014	1.1			0.968	2.1
1.084	2.95			1.016	1			0.948	2
1.078	2.55			1.017	0.7			0.928	2.1
1.073	2			1.018	0.5			0.918	1.9
1.068	1.375			1.011	1.4			0.908	1.3
1.065	0.875			1.008	1.7			0.905	0.9
1.063	0.575			1.004	2			0.903	0.14
0.838	1.6			1	2.2
0.848	1.425			0.996	2.5
0.866	0.975			0.992	2.6
0.87	0.775			0.988	2.6

## Sheet: panel_h
ν	T_coh (K)
1.053	3.65
1.043	3.125
1.033	2.8
1.028	2.375
1.023	1.825
1.02	0.725
0.838	1.575
0.842	1.275
0.848	1.05
0.854	0.6

## Sheet: panel_i
ν	A (ohm*K^(-2))			ν	n_H/N_M
1.128	4.36662			1.13	1.09856
1.112	6.14143			1.128	1.12003
1.098	8.78876			1.126	1.11959
1.088	11.1044			1.124	1.11412
1.078	15.1554			1.122	1.1321
1.073	24.8831			1.12	1.14859
1.07	32.1465			1.118	1.14982
1.068	63.7611			1.116	1.15235
0.832	36.7103			1.114	1.17341
0.842	40.7002			1.112	1.18582
0.85	53.3909			1.11	1.18352
0.858	56.4463			1.108	1.17703
0.864	69.8516			1.106	1.17329
0.87	134.107			1.104	1.18901
				1.102	1.2174
				1.1	1.23845
				1.098	1.26245
				1.096	1.28714
				1.094	1.3183
				1.092	1.33161
				1.09	1.3218
				1.088	1.2976
				1.086	1.33691
				1.084	1.39712
				1.082	1.47219
				1.08	1.49532
				1.079	1.48141
				1.078	1.47705
				1.077	1.50636
				1.076	1.54667
				1.075	1.61242
				1.074	1.68551
				1.073	1.75976
				1.072	1.80889
				1.071	1.79505
				1.07	1.78863
				1.069	1.83004
				1.068	1.93981
				1.067	2.04941
				1.066	2.04774
				1.065	2.03624
				1.064	2.09087
				1.063	2.26406
				1.062	2.45635
				1.061	2.61864
				1.06	2.72117
				1.059	2.81451
				1.058	2.84005
				1.057	3.03144
				1.056	3.35215
				1.055	3.57238
				1.054	3.89099
				1.053	4.24278
				1.052	4.81987
				1.051	5.17935
				1.05	4.95103
				1.049	4.67584
				1.048	5.05033
				1.047	5.46017
				1.046	6.03318
				1.045	8.66633
				1.044	26.5931
				1.043	-7.65342
				1.042	-2.72198
				1.041	-0.81751
				1.04	-0.58589
				1.039	-0.45703
				1.038	-0.32683
				1.037	-0.18938
				1.036	-0.12009
				1.035	-0.07039
				1.034	-0.05713
				1.033	-0.04937
				1.032	-0.04423
				1.031	-0.04047
				1.03	-0.03703
				1.029	-0.03457
				1.028	-0.0323
				1.027	-0.03037
				1.026	-0.02847
				1.025	-0.0268
				1.024	-0.02521
				1.023	-0.02363
				1.022	-0.02152
				1.021	-0.02009
				1.02	-0.01886
				1.019	-0.01761
				1.018	-0.01651
				1.017	-0.01573
				1.016	-0.01513
				1.015	-0.01463
				1.014	-0.01418
				1.013	-0.01394
				1.012	-0.01372
				1.011	-0.01438
				1.01	-0.01433
				1.009	-0.01424
				1.008	-0.0189
				1.007	-0.01882
				1.006	-0.01954
				1.005	0.05363
				1.004	-0.00702
				1.003	-0.00487
				1.002	-0.0494
				1.001	-0.04638
				1	-0.03571
				0.999	-0.03146
				0.998	-0.02716
				0.997	-0.04791
				0.996	-0.03446
				0.995	-0.04488
				0.994	-0.03293
				0.993	-0.01062
				0.992	-0.01742
				0.991	1.84338
				0.99	0.03605
				0.989	0.02722
				0.988	0.02893
				0.987	0.0299
				0.986	0.03102
				0.985	0.0319
				0.984	0.03213
				0.983	0.03019
				0.982	0.03234
				0.981	0.03285
				0.98	0.03265
				0.979	0.03279
				0.978	0.0338
				0.977	0.03532
				0.976	0.03701
				0.975	0.03888
				0.974	0.04091
				0.973	0.0473
				0.972	0.05035
				0.971	0.0525
				0.97	0.05317
				0.969	0.05745
				0.968	0.06211
				0.967	0.06782
				0.966	0.07601
				0.965	0.10213
				0.964	0.11862
				0.963	0.13257
				0.962	0.14316
				0.961	0.15998
				0.96	0.20104
				0.959	0.22106
				0.958	0.24123
				0.957	0.26839
				0.956	0.30705
				0.955	0.35614
				0.954	0.41545
				0.953	0.48025
				0.952	0.56467
				0.951	0.74775
				0.95	0.82613
				0.949	0.93187
				0.948	1.17605
				0.947	1.60204
				0.946	2.53766
				0.945	4.97231
				0.944	27.5854
				0.943	-4.63771
				0.942	-2.4478
				0.941	-1.93846
				0.94	-1.55935
				0.939	-1.45313
				0.938	-1.49167
				0.937	-1.51855
				0.936	-1.54683
				0.935	-1.60501
				0.934	-1.60314
				0.933	-1.62336
				0.932	-1.59632
				0.931	-1.54352
				0.93	-1.52719
				0.929	-1.55044
				0.928	-1.57768
				0.927	-1.5824
				0.926	-1.60358
				0.925	-1.6343
				0.924	-1.64432
				0.923	-1.59196
				0.922	-1.53594
				0.921	-1.48991
				0.92	-1.45893
				0.919	-1.48583
				0.918	-1.51633
				0.917	-1.52089
				0.916	-1.50988
				0.915	-1.52465
				0.914	-1.55368
				0.913	-1.52819
				0.912	-1.49568
				0.911	-1.52478
				0.91	-1.53284
				0.909	-1.51456
				0.908	-1.47848
				0.907	-1.41443
				0.906	-1.41334
				0.905	-1.42623
				0.904	-1.45414
				0.903	-1.49407
				0.902	-1.49917
				0.901	-1.46009
				0.9	-1.41363
				0.899	-1.41148
				0.898	-1.42813
				0.897	-1.42812
				0.896	-1.41895
				0.895	-1.4091
				0.894	-1.38953
				0.893	-1.39471
				0.892	-1.41789
				0.891	-1.40515
				0.89	-1.38672
				0.889	-1.37228
				0.888	-1.38876
				0.887	-1.38825
				0.886	-1.37984
				0.885	-1.37228
				0.884	-1.36257
				0.883	-1.39367
				0.882	-1.41762
				0.881	-1.39471
				0.88	-1.40226
				0.878	-1.40069
				0.876	-1.37857
				0.874	-1.35395
				0.872	-1.36354
				0.87	-1.41201
				0.868	-1.446
				0.866	-1.4112
				0.864	-1.36927
				0.862	-1.35789
				0.86	-1.32693
				0.858	-1.27836
				0.856	-1.25815
				0.854	-1.24974
				0.852	-1.2413
				0.85	-1.21637
				0.848	-1.18492
				0.846	-1.16236
				0.844	-1.1598
				0.842	-1.12251
				0.84	-1.10664
				0.838	-1.11241
				0.836	-1.10781
				0.834	-1.08807
				0.832	-1.07022
				0.83	-1.04958

## Sheet: panel_j
ν	A (ohm*K^(-2))			ν	n_H/N_M
1.128	4.52051			1.13	1.04059
1.112	5.95713			1.128	1.06382
1.094	8.97875			1.126	1.07156
1.078	12.2808			1.124	1.08786
1.073	16.8519			1.122	1.09222
1.068	21.3771			1.12	1.10086
1.065	37.5336			1.118	1.09326
1.063	64.8903			1.116	1.10363
0.832	42.9938			1.114	1.12791
0.842	50.3509			1.112	1.15668
0.85	61.1509			1.11	1.17522
0.856	62.3542			1.108	1.19066
0.866	82.0379			1.106	1.18925
0.874	122.514			1.104	1.19655
				1.102	1.1863
				1.1	1.17728
				1.098	1.20274
				1.096	1.22432
				1.094	1.23873
				1.092	1.26269
				1.09	1.29169
				1.088	1.29273
				1.086	1.29391
				1.084	1.3157
				1.082	1.33904
				1.08	1.37112
				1.079	1.40761
				1.078	1.44531
				1.077	1.45215
				1.076	1.40656
				1.075	1.38941
				1.074	1.44031
				1.073	1.52763
				1.072	1.60382
				1.071	1.62617
				1.07	1.59306
				1.069	1.56488
				1.068	1.55696
				1.067	1.54973
				1.066	1.58387
				1.065	1.63938
				1.064	1.67427
				1.063	1.68968
				1.062	1.71273
				1.061	1.7636
				1.06	1.82269
				1.059	1.84945
				1.058	1.88009
				1.057	1.93405
				1.056	1.94091
				1.055	1.94194
				1.054	2.02414
				1.053	2.10796
				1.052	2.14545
				1.051	2.16472
				1.05	2.17947
				1.049	2.20572
				1.048	2.2594
				1.047	2.44355
				1.046	2.63657
				1.045	2.84814
				1.044	2.91793
				1.043	2.96522
				1.042	3.16989
				1.041	3.36959
				1.04	3.36455
				1.039	3.36385
				1.038	3.69042
				1.037	3.83486
				1.036	3.51809
				1.035	3.60954
				1.034	3.73311
				1.033	4.26412
				1.032	4.94923
				1.031	6.23439
				1.03	-7.42073
				1.029	-3.05135
				1.028	-3.16665
				1.027	-3.18561
				1.026	-1.93157
				1.025	-1.19144
				1.024	-0.70269
				1.023	-0.33769
				1.022	-0.07751
				1.021	-0.05111
				1.02	-0.03481
				1.019	-0.03065
				1.018	-0.02908
				1.017	-0.0253
				1.016	-0.02216
				1.015	-0.02041
				1.014	-0.02253
				1.013	-0.02153
				1.012	-0.01958
				1.011	-0.01907
				1.01	-0.01163
				1.009	-0.02101
				1.008	-0.02651
				1.007	-0.02706
				1.006	-0.0217
				1.005	-0.02327
				1.004	-0.07675
				1.003	-0.13659
				1.002	-0.03517
				1.001	-0.03027
				1	-0.02767
				0.999	-0.02847
				0.998	-0.03142
				0.997	-0.03145
				0.996	-0.03555
				0.995	-0.03327
				0.994	-0.02698
				0.993	-0.06047
				0.992	-0.76137
				0.991	0.11051
				0.99	0.09059
				0.989	0.04934
				0.988	0.04838
				0.987	0.0944
				0.986	0.0875
				0.985	0.07944
				0.984	0.05134
				0.983	0.05921
				0.982	0.066
				0.981	0.0613
				0.98	0.05519
				0.979	0.04885
				0.978	0.04891
				0.977	0.05266
				0.976	0.05872
				0.975	0.06551
				0.974	0.06879
				0.973	0.10625
				0.972	0.1266
				0.971	0.14491
				0.97	0.15589
				0.969	0.18847
				0.968	0.20686
				0.967	0.22749
				0.966	0.24652
				0.965	0.26978
				0.964	0.29546
				0.963	0.32639
				0.962	0.37279
				0.961	0.43628
				0.96	0.51628
				0.959	0.60671
				0.958	0.80587
				0.957	0.87548
				0.956	0.9623
				0.955	1.10318
				0.954	1.31352
				0.953	1.79507
				0.952	2.53959
				0.951	3.98269
				0.95	7.10564
				0.949	-30.2549
				0.948	-95.7051
				0.947	-30.1752
				0.946	-7.93026
				0.945	-4.08244
				0.944	-2.91585
				0.943	-2.36173
				0.942	-2.05224
				0.941	-2.00274
				0.94	-1.94752
				0.939	-1.89841
				0.938	-1.86145
				0.937	-1.79137
				0.936	-1.66954
				0.935	-1.62363
				0.934	-1.64591
				0.933	-1.64829
				0.932	-1.63099
				0.931	-1.61943
				0.93	-1.60957
				0.929	-1.60543
				0.928	-1.56786
				0.927	-1.58791
				0.926	-1.60877
				0.925	-1.62689
				0.924	-1.63139
				0.923	-1.93171
				0.922	-2.00123
				0.921	-1.84458
				0.92	-1.70121
				0.919	-1.64205
				0.918	-1.63391
				0.917	-1.62897
				0.916	-1.62018
				0.915	-1.5769
				0.914	-1.55954
				0.913	-1.56176
				0.912	-1.52039
				0.911	-1.51395
				0.91	-1.53283
				0.909	-1.50665
				0.908	-1.51395
				0.907	-1.52439
				0.906	-1.49827
				0.905	-1.54039
				0.904	-1.56703
				0.903	-1.55056
				0.902	-1.52781
				0.901	-1.54574
				0.9	-1.56903
				0.899	-1.58356
				0.898	-1.58057
				0.897	-1.55439
				0.896	-1.53469
				0.895	-1.53752
				0.894	-1.50848
				0.893	-1.47064
				0.892	-1.43412
				0.891	-1.38619
				0.89	-1.36552
				0.889	-1.36528
				0.888	-1.38876
				0.887	-1.42379
				0.886	-1.42434
				0.885	-1.40173
				0.884	-1.40304
				0.883	-1.44992
				0.882	-1.47238
				0.881	-1.47963
				0.88	-1.43331
				0.878	-1.40593
				0.876	-1.40488
				0.874	-1.42976
				0.872	-1.47268
				0.87	-1.47469
				0.868	-1.47644
				0.866	-1.42029
				0.864	-1.35541
				0.862	-1.33731
				0.86	-1.34114
				0.858	-1.3241
				0.856	-1.29866
				0.854	-1.28508
				0.852	-1.30158
				0.85	-1.3077
				0.848	-1.25835
				0.846	-1.19068
				0.844	-1.17156
				0.842	-1.1598
				0.84	-1.15462
				0.838	-1.13507
				0.836	-1.11837
				0.834	-1.10651
				0.832	-1.08445
				0.83	-1.05961

[truncated: 2 more sheets: panel_k, panel_l]
