# Supplementary material for: Bandwidth-tuned Mott transition and superconductivity in moiré WSe2
Source: Nature. 2026 Jan 28;650(8102):585–91. doi: 10.1038/s41586-025-10049-3 (PMC12916476; doi:10.1038/s41586-025-10049-3)
Supplement: Supplementary file 5 — Source Data Fig. 4 [file 41586_2025_10049_MOESM5_ESM.xlsx]

## Sheet: panel_a
T (K)	rho_xx (ohm)
0.1	203081
0.12	201740
0.14	200900
0.16	203421
0.18	203720
0.2	206906
0.22	198099
0.24	188370
0.26	163105
0.28	152317
0.3	156163
0.32	151221
0.34	136444
0.36	144963
0.38	139190
0.4	135315
0.42	127918
0.44	123768
0.46	119546
0.48	115045
0.5	113252
0.6	91047.3
0.7	76979.9
0.8	66568.3
0.9	56778.6
1	50452.7
1.1	45587.1
1.2	40419.1
1.3	40303.3
1.4	34619.2
1.5	30577.5
1.6	27078.5
1.7	24125.2
1.8	21505.3
1.9	19059.3
2	16434.5
2.1	13936.5
2.2	11279
2.3	8472.85
2.4	5576.42
2.5	3338.4
2.6	1454.41
2.7	816.046
2.8	649.336
3	509.881
3.2	474.364
3.4	469.491
3.6	463.377
3.8	465.892
4	469.859
4.5	481.898
5	507.279
5.5	514.774
6	534.485
6.5	549.268
7	579.208
7.5	612.109
8	638.999
8.5	655.004
9	689.502
9.5	720.759
10	755.982

## Sheet: panel_b
T (K)	rho_xx (ohm)			T (K)	n_H/n_M
0.1	1079.04			0.1	0.03382
0.12	1094.09			0.2	0.03393
0.14	1091			0.3	0.03451
0.16	1062.36			0.4	0.03494
0.18	1093.16			0.5	0.03566
0.2	1095.87			0.6	0.03623
0.22	1087.89			0.7	0.03784
0.24	1094.57			0.8	0.03868
0.26	1082.86			0.9	0.03955
0.28	1103.04			1	0.04378
0.3	1084.84			1.1	0.06113
0.32	1099.71			1.2	0.06125
0.34	1106.21			1.3	0.06897
0.36	1088.27			1.4	0.08434
0.38	1076.05			1.5	0.10968
0.4	1078.64			1.6	0.14755
0.42	1085.17			1.7	0.21599
0.44	1069.6			1.8	0.2841
0.46	1079.34			1.9	0.405
0.48	1077.15			2	0.56511
0.5	1079.62			2.1	1.065
0.6	1115.17			2.2	2.35596
0.7	1158.09			2.3	-4.24147
0.8	1169.99			2.4	-1.57678
0.9	1216.52			2.5	-0.91066
1	1248.87			2.6	-0.72756
1.1	1257.39			2.7	-0.60811
1.2	1260.66			2.8	-0.5758
1.3	1228.76			2.9	-0.58297
1.4	1151.04			3	-0.62528
1.5	1055.87			3.2	-0.67216
1.6	953.35			3.4	-0.73228
1.7	861.818			3.6	-0.75064
1.8	735.231			3.8	-0.81049
1.9	708.473			4	-0.81624
2	632.439			4.2	-0.82342
2.1	586.925			4.4	-0.86642
2.2	547.583			4.6	-0.92317
2.3	524.383			4.8	-0.92682
2.4	487.21			5	-1.00639
2.5	458.221			5.5	-1.01852
2.6	423.32			6	-1.13793
2.7	401.432			6.5	-1.22928
2.8	398.072			7	-1.3109
3	463.369			7.5	-1.53015
3.2	471.853			8	-1.51448
3.4	470.25			8.5	-1.59625
3.6	486.898			9	-2.97816
3.8	477.94			9.5	-1.75752
4	476.707			10	-2.66173
4.5	508.563
5	507.79
5.5	553.736
6	567.045
6.5	591.583
7	618.289
7.5	641.152
8	667.75
8.5	704.412
9	725.494
9.5	765.6
10	786.454

## Sheet: panel_c
T (K)	rho_xx (ohm)			T (K)	n_H/n_M
0.1	180.528			0.1	-0.02192
0.12	195.147			0.2	-0.02222
0.14	192.58			0.3	-0.02234
0.16	185.587			0.4	-0.023
0.18	193.218			0.5	-0.02343
0.2	197.285			0.6	-0.02396
0.22	193.72			0.7	-0.02505
0.24	199.608			0.8	-0.02539
0.26	197.098			0.9	-0.02585
0.28	196.38			1	-0.02825
0.3	187.603			1.1	-0.03193
0.32	197.421			1.2	-0.03753
0.34	192.15			1.3	-0.04554
0.36	202.572			1.4	-0.06251
0.38	192.234			1.5	-0.12669
0.4	212.179			1.6	-0.21375
0.42	206.803			1.7	-0.332
0.44	210.383			1.8	-0.60323
0.46	208.264			1.9	-0.81479
0.48	214.093			2	-1.01384
0.5	214.627			2.1	-1.05866
0.6	209.142			2.2	-1.09291
0.7	227.451			2.3	-1.09814
0.8	230.251			2.4	-1.14403
0.9	240.431			2.5	-1.14592
1	245.841			2.6	-1.13889
1.1	278.708			2.7	-1.1419
1.2	284.762			2.8	-1.20701
1.3	308.799			2.9	-1.12606
1.4	334.931			3	-1.01938
1.5	394.759			3.2	-1.11499
1.6	419.938			3.4	-1.34391
1.7	412.329			3.6	-1.20533
1.8	445.812			3.8	-1.25581
1.9	358.445			4	-1.26773
2	334.906			4.2	-1.36913
2.1	344.949			4.4	-1.34684
2.2	322.823			4.6	-1.39694
2.3	324.735			4.8	-1.42362
2.4	318.905			5	-1.48696
2.5	333.426			5.5	-1.53201
2.6	334.394			6	-1.64334
2.7	333.502			6.5	-1.79043
2.8	326.689			7	-1.78665
3	361.334			7.5	-2.06665
3.2	337.355			8	-2.12043
3.4	346.972			8.5	-2.40991
3.6	367.33			9	-3.70502
3.8	378.876			9.5	-2.18608
4	384.802			10	-4.08465
4.5	397.524
5	420.072
5.5	449.749
6	474.508
6.5	497.961
7	518.873
7.5	548.639
8	587.243
8.5	605.145
9	635.336
9.5	661.129
10	690.273

## Sheet: panel_d
T (K)	rho_xx (ohm)			T (K)	rho_xx / rho_xy
0.1	7.50889			0.1	4.591
0.12	2.08629			0.2	3.70638
0.14	7.25365			0.3	3.8754
0.16	1.76285			0.4	3.48181
0.18	9.05756			0.5	3.64775
0.2	13.8937			0.6	3.89281
0.22	8.5463			0.7	4.11482
0.24	14.7972			0.8	4.08483
0.26	24.3286			0.9	3.97171
0.28	63.83			1	4.25037
0.3	80.2981			1.1	4.68136
0.32	93.3724			1.2	4.33955
0.34	95.7501			1.3	4.72724
0.36	106.089			1.4	4.75865
0.38	111.022			1.5	4.98485
0.4	107.439			1.6	5.05373
0.42	114.83			1.7	5.31046
0.44	114.523			1.8	5.36222
0.46	119.112			1.9	5.75745
0.48	117.808			2	5.82867
0.5	130.978			2.1	6.1521
0.6	138.563			2.2	6.19933
0.7	157.7			2.3	6.6346
0.8	166.175			2.4	6.60093
0.9	183.119			2.5	7.14371
1	183.716			2.6	7.0424
1.1	201.5			2.7	7.27906
1.2	202.541			2.8	7.70038
1.3	219.32			2.9	7.96021
1.4	221.368			3	8.21966
1.5	230.655			3.2	8.79434
1.6	246.566			3.4	9.33386
1.7	257.691			3.6	9.68781
1.8	273.072			3.8	10.3998
1.9	271.831			4	10.5917
2	285.223			4.2	11.8749
2.1	294.425			4.4	12.0702
2.2	293.492			4.6	13.0593
2.3	309.543			4.8	13.6697
2.4	309.728			5	14.4366
2.5	325.047			5.5	16.4995
2.6	329.016			6	18.8808
2.7	338.044			6.5	21.4193
2.8	343.002			7	24.3959
3	346.429			7.5	28.3204
3.2	379.799			8	31.5653
3.4	377.37			8.5	36.2591
3.6	401.741			9	72.9682
3.8	402.847			9.5	39.3734
4	415.937			10	72.7163
4.5	456.378
5	476.309
5.5	514.069
6	541.487
6.5	568.328
7	620.914
7.5	656.979
8	677.763
8.5	713.974
9	730.796
9.5	790.657
10	806.254

## Sheet: panel_e
T (K)	rho_xx (ohm)			T (K)	rho_xx / rho_xy
0.1	6.0369			0.1	-10.5571
0.12	-0.76959			0.2	-32.3691
0.14	18.8093			0.3	-26.9277
0.16	11.7631			0.4	60.0364
0.18	17.872			0.5	429.094
0.2	21.7069			0.6	68.3609
0.22	30.991			0.7	36.0541
0.24	46.2762			0.8	27.2858
0.26	53.2567			0.9	82.1348
0.28	60.7712			1	13.8099
0.3	70.5141			1.1	29.1295
0.32	72.9808			1.2	14.8894
0.34	75.4729			1.3	17.4154
0.36	75.9201			1.4	15.3857
0.38	75.0059			1.5	17.1212
0.4	81.1844			1.6	16.7901
0.42	77.7665			1.7	17.1582
0.44	75.8813			1.8	15.3864
0.46	89.3874			1.9	17.8297
0.48	75.8855			2	15.8393
0.5	84.7291			2.1	16.2651
0.6	92.5126			2.2	17.4576
0.7	103.733			2.3	18.7519
0.8	98.579			2.4	16.7682
0.9	106.425			2.5	18.2667
1	109.493			2.6	16.1638
1.1	128.21			2.7	15.8869
1.2	136.846			2.8	18.4248
1.3	141.364			2.9	16.7661
1.4	136.479			3	18.6182
1.5	151.919			3.2	18.1919
1.6	157.715			3.4	20.5471
1.7	162.301			3.6	18.6098
1.8	169.472			3.8	22.4155
1.9	181.475			4	21.2015
2	187.129			4.2	21.8227
2.1	179.959			4.4	22.7709
2.2	187.337			4.6	24.5751
2.3	191.982			4.8	24.981
2.4	193.479			5	27.6998
2.5	211.639			5.5	30.3391
2.6	212.894			6	32.4992
2.7	227.513			6.5	37.1582
2.8	223.471			7	40.8672
3	242.789			7.5	44.0839
3.2	243.326			8	48.5912
3.4	253.965			8.5	55.9323
3.6	261.452			9	169.522
3.8	281.087			9.5	60.6415
4	288.435			10	123.838
4.5	314.16
5	335.563
5.5	367.303
6	383.671
6.5	418.667
7	446.652
7.5	468.267
8	508.933
8.5	529.403
9	547.288
9.5	579.03
10	607.031

## Sheet: panel_f
T (K)	rho_xx (ohm)			T (K)	rho_xx / rho_xy
0.1	41.7504			0.1	2.58472
0.12	37.6713			0.2	2.33218
0.14	44.8497			0.3	2.55117
0.16	43.9142			0.4	2.57744
0.18	44.1254			0.5	2.68846
0.2	41.9629			0.6	2.74117
0.22	51.6594			0.7	2.75485
0.24	49.16			0.8	2.88079
0.26	51.1861			0.9	2.92442
0.28	54.6227			1	3.14772
0.3	57.1399			1.1	3.4859
0.32	55.0348			1.2	3.21271
0.34	53.6708			1.3	3.44693
0.36	55.3296			1.4	3.56978
0.38	50.5591			1.5	3.66453
0.4	60.6546			1.6	3.71966
0.42	60.0047			1.7	3.96632
0.44	74.4989			1.8	3.97299
0.46	66.8927			1.9	4.19827
0.48	59.3306			2	4.31906
0.5	72.5127			2.1	4.47079
0.6	78.2102			2.2	4.63361
0.7	40.4993			2.3	4.94931
0.8	86.5114			2.4	4.92466
0.9	101.246			2.5	5.24788
1	97.1395			2.6	5.42789
1.1	111.4			2.7	5.70123
1.2	129.141			2.8	5.77878
1.3	137.113			2.9	6.21657
1.4	138.99			3	6.22062
1.5	149.882			3.2	6.66446
1.6	166.508			3.4	7.6435
1.7	169.217			3.6	7.84193
1.8	170.498			3.8	8.37339
1.9	180.585			4	8.92431
2	184.754			4.2	9.6628
2.1	202.524			4.4	9.85039
2.2	208.52			4.6	11.211
2.3	208.273			4.8	11.3141
2.4	223.327			5	12.0681
2.5	239.225			5.5	14.491
2.6	239.407			6	16.3519
2.7	250.889			6.5	20.1263
2.8	257.81			7	22.6175
3	272.346			7.5	25.9605
3.2	281.878			8	28.6185
3.4	298.351			8.5	37.3771
3.6	320.606			9	66.491
3.8	325.567			9.5	35.3711
4	343.075			10	66.6842
4.5	380.256
5	411.246
5.5	459.228
6	486.699
6.5	523.522
7	565.119
7.5	598.12
8	638.371
8.5	679.434
9	708.709
9.5	757.688
10	797.716

## Sheet: panel_g
T (K)	rho_xx (ohm)
0.1	47.0411
0.12	42.9365
0.14	40.7204
0.16	50.4911
0.18	43.4242
0.2	40.9825
0.22	44.9155
0.24	46.6861
0.26	46.923
0.28	41.3858
0.3	43.0027
0.32	53.6708
0.34	44.7885
0.36	34.0076
0.38	40.7542
0.4	35.6614
0.42	50.1213
0.44	43.4179
0.46	47.7914
0.48	48.1373
0.5	49.5529
0.6	46.0859
0.7	48.7195
0.8	47.8949
0.9	53.4888
1	46.143
1.1	56.6564
1.2	55.1646
1.3	56.9601
1.4	66.4786
1.5	60.5144
1.6	56.8437
1.7	66.5128
1.8	67.2304
1.9	64.9835
2	61.6577
2.1	64.7347
2.2	71.4324
2.3	63.3137
2.4	70.6082
2.5	72.2792
2.6	80.721
2.7	83.3578
2.8	78.7165
3	79.7418
3.2	91.2784
3.4	98.0193
3.6	99.7253
3.8	111.256
4	121.887
4.5	136.333
5	161.264
5.5	182.029
6	200.46
6.5	220.067
7	252.485
7.5	253.553
8	293.896
8.5	308.744
9	323.161
9.5	362.359
10	387.009

## Sheet: panel_h
T (K)	rho_xx (ohm)
0.1	41.696
0.12	40.3072
0.14	42.5986
0.16	36.7275
0.18	37.7637
0.2	41.2522
0.22	41.9139
0.24	39.4395
0.26	34.7877
0.28	48.3777
0.3	40.8367
0.32	37.9645
0.34	36.8092
0.36	29.8391
0.38	46.4943
0.4	45.7939
0.42	44.5116
0.44	41.6172
0.46	37.5948
0.48	44.6766
0.5	42.249
0.6	50.1152
0.7	44.495
0.8	51.2036
0.9	54.6078
1	62.5149
1.1	61.112
1.2	67.4991
1.3	54.9188
1.4	16.8935
1.5	85.6407
1.6	85.7877
1.7	92.6756
1.8	105.169
1.9	109.212
2	109.319
2.1	116.508
2.2	116.97
2.3	127.425
2.4	134.433
2.5	129.236
2.6	148.131
2.7	133.715
2.8	152.627
3	179.256
3.2	191.203
3.4	204.118
3.6	214.842
3.8	233.568
4	245.381
4.5	282.355
5	312.261
5.5	347.847
6	389.07
6.5	431.198
7	457.233
7.5	505.552
8	542.835
8.5	583.354
9	619.282
9.5	659.896
10	721.98

## Sheet: panel_i
ν=0.874				ν=0.878				ν=0.882				ν=0.886				ν=0.89				ν=0.894
T (K)	rho_xx (ohm)			T (K)	rho_xx (ohm)			T (K)	rho_xx (ohm)			T (K)	rho_xx (ohm)			T (K)	rho_xx (ohm)			T (K)	rho_xx (ohm)
0.1	42.5084			0.1	41.2756			0.1	39.7904			0.1	39.7161			0.1	43.4589			0.1	46.2067
0.12	44.4837			0.12	49.8901			0.12	53.7518			0.12	33.7257			0.12	41.6068			0.12	48.0335
0.14	41.2608			0.14	40.1616			0.14	48.4791			0.14	51.4793			0.14	37.7407			0.14	42.5232
0.16	47.2764			0.16	47.3657			0.16	38.9437			0.16	40.595			0.16	52.2516			0.16	46.1473
0.18	43.6098			0.18	42.449			0.18	36.6119			0.18	41.7657			0.18	39.5082			0.18	52.8012
0.2	43.2064			0.2	44.8402			0.2	47.7527			0.2	52.9646			0.2	50.1723			0.2	50.0442
0.22	51.821			0.22	41.3202			0.22	55.8609			0.22	55.8015			0.22	34.3394			0.22	35.2157
0.24	45.4789			0.24	53.1544			0.24	49.3257			0.24	51.004			0.24	50.5436			0.24	58.0163
0.26	51.2714			0.26	53.1131			0.26	49.1326			0.26	50.1574			0.26	56.3032			0.26	56.6777
0.28	48.0929			0.28	51.2565			0.28	52.7121			0.28	47.4691			0.28	56.0242			0.28	46.1918
0.3	49.7862			0.3	53.2171			0.3	62.8864			0.3	53.024			0.3	62.8262			0.3	48.895
0.32	60.3464			0.32	62.1887			0.32	56.2173			0.32	47.781			0.32	48.7168			0.32	44.7363
0.34	54.3167			0.34	48.55			0.34	54.7764			0.34	56.8221			0.34	54.5835			0.34	50.5436
0.36	67.0302			0.36	71.3057			0.36	60.0344			0.36	50.2614			0.36	57.4352			0.36	59.574
0.38	52.7009			0.38	54.3162			0.38	70.0304			0.38	58.7868			0.38	53.9474			0.38	57.7026
0.4	68.8893			0.4	64.7385			0.4	59.315			0.4	51.8358			0.4	58.4898			0.4	64.3716
0.42	49.6079			0.42	48.4791			0.42	54.3905			0.42	67.2827			0.42	60.5394			0.42	52.4192
0.44	59.4192			0.44	53.1753			0.44	61.2971			0.44	75.9121			0.44	72.9712			0.44	61.9367
0.46	65.7083			0.46	68.5006			0.46	74.9879			0.46	65.7826			0.46	63.02			0.46	73.4911
0.48	63.9409			0.48	67.6391			0.48	73.6545			0.48	62.1437			0.48	69.169			0.48	71.59
0.5	78.8068			0.5	79.3876			0.5	65.0647			0.5	67.0451			0.5	70.2235			0.5	63.228
0.6	70.9958			0.6	76.0903			0.6	80.2524			0.6	77.932			0.6	83.9364			0.6	84.5858
0.7	83.8283			0.7	87.5417			0.7	95.8252			0.7	84.3035			0.7	85.3433			0.7	98.6215
0.8	92.8883			0.8	100.672			0.8	95.235			0.8	81.1849			0.8	87.4048			0.8	95.3841
0.9	96.666			0.9	95.8593			0.9	101.354			0.9	105.177			0.9	100.196			0.9	97.8791
1	113.652			1	110.593			1	113.95			1	111.068			1	104.533			1	109.464
1.1	117.469			1.1	124.287			1.1	121.822			1.1	127.231			1.1	124.674			1.1	117.722
1.2	123.099			1.2	120.782			1.2	120.871			1.2	133.466			1.2	126.243			1.2	129.694
1.3	134.298			1.3	125.268			1.3	127.941			1.3	142.467			1.3	138.486			1.3	155.088
1.4	142.348			1.4	139.972			1.4	140.595			1.4	140.893			1.4	153.035			1.4	153.517
1.5	161.557			1.5	159.132			1.5	157.617			1.5	151.587			1.5	152.745			1.5	161.716
1.6	160.171			1.6	169.106			1.6	165.494			1.6	174.344			1.6	174.667			1.6	174.073
1.7	197.036			1.7	160.053			1.7	165.043			1.7	183.401			1.7	172.707			1.7	177.103
1.8	174.344			1.8	168.571			1.8	175.796			1.8	178.885			1.8	178.529			1.8	180.133
1.9	186.609			1.9	191.243			1.9	191.659			1.9	181.559			1.9	192.847			1.9	209.422
2	183.282			2	184.47			2	200.808			2	206.571			2	209.066			2	209.363
2.1	203.007			2.1	213.451			2.1	201.963			2.1	206.69			2.1	202.856			2.1	220.296
2.2	213.522			2.2	203.897			2.2	197.936			2.2	232.83			2.2	219.166			2.2	216.136
2.3	220.057			2.3	218.631			2.3	221.185			2.3	224.738			2.3	231.167			2.3	228.196
2.4	213.65			2.4	218.394			2.4	224.879			2.4	233.305			2.4	233.959			2.4	248.333
2.5	237.642			2.5	229.919			2.5	235.682			2.5	234.672			2.5	245.723			2.5	253.328
2.6	249.642			2.6	247.921			2.6	256.226			2.6	250.357			2.6	259.388			2.6	246.911
2.7	246.496			2.7	252.139			2.7	256.892			2.7	269.25			2.7	260.635			2.7	261.229
2.8	263.57			2.8	260.991			2.8	259.88			2.8	264.14			2.8	283.148			2.8	275.072
2.9	271.151			2.9	263.606			2.9	270.653			2.9	271.94			2.9	284.82			2.9	279.052
3	268.451			3	269.606			3	274.82			3	285.29			3	284.577			3	276.26
3.2	290.815			3.2	298.718			3.2	298.36			3.2	296.4			3.2	302.26			3.2	305.918
3.4	308.995			3.4	317.609			3.4	322.897			3.4	310.54			3.4	319.423			3.4	321.709
3.6	312.352			3.6	320.848			3.6	319.956			3.6	335.076			3.6	341.819			3.6	332.7
3.8	335.831			3.8	348.592			3.8	345.741			3.8	341.581			3.8	335.73			3.8	356.405
4	356.069			4	351.651			4	348.473			4	360.118			4	353.242			4	361.87
4.2	364.663			4.2	357.414			4.2	375.327			4.2	382.367			4.2	383.912			4.2	391.427
4.4	375.565			4.4	378.951			4.4	391.873			4.4	393.922			4.4	397.429			4.4	403.488
4.6	379.426			4.6	393.358			4.6	399.864			4.6	401.646			4.6	409.072			4.6	410.26
4.8	408.24			4.8	413.468			4.8	408.888			4.8	419.491			4.8	426.717			4.8	429.242
5	415.548			5	419.736			5	436.634			5	435.42			5	432.539			5	442.717
5.5	465.661			5.5	463.36			5.5	466.812			5.5	475.731			5.5	479.163			5.5	466.522
6	504.012			6	504.071			6	502.736			6	508.349			6	514.112			6	523.082
6.5	542.914			6.5	551.634			6.5	551.273			6.5	539.866			6.5	555.294			6.5	552.928
7	583.27			7	585.77			7	591.85			7	604.163			7	600.405			7	596.899
7.5	629.241			7.5	631.901			7.5	622.565			7.5	639.937			7.5	639.913			7.5	636.11
8	674.193			8	683.758			8	671.816			8	679.243			8	675.381			8	672.351
8.5	718.572			8.5	714.097			8.5	716.84			8.5	713.938			8.5	719.703			8.5	731.168
9	769.578			9	768.655			9	754.221			9	770.292			9	767.051			9	770.054
9.5	799.936			9.5	799.437			9.5	822.194			9.5	800.502			9.5	811.546			9.5	799.437
10	856.619			10	859.221			10	855.08			10	865.968			10	864.935			10	858.713

## Sheet: panel_j
ν=1.063				ν=1.059				ν=1.055				ν=1.051				ν=1.047				ν=1.043
T (K)	rho_xx (ohm)			T (K)	rho_xx (ohm)			T (K)	rho_xx (ohm)			T (K)	rho_xx (ohm)			T (K)	rho_xx (ohm)			T (K)	rho_xx (ohm)
0.1	59.0769			0.1	60.9704			0.1	52.7715			0.1	60.5501			0.1	75.7339			0.1	98.2507
0.12	57.1976			0.12	54.0191			0.12	56.6777			0.12	64.1961			0.12	78.7935			0.12	107.043
0.14	49.2514			0.14	50.4842			0.14	58.5492			0.14	56.752			0.14	67.8917			0.14	98.057
0.16	48.9395			0.16	52.9825			0.16	68.9017			0.16	65.1439			0.16	79.878			0.16	100.998
0.18	54.5538			0.18	53.2765			0.18	64.9757			0.18	62.322			0.18	81.3713			0.18	94.2845
0.2	58.2372			0.2	53.7666			0.2	77.2488			0.2	82.5214			0.2	69.6443			0.2	107.202
0.22	55.3567			0.22	69.8076			0.22	64.2231			0.22	68.0402			0.22	78.1103			0.22	98.5233
0.24	57.1827			0.24	67.3273			0.24	60.2869			0.24	59.4552			0.24	79.6252			0.24	105.855
0.26	63.8666			0.26	69.6591			0.26	85.8481			0.26	70.5793			0.26	90.0224			0.26	106.197
0.28	56.0391			0.28	56.9302			0.28	64.6984			0.28	75.4962			0.28	70.0602			0.28	93.6609
0.3	60.202			0.3	62.114			0.3	67.2085			0.3	77.3095			0.3	76.1454			0.3	99.7506
0.32	59.4848			0.32	52.5933			0.32	62.7527			0.32	76.3279			0.32	82.1427			0.32	87.7794
0.34	64.1191			0.34	70.6097			0.34	66.9559			0.34	78.4816			0.34	84.1511			0.34	108.826
0.36	65.6098			0.36	80.3828			0.36	55.9648			0.36	76.1349			0.36	91.0818			0.36	107.518
0.38	63.7626			0.38	65.8569			0.38	80.3086			0.38	74.0704			0.38	91.433			0.38	98.6957
0.4	65.5598			0.4	70.5652			0.4	75.2228			0.4	82.4025			0.4	96.9336			0.4	100.196
0.42	71.6048			0.42	70.9662			0.42	66.451			0.42	81.4816			0.42	87.5712			0.42	110.356
0.44	67.7824			0.44	85.0482			0.44	69.6898			0.44	80.897			0.44	92.5621			0.44	114.514
0.46	65.2331			0.46	68.4594			0.46	76.4913			0.46	91.4376			0.46	97.2188			0.46	111.915
0.48	65.9014			0.48	73.2437			0.48	86.2197			0.48	86.5019			0.48	92.6506			0.48	102.053
0.5	76.8478			0.5	85.2397			0.5	88.2546			0.5	95.0125			0.5	94.0325			0.5	115.628
0.6	78.1692			0.6	82.2542			0.6	92.9776			0.6	96.8242			0.6	110.236			0.6	119.796
0.7	80.2344			0.7	90.3486			0.7	90.7648			0.7	116.4			0.7	114.529			0.7	129.61
0.8	85.3433			0.8	103.939			0.8	103.671			0.8	107.43			0.8	125.194			0.8	143.061
0.9	93.6761			0.9	104.8			0.9	108.736			0.9	122.386			0.9	125.163			0.9	132.634
1	114.217			1	103.523			1	113.801			1	127.481			1	133.882			1	149.359
1.1	102.825			1.1	105.469			1.1	127.481			1.1	133.214			1.1	137.833			1.1	157.038
1.2	99.4683			1.2	110.846			1.2	115.197			1.2	136.534			1.2	149.404			1.2	164.478
1.3	123.159			1.3	132.338			1.3	149.106			1.3	143.803			1.3	154.839			1.3	168.615
1.4	130.54			1.4	148.705			1.4	135.085			1.4	145.705			1.4	170.182			1.4	174.404
1.5	127.584			1.5	136.274			1.5	144.116			1.5	152.552			1.5	157.067			1.5	178.351
1.6	128.119			1.6	138.49			1.6	155.834			1.6	167.375			1.6	172.558			1.6	197.778
1.7	139.63			1.7	151.358			1.7	163.78			1.7	174.356			1.7	183.074			1.7	204.996
1.8	149.314			1.8	157.661			1.8	157.973			1.8	176.821			1.8	190.397			1.8	195.892
1.9	148.215			1.9	162.097			1.9	171.356			1.9	184.797			1.9	191.361			1.9	201.628
2	152.335			2	168.83			2	171.756			2	192.788			2	202.962			2	210.789
2.1	150.636			2.1	175.945			2.1	184.202			2.1	196.14			2.1	204.64			2.1	210.997
2.2	166.038			2.2	176.851			2.2	189.684			2.2	191.495			2.2	210.002			2.2	216.799
2.3	175.454			2.3	186.773			2.3	201.877			2.3	198.922			2.3	220.632			2.3	238.391
2.4	184.04			2.4	179.168			2.4	198.729			2.4	213.121			2.4	223.919			2.4	227.988
2.5	187.842			2.5	194.496			2.5	193.382			2.5	218.408			2.5	227.335			2.5	246.807
2.6	185.02			2.6	198.551			2.6	200.422			2.6	219.523			2.6	238.747			2.6	236.528
2.7	188.51			2.7	204.565			2.7	214.532			2.7	222.915			2.7	238.623			2.7	261.348
2.8	203.081			2.8	203.169			2.8	218.988			2.8	216.047			2.8	235.31			2.8	256.699
2.9	199.605			2.9	219.388			2.9	228.627			2.9	235.118			2.9	252.689			2.9	268.284
3	209.954			3	223.585			3	234.315			3	243.644			3	251.575			3	270.571
3.2	213.18			3.2	225.266			3.2	236.232			3.2	255.318			3.2	267.096			3.2	282.94
3.4	230.127			3.4	240.257			3.4	251.144			3.4	261.408			3.4	280.132			3.4	282.098
3.6	246.577			3.6	248.724			3.6	265.536			3.6	275.963			3.6	285.707			3.6	302.134
3.8	245.218			3.8	267.616			3.8	279.082			3.8	285.905			3.8	300.143			3.8	309.827
4	260.635			4	271.834			4	280.33			4	297.826			4	310.183			4	313.867
4.2	271.834			4.2	282.112			4.2	297.559			4.2	313.362			4.2	316.629			4.2	329.611
4.4	285.707			4.4	297.647			4.4	300.202			4.4	318.034			4.4	329.492			4.4	341.789
4.6	292.516			4.6	289.212			4.6	318.857			4.6	324.62			4.6	341.552			4.6	348.533
4.8	300.737			4.8	313.242			4.8	323.759			4.8	340.216			4.8	343.186			4.8	350.057
5	305.401			5	304.718			5	332.305			5	337.037			5	353.939			5	376.807
5.5	337.997			5.5	354.016			5.5	354.86			5.5	367.633			5.5	384.952			5.5	405.537
6	372.653			6	384.833			6	384.892			6	398.096			6	418.578			6	430.652
6.5	391.902			6.5	398.289			6.5	415.37			6.5	426.925			6.5	438.272			6.5	456.97
7	422.172			7	427.162			7	451.937			7	463.581			7	461.145			7	488.272
7.5	461.067			7.5	462.868			7.5	465.779			7.5	484.85			7.5	498.873			7.5	514.105
8	478.731			8	484.672			8	490.971			8	522.221			8	521.724			8	529.164
8.5	518.597			8.5	527.509			8.5	540.816			8.5	541.351			8.5	561.016			8.5	571.247
9	548.747			9	551.526			9	565.591			9	579.255			9	583.295			9	606.999
9.5	567.373			9.5	577.795			9.5	596.128			9.5	606.999			9.5	613.806			9.5	637.853
10	596.721			10	608.009			10	627.913			10	633.686			10	648.448			10	664.806
